# Supplementary material for: Pregnenolone sulfate induces transcriptional and immunoregulatory effects on T cells
Source: Sci Rep. 2024 Mar 21;14:6782. doi: 10.1038/s41598-024-57327-0 (PMC10958000; doi:10.1038/s41598-024-57327-0)
Supplement: Supplementary file 2 — Supplementary Tables. [file 41598_2024_57327_MOESM2_ESM.xlsx]

## Sheet: Table S1
Differentially expressed genes (DEGs) from RNA-sequencing data comparing 2-hour Treated vs Non-treated activated T cells								Differentially expressed genes (DEGs) from RNA-sequencing data comparing 2-hour Treated vs Non-treated non-activated T cells
	baseMean	log2FoldChange	lfcSE	pvalue	padj				baseMean	log2FoldChange	lfcSE	pvalue	padj
NR4A2	357.387	1.4475	0.161848	1.67416e-20	3.48107e-16			NR4A3	1092.09	4.39512	0.165219	7.72e-157	1.29e-152
FAM46C	262.694	1.25115	0.21841	4.19679e-10	4.36319e-06			COL1A1	20.3338	4.21471	0.574602	5.87e-14	2.66e-11
RHOH	1287.88	0.533886	0.136706	3.44639e-06	0.0238869			AREG	67.2744	3.211	0.34912	1.65e-21	1.62e-18
CSF2	190.974	0.974384	0.262197	6.96277e-06	0.0361942			NR4A2	1461.63	3.09081	0.126011	3.57e-134	2.99e-130
								SEC14L3	8.67901	3.05407	0.689822	8.18e-07	0.00014566
								AC144831.1	55.8539	2.82734	0.373798	2.19e-15	1.14e-12
								LINC00599	7.45368	2.70279	0.710603	8.83e-06	0.00111158
								C4orf47	5.19094	2.52506	0.816673	0.000133309	0.0117437
								FOSB	40.3096	2.41552	0.343092	9.3e-14	3.99e-11
								FOS	17.8248	2.20942	0.479415	1.99e-07	3.91e-05
								SLC2A14	7.15204	2.20517	0.642335	3.54e-05	0.00387254
								TP53INP2	46.6658	2.15365	0.250003	5.01e-19	3.65e-16
								CH507.42P11.8	46.5134	2.14913	0.284183	2.35e-15	1.19e-12
								METRNL.1	41.536	2.12131	0.393511	3.1e-09	7.75e-07
								ZNF331	1048.58	2.1045	0.11372	8.4e-78	2.34e-74
								NR4A1	122.04	1.98532	0.183057	7.75e-29	1.3e-25
								FOSL2	1894.63	1.9674	0.0858044	9.88e-118	4.13e-114
								AMZ2P2	10.5481	1.87807	0.599867	7.76e-05	0.00746835
								SIK1	21.71	1.85694	0.397713	1.69e-07	3.53e-05
								PFKFB3	1163.99	1.80564	0.10636	6.73e-66	1.61e-62
								SLC2A3	3484.44	1.76507	0.0768908	7.67e-118	4.13e-114
								CREM	1190.88	1.72185	0.145777	1.61e-33	3e-30
								RP11.373D23.3	16.6357	1.68599	0.544002	7.11e-05	0.00704455
								PDE4B	549.047	1.68114	0.168666	9.98e-25	1.11e-21
								EGR1	28.4591	1.67305	0.301185	1.35e-09	3.47e-07
								GALR2	23.6938	1.66611	0.402245	1.54e-06	0.000241068
								RGS1	240.522	1.59135	0.225819	8.56e-14	3.77e-11
								FLT1	73.4501	1.54645	0.232689	1.26e-12	4.8e-10
								FAM46C	1387.47	1.54344	0.082539	3.08e-79	1.03e-75
								TNFRSF21	9.08566	1.53047	0.673735	0.000779911	0.0483603
								PMEPA1	78.6989	1.4371	0.205266	1.08e-13	4.53e-11
								SOCS3	407.58	1.40794	0.154192	3.48e-21	3.24e-18
								CSRNP1	555.269	1.40138	0.130118	2.47e-28	3.76e-25
								RP11.324I22.3	12.5048	1.38295	0.531378	0.000301813	0.022968
								LYPD3	17.701	1.36633	0.397088	2.33e-05	0.00272624
								LAYN	209.861	1.34481	0.138965	1.9e-23	1.99e-20
								RP11.44N11.1	21.5025	1.3139	0.593549	0.000730354	0.0459684
								RP11.85K15.3	15.4862	1.30892	0.448475	0.000132928	0.0117437
								GEM	92.3138	1.24458	0.272373	1.96e-07	3.91e-05
								USP36	1701.93	1.21057	0.115664	6.55e-27	8.44e-24
								ULBP2	56.7666	1.18032	0.290777	2.07e-06	0.000309134
								FRMD4B	528.341	1.14701	0.127491	1.1e-20	8.75e-18
								RGS2	478.437	1.14517	0.125684	4.11e-21	3.63e-18
								AP001046.5	32.8602	1.13398	0.299575	6.26e-06	0.000811856
								CLCF1	18.517	1.11846	0.399295	0.000190669	0.015347
								PRMT9	506.236	1.1074	0.175856	1.43e-11	4.53e-09
								SEC14L2	149.315	1.10123	0.166265	1.72e-12	6.28e-10
								ANKRD37	58.2275	1.0943	0.262332	1.19e-06	0.000195738
								JAG1	26.0235	1.09394	0.373403	0.000134679	0.0117437
								YPEL5	1493.63	1.09181	0.15563	1.13e-13	4.61e-11
								SYTL3	1003.56	1.08375	0.0850092	1.74e-38	3.64e-35
								EGR2	84.7337	1.08278	0.262754	1.57e-06	0.000243139
								TSC22D3	1613.88	1.07403	0.142683	2.6e-15	1.28e-12
								RP11.338K17.6	12.9636	1.05514	0.474731	0.000797008	0.0488773
								ELL2	338.608	1.05291	0.168963	2.16e-11	6.33e-09
								PER1	1272.49	1.03377	0.123149	2.44e-18	1.63e-15
								CHKA	243.697	1.01577	0.111959	5.96e-21	4.99e-18
								KDM6B	519.689	0.999203	0.162901	4.18e-11	1.21e-08
								AVPI1	56.3848	0.974092	0.233281	1.34e-06	0.000215088
								SYAP1	990.282	0.972879	0.0923522	3.08e-27	4.3e-24
								HAVCR1	25.901	0.972558	0.404475	0.00056021	0.0376668
								PLAUR	122.138	0.971307	0.206715	1.19e-07	2.56e-05
								RRN3P1	205.104	0.951453	0.13265	3.83e-14	1.83e-11
								DUSP1	130.152	0.926261	0.228974	2.16e-06	0.000320354
								GPR132	409.549	0.90211	0.16401	1.87e-09	4.75e-07
								CD55	2325.09	0.89869	0.136335	2.2e-12	7.69e-10
								ZFP36L2	1743.59	0.889346	0.0990194	1.44e-20	1.1e-17
								BCL6	827.285	0.887552	0.0858266	2.47e-26	2.96e-23
								PDE4D	2570.42	0.875829	0.114319	9.64e-16	5.76e-13
								PHLDB3	213.849	0.859324	0.13746	2.15e-11	6.33e-09
								MIR4697HG	498.078	0.835652	0.178114	1.3e-07	2.75e-05
								SKIL	1315.27	0.827434	0.10938	2.03e-15	1.1e-12
								CXCR4	2645.66	0.826754	0.142413	3.31e-10	8.93e-08
								HLF	34.0566	0.826679	0.316281	0.000309602	0.0234541
								PDE4A	863.606	0.818681	0.108195	1.86e-15	1.04e-12
								RHOH	1014.85	0.813982	0.100101	2.34e-17	1.51e-14
								SAMD4A	70.0687	0.806438	0.204169	3.76e-06	0.00051666
								RP13.554M15.7	114.527	0.7992	0.281453	0.0001718	0.0140306
								JOSD1	948.177	0.79617	0.0932532	7.29e-19	5.09e-16
								AUTS2	313.842	0.795941	0.120649	2.2e-12	7.69e-10
								AFAP1	47.496	0.788686	0.307826	0.000378493	0.027807
								MAP3K8	306.912	0.769983	0.184791	1.42e-06	0.000227149
								GRASP	122.289	0.767797	0.260076	0.000118731	0.0107449
								FAM177A1	481.013	0.759085	0.113165	1.07e-12	4.16e-10
								RP11.463O12.5	426.117	0.747076	0.263948	0.000177695	0.0143718
								RP11.465B22.3	143.104	0.74677	0.184516	2.43e-06	0.000341388
								TNFRSF1B	1697.13	0.730515	0.116366	1.81e-11	5.62e-09
								DUSP4	254.221	0.716422	0.12116	1.85e-10	5.07e-08
								IL21R	205.089	0.708784	0.146031	6.47e-08	1.44e-05
								SC5D	1028.01	0.706108	0.209334	3.2e-05	0.00362073
								DDX27	1226.81	0.705815	0.107868	3.33e-12	1.14e-09
								RNF125	608.3	0.697882	0.156071	3.83e-07	7.13e-05
								FES	112.605	0.697086	0.223601	7.73e-05	0.00746835
								ZBTB21	457.2	0.687584	0.156284	5.34e-07	9.72e-05
								CBX8	168.052	0.67834	0.15961	1.07e-06	0.000176917
								KIAA1683	669.98	0.672168	0.18798	1.6e-05	0.00192745
								G3BP2	3744.27	0.649561	0.159287	2.22e-06	0.000326135
								PLEKHA2	1568.5	0.642853	0.0822989	3.38e-16	2.09e-13
								RP11.211G3.2	57.5323	0.638144	0.220464	0.000158864	0.0131668
								SEC14L1	1177.95	0.632481	0.0909319	2.03e-13	8.08e-11
								CASS4	155.073	0.626027	0.180268	2.37e-05	0.00275863
								REL	496.712	0.624806	0.146947	1.07e-06	0.000176917
								JUN	2122.58	0.619729	0.134087	2.01e-07	3.91e-05
								SLC7A5	1307.81	0.616152	0.10954	9.97e-10	2.65e-07
								NDEL1	1029.14	0.602159	0.0840639	4.58e-14	2.13e-11
								LETM2	129.087	0.60201	0.172243	2.25e-05	0.00265665
								ARRDC2	997.262	0.599112	0.130034	2.22e-07	4.28e-05
								HAVCR2	258.846	0.597568	0.15318	4.78e-06	0.000639781
								VPS37B	305.338	0.594445	0.130889	3.03e-07	5.72e-05
								IRS2	490.24	0.590088	0.14472	2.33e-06	0.000330396
								ABCG1	88.2166	0.589503	0.208936	0.000202878	0.0160975
								RASGEF1B	245.991	0.587051	0.116855	2.77e-08	6.44e-06
								CDKN1A	375.937	0.586766	0.116012	2.42e-08	5.78e-06
								ITPRIP	841.619	0.584154	0.0765259	1.39e-15	8e-13
								BTG2	953.488	0.577346	0.0919327	2e-11	6.08e-09
								SCML4	214.917	0.564469	0.160415	2.12e-05	0.00253432
								TSPYL2	1489.1	0.562794	0.111351	2.46e-08	5.8e-06
								UAP1	200.665	0.557827	0.155008	1.59e-05	0.00192745
								ETV3	990.176	0.556207	0.0930854	1.35e-10	3.76e-08
								P2RY8	2164.16	0.555566	0.0831525	1.41e-12	5.24e-10
								DNAJB6	1993.84	0.549842	0.101264	3.3e-09	8.12e-07
								DENND3	389.335	0.544845	0.113939	9.91e-08	2.16e-05
								JUND	419.14	0.53774	0.183116	0.000153697	0.0129306
								P2RY10	283.812	0.536813	0.162318	4.56e-05	0.00477265
								CNOT6L	1933.39	0.533926	0.107168	3.59e-08	8.24e-06
								GPD2	153.037	0.526155	0.167083	7.74e-05	0.00746835
								BBIP1	129.155	0.520003	0.165971	8.69e-05	0.00816933
								MAFF	68.7132	0.519967	0.198019	0.000381975	0.027807
								SELK	583.684	0.517312	0.173279	0.000135955	0.0117935
								CD5	1647.12	0.514036	0.0806624	1.17e-11	3.77e-09
								NT5E	400.671	0.512324	0.183339	0.00023659	0.0184658
								TNFAIP3	1249.69	0.508018	0.169986	0.000134651	0.0117437
								DUSP2	97.653	0.506855	0.199054	0.000478224	0.0332217
								JUNB	582.461	0.503998	0.12273	2.28e-06	0.000329408
								PLK3	220.352	0.492031	0.164825	0.000140016	0.0120684
								SNX9	583.34	0.487666	0.193292	0.000518321	0.0355645
								BCL3	130.788	0.486206	0.15323	7.66e-05	0.00746835
								SEC23B	818.308	0.486202	0.146825	4.87e-05	0.0050346
								NFE2L2	1231.07	0.485773	0.201952	0.000680115	0.0437942
								PRPF4	762.78	0.47834	0.110725	1e-06	0.000170771
								IL4R	1929.34	0.475385	0.106887	5.32e-07	9.72e-05
								EEF2K	428.295	0.475323	0.114596	2.01e-06	0.000302965
								AP3M2	322.158	0.469402	0.145289	6.75e-05	0.00672376
								BRD1	1553.93	0.468973	0.111122	1.48e-06	0.000233021
								ZNF250	244.759	0.464076	0.183256	0.000529202	0.0360158
								RBM38	653.599	0.463955	0.0880747	9.07e-09	2.2e-06
								SPOCK2	4884.85	0.45904	0.105481	8.31e-07	0.000146527
								GNA15	253.449	0.458305	0.181374	0.000544877	0.0369325
								SMAD7	487.897	0.454347	0.177911	0.000505046	0.03494
								ZBTB4	549.938	0.451471	0.161117	0.000258928	0.0198852
								B4GALT1	688.274	0.450978	0.11751	7.38e-06	0.000950322
								GSPT1	2186.44	0.437262	0.107367	2.92e-06	0.000407032
								CCR4	138.893	0.433811	0.177165	0.000674688	0.0436125
								SEMA4C	299.456	0.43187	0.154423	0.000272329	0.0208189
								AIM1	1634.32	0.431097	0.0861132	3.77e-08	8.53e-06
								SKI	1127.54	0.427584	0.107473	4.57e-06	0.000621808
								EZR	3890.83	0.423396	0.0752442	1.31e-09	3.43e-07
								ETF1	1261.99	0.421819	0.132472	8.81e-05	0.00822041
								DUSP5	161.819	0.415557	0.17224	0.000786509	0.0484466
								TMEM2	953.579	0.4133	0.0948085	8.76e-07	0.000152694
								DNAJB1	6178.44	0.410928	0.119622	3.66e-05	0.00397631
								EHD4	262.848	0.4107	0.135525	0.000140565	0.0120684
								MTURN	401.037	0.409887	0.122763	5.16e-05	0.0052989
								SH2D2A	480.852	0.406182	0.136918	0.000175626	0.0142734
								SDE2	586.406	0.405188	0.109556	1.41e-05	0.00173086
								RANBP2	2683.31	0.40515	0.0912608	6.28e-07	0.000113094
								SLFN11	507.15	0.403109	0.11463	2.76e-05	0.00316013
								TSEN54	260.403	0.40279	0.127898	9.9e-05	0.00915894
								SLCO4A1	311.806	0.401536	0.125514	8.43e-05	0.007973
								IL2RB	2048.14	0.396916	0.15923	0.00067038	0.0435019
								TPM4	3206.97	0.395894	0.100769	5.73e-06	0.000754865
								STK17B	4053.55	0.392269	0.147353	0.000457428	0.0322935
								TRAF4	522.327	0.389029	0.12047	7.86e-05	0.00751568
								STX5	381.211	0.386311	0.144438	0.000428984	0.0308242
								PDCD4	2829.28	0.38585	0.0797083	9e-08	1.98e-05
								PHF20L1	1380	0.3836	0.0973284	5.68e-06	0.000754069
								PAF1	737.142	0.38145	0.115224	6.14e-05	0.00619581
								FAM134B	533.602	0.374491	0.137295	0.00038109	0.027807
								BACH2	2283.43	0.374122	0.107297	3.33e-05	0.00371819
								OSER1	716.513	0.368752	0.111171	5.32e-05	0.00543249
								MEF2D	677.493	0.368391	0.104486	2.92e-05	0.00332257
								ECE1	1024.99	0.367729	0.0958914	9.11e-06	0.00113866
								ICOS	649.262	0.366168	0.143863	0.000621121	0.0409402
								MADD	1437.5	0.363598	0.0852417	1.6e-06	0.000245901
								DDIT4	224.035	0.362364	0.135174	0.000452094	0.0320719
								PTP4A1	2061.17	0.362321	0.132492	0.00038789	0.0281128
								NIT1	231.02	0.356583	0.136509	0.000557832	0.0376582
								SLC1A4	904.08	0.353257	0.112294	0.000114986	0.0104625
								NFKB2	2035.03	0.351539	0.0802104	9.53e-07	0.000164416
								NKRF	381.72	0.351283	0.113333	0.000133439	0.0117437
								SIK2	504.907	0.349576	0.101727	4.31e-05	0.00459797
								ZFP36	368.702	0.349142	0.129465	0.00044766	0.0318925
								BANP	423.26	0.345894	0.112694	0.000149546	0.0126601
								ARHGEF7	769.458	0.345693	0.0916054	1.25e-05	0.00154772
								PCED1B	403.199	0.345529	0.12835	0.000459077	0.0322935
								PPP1R16B	1380.09	0.345099	0.0729505	1.87e-07	3.76e-05
								FBXW7	533.601	0.339659	0.0822841	3e-06	0.000415019
								GNG2	2965.85	0.327988	0.0690223	1.79e-07	3.69e-05
								GABARAPL1	357.358	0.326604	0.127485	0.000703072	0.044756
								SFXN3	816.755	0.323414	0.105724	0.000170429	0.0139869
								NOM1	311.015	0.321245	0.114684	0.000374206	0.0277211
								PTPN1	648.594	0.319407	0.0922323	4.36e-05	0.00462146
								POLR3E	530.358	0.315549	0.117438	0.000527545	0.0360158
								ARL4C	1202.19	0.293694	0.0839875	4.41e-05	0.00464547
								CD8A	3715.67	0.29012	0.0677457	1.89e-06	0.000287029
								NUP98	1438.41	0.28878	0.0782896	2.18e-05	0.00259044
								HSP90AA1	31226.9	0.28855	0.0870144	8.84e-05	0.00822041
								ZPR1	404.908	0.284074	0.106386	0.000646422	0.042275
								HSPD1	7267.12	0.276626	0.0919406	0.000258197	0.0198852
								FURIN	1091.83	0.272843	0.0848458	0.000129756	0.011617
								PLEKHA3	323.662	0.27207	0.101983	0.000694088	0.0443527
								PRR14L	1469.38	-0.26783	0.0989328	0.000636447	0.0417858
								CDCA2	648.498	-0.276548	0.0877356	0.000155314	0.0129366
								ITGA5	563.395	-0.301316	0.115891	0.000707186	0.0448474
								GIMAP4	768.432	-0.306508	0.120254	0.000686103	0.0440105
								GEN1	324.391	-0.329043	0.119404	0.000404778	0.0292103
								SKA3	340.452	-0.337648	0.133375	0.000724196	0.0457528
								HMMR	962.256	-0.346438	0.101753	4.74e-05	0.00492768
								GVINP1	990.928	-0.350449	0.141155	0.000779654	0.0483603
								CDCA3	200.442	-0.351615	0.142863	0.000814356	0.0497589
								BUB1B	509.912	-0.357218	0.10735	6.19e-05	0.00620103
								KIAA0922	947.451	-0.361612	0.078391	3.04e-07	5.72e-05
								PTPN6	1472.83	-0.362101	0.124959	0.000237137	0.0184658
								ZNF217	841.273	-0.362634	0.104087	3.47e-05	0.00382296
								TRAFD1	689.097	-0.378268	0.125205	0.000155084	0.0129366
								KIF18B	315.458	-0.391423	0.113187	3.33e-05	0.00371819
								CCM2	537.582	-0.400878	0.125323	8.3e-05	0.00789501
								ERAP2	782.561	-0.402039	0.13731	0.000195031	0.015623
								LCP2	1592.69	-0.403006	0.101347	4.63e-06	0.000624971
								THNSL1	217.796	-0.408802	0.135909	0.000149725	0.0126601
								ESPL1	346.91	-0.412945	0.13283	0.000107531	0.00983762
								ANLN	531.268	-0.415267	0.14284	0.000200222	0.0159625
								CCR2	114.297	-0.420428	0.168245	0.000620475	0.0409402
								CREB1	663.037	-0.422303	0.123896	3.81e-05	0.00411868
								TROAP	254.195	-0.427844	0.130542	6.05e-05	0.00613567
								GIMAP8	380.233	-0.439681	0.115516	8.52e-06	0.00108833
								HERC5	105.709	-0.454353	0.178268	0.00050856	0.0350383
								PSRC1	115.755	-0.463666	0.171773	0.000334861	0.0250279
								NEK2	453.583	-0.464734	0.0994504	1.85e-07	3.76e-05
								MLH3	135.721	-0.504077	0.159124	7.6e-05	0.00746835
								SGPP2	110.028	-0.515976	0.213803	0.000653047	0.0425421
								RGS3	188.787	-0.522761	0.127384	2.27e-06	0.000329408
								RUNX2	133.113	-0.566983	0.195694	0.000163404	0.0134764
								CCL22	198.833	-0.575878	0.136542	1.29e-06	0.000210428
								MTERF2	67.4601	-0.579541	0.230001	0.000471924	0.0330583
								GIMAP7	668.482	-0.601819	0.251345	0.000600489	0.0400533
								ABCD2	341.859	-0.607891	0.162386	8.59e-06	0.00108931
								BMF	107.315	-0.619832	0.171356	1.46e-05	0.00178219
								NUAK2	88.0926	-0.620495	0.23539	0.000329077	0.0247059
								PLK1	406	-0.67035	0.104289	7.04e-12	2.36e-09
								SH2D3C	324.916	-0.702551	0.109772	8.49e-12	2.79e-09
								EOMES	51.819	-0.708653	0.259186	0.000245122	0.0189992
								SLC14A1	32.0334	-0.715337	0.314557	0.000764944	0.0479652
								KRT8P12	51.0559	-0.726843	0.220125	4.2e-05	0.00450715
								GCNT2	63.5696	-0.76682	0.229217	3.47e-05	0.00382296
								ADAMTS1	47.3583	-0.838456	0.341947	0.000447294	0.0318925
								FAM72B	65.537	-0.926931	0.220283	1.07e-06	0.000176917
								FBXO43	67.5157	-0.931002	0.231097	2.31e-06	0.000330396
								PIPSL	19.3989	-0.999624	0.347	0.000149063	0.0126601
								ZNF818P	25.3163	-1.04555	0.434122	0.000476166	0.0332165
								IFIT3	58.4236	-1.26546	0.21238	1.24e-10	3.51e-08
								FNBP1P1	19.2352	-1.28455	0.502271	0.000315811	0.0238167
								PRR34	9.16392	-2.06137	0.596168	2.7e-05	0.00311915

## Sheet: Table S2
Differentially expressed genes (DEGs) from RNA-sequencing data comparing 24-hour Treated vs Non-treated activated T cells								Differentially expressed genes (DEGs) from RNA-sequencing data comparing 24-hour Treated vs Non-treated non-activated T cells
	baseMean	log2FoldChange	lfcSE	pvalue	padj				baseMean	log2FoldChange	lfcSE	pvalue	padj
GUSBP3	10.5489	3.33605	0.723303	3.39e-07	4.55e-05			LINC00654	22.1381	7.74091	2.76329	2.59638e-07	0.00013848
HSPA6	576.203	2.33297	0.303414	7.39e-16	3.27e-12			HIST1H2AG	20.1546	7.57303	2.74588	4.16636e-07	0.000211614
CCDC80	16.3172	1.97331	0.533959	1.19e-05	0.000579781			HIST1H1B	16.7964	6.94542	2.95702	2.81545e-05	0.00552501
RP11.46F15.2	18.1541	1.92194	0.455126	1.25e-06	0.000116617			GJB6	12.4592	6.5511	2.76656	1.96632e-05	0.00456322
BEND3	26.1112	1.86062	0.393761	1.21e-07	2.47e-05			TMEM30B	12.0828	6.49896	2.75508	2.0629e-05	0.00460599
HSPA1B.4	24.2168	1.8562	0.466848	3.17e-06	0.000221564			HIST1H2BC	13.0964	6.44506	2.93394	6.97345e-05	0.0101197
LINC01504	14.9202	1.84983	0.754712	0.000518863	0.00757461			ACSBG1	11.0305	6.342	2.72288	2.4557e-05	0.00503075
CYR61	22.5432	1.56527	0.539301	0.000131407	0.00291443			SNORD17	11.4349	6.30676	2.81429	4.94591e-05	0.00805763
HSPA1B.1	218.326	1.56191	0.256528	6.21e-11	6.88e-08			RP11.284M14.1	11.9515	6.24537	2.94703	0.00010726	0.0137205
AP000254.8	13.4505	1.5369	0.607388	0.000458172	0.00696432			RP11.158H5.2	11.332	6.17526	2.904	0.000101227	0.013243
ZSCAN31	11.9425	1.47435	0.640846	0.00081728	0.0102045			SULT1B1	10.9459	6.12576	2.88708	0.000103243	0.0134053
RP11.143J12.3	23.9797	1.46085	0.547847	0.000287957	0.00519771			KLF4	11.1549	6.1151	2.92568	0.000123164	0.0149783
SERTAD3	86.1766	1.43956	0.282646	1.92e-08	6.89e-06			HFE	11.0305	6.06303	2.95419	0.000150087	0.0171646
LRRC16B	335.502	1.43724	0.233227	3.65e-11	4.85e-08			POMC	24.7651	5.92017	1.4572	1.50705e-06	0.000578183
DLEU2L	12.2662	1.41458	0.586622	0.000603217	0.00838359			LPAL2	9.61178	5.85721	2.87107	0.000155369	0.0176518
AC009303.2	26.9364	1.40664	0.394365	1.64e-05	0.000701393			TRDV1	21.66	5.67645	1.48405	4.22423e-06	0.00137489
CTD.2162K18.4	11.589	1.37488	0.768678	0.00207192	0.0192606			ARL17A	15.3605	4.95496	1.62502	6.8245e-05	0.010028
NR6A1	40.2438	1.34879	0.458304	0.00014235	0.00308			MAP7	15.7965	4.82794	1.87631	0.000239673	0.0240472
HSPA7	23.5803	1.33374	0.548277	0.000571388	0.0081186			PKD1L3	24.0327	4.74195	1.50623	7.31912e-05	0.0104458
WARS2	37.8996	1.32752	0.367176	1.39e-05	0.000639795			AP001046.5	19.5742	4.74056	1.23976	2.09369e-05	0.00460599
COL1A1	21.592	1.31176	0.651435	0.0012614	0.0137021			PROCR	17.3318	4.69415	2.10229	0.000384929	0.0334037
GRHL1	37.9127	1.30384	0.334134	4.92e-06	0.00030559			RP11.158H5.7	12.5187	4.42786	1.86961	0.000440505	0.0364765
DOCK6	80.4224	1.29232	0.296632	7.49e-07	8.29e-05			RP11.546J1.1	10.9351	4.34582	1.70181	0.000338194	0.0304181
RP11.288C18.1	12.167	1.27869	0.804412	0.00249929	0.0219742			THAP7.AS1	11.8213	4.30382	1.92214	0.00061018	0.0448392
MT.RNR2	84191	1.27442	0.0998995	3.03e-38	4.02e-34			LINC00239	11.1988	4.19684	1.90426	0.000653583	0.0468329
IRX5	26.018	1.26361	0.439125	0.000171421	0.00357618			KIF14	27.9007	4.03213	1.04574	4.96459e-06	0.00150207
GZMB	5047.42	1.25307	0.141779	6.29e-20	4.18e-16			RSG1	15.4294	3.51016	1.46435	0.000506963	0.0403445
ZSCAN12P1	14.3929	1.18041	0.602653	0.00174451	0.017169			GLT1D1	17.2876	3.34687	1.41853	0.000473115	0.0385388
FOS	136.986	1.17539	0.244665	9.55e-08	2.09e-05			SERPINE1	17.6431	3.13661	1.29024	0.000393672	0.0338225
IGSF9	15.4503	1.14202	1.00035	0.00496364	0.0355099			CDC45	34.0347	2.64233	1.10839	0.000281107	0.026527
RP11.121L10.2	39.2457	1.13323	0.408935	0.000255344	0.00473484			RP11.180M15.7	38.4234	2.61735	0.795485	2.28864e-05	0.00477282
IFNG	308.952	1.13152	0.217325	1.1e-08	4.73e-06			RGL4	31.383	2.54883	0.975543	0.000169754	0.018437
MTRNR2L12	114.346	1.10982	0.199909	1.78e-09	1.39e-06			SPRED2	26.8143	2.36338	0.804544	8.63524e-05	0.0118351
HIST1H3J	24.7212	1.1075	0.596331	0.00178444	0.0174324			B4GALT6	35.3888	2.18255	0.871297	0.000246863	0.0243905
RP11.455I9.1	22.9797	1.10473	0.612787	0.00229247	0.0207604			CTD.3014M21.1	24.3621	2.16716	0.981118	0.000512407	0.0404052
HIST1H2AE	27.3229	1.10454	0.459206	0.000598567	0.0083529			AL353644.10	1163.22	2.14493	0.763735	8.44763e-05	0.0116706
ITGB1BP2	43.014	1.101	0.426029	0.000419924	0.0065864			AC144652.1	47.4149	2.10378	0.627819	2.10709e-05	0.00460599
RP5.857K21.11	12.8923	1.10077	0.719527	0.0035238	0.0281224			RN7SK	632.8	2.10251	0.446069	6.28029e-08	4.51893e-05
TEAD4	34.7867	1.06977	0.436129	0.000590073	0.00828659			PPP2R3B.1	32.5684	2.0989	0.819466	0.000219388	0.0225621
CCDC121	33.3613	1.06578	0.452957	0.00072241	0.00951162			ZNF665	34.1883	2.07049	0.780837	0.000166802	0.0184184
G0S2	80.1551	1.03848	0.274273	8.71e-06	0.000460338			KRT8P12	38.6705	2.0165	0.771198	0.000196798	0.0207226
HIST1H1E	210.909	1.03542	0.253459	2.36e-06	0.000181533			EPOR	51.4399	1.99566	0.672699	6.65504e-05	0.00998592
KRTCAP3	17.0883	1.02223	0.604361	0.0028855	0.0244009			ADRB2	35.2774	1.88499	0.714041	0.000189276	0.0201766
METTL12	94.8785	1.01313	0.285157	2.09e-05	0.000819956			LAYN	220.653	1.78505	0.355866	1.64199e-08	1.4924e-05
PTAFR	84.0112	0.998837	0.309683	6.23e-05	0.00174163			SNORD3A	32.6953	1.75936	0.802214	0.000534867	0.0416064
MT.RNR1	19887.8	0.997378	0.381817	0.000487874	0.00729838			RN7SL1	715.339	1.75227	0.862583	0.000585619	0.0441618
C1orf116	16.9711	0.997289	0.811756	0.00502604	0.0358406			B3GALNT1	47.864	1.68974	0.731689	0.000409576	0.0346714
CPEB2	503.261	0.976464	0.324521	0.000131841	0.00291918			CD248	142.79	1.68701	0.475155	9.80601e-06	0.00252746
NPM3	559.405	0.968395	0.155072	2.85e-11	4.21e-08			MYO5C	62.9961	1.66641	0.738089	0.000445421	0.0366284
DLL4	51.0016	0.96429	0.47243	0.00169464	0.0168141			ZRANB3	38.1414	1.64139	0.685736	0.000372656	0.0325401
BSN	90.2522	0.963288	0.277135	2.67e-05	0.000994331			ZBTB26	88.6655	1.58979	0.430062	6.43382e-06	0.00179203
FAM76A	153.49	0.959855	0.220147	8.24e-07	8.83e-05			LCMT2	62.2189	1.58351	0.542894	9.2327e-05	0.0124328
CSF2	107.599	0.955392	0.384058	0.000590771	0.00828763			COQ7	39.3058	1.57923	0.622286	0.000270349	0.025937
HSPE1	583.902	0.952845	0.184128	1.44e-08	5.78e-06			MVK	54.8394	1.55703	0.555758	0.00012956	0.0155374
MOK	37.2549	0.942014	0.498041	0.00223107	0.020385			TNS1	58.2072	1.54749	0.760817	0.000721385	0.0498304
HIST2H2BE	37.8817	0.937372	0.417697	0.00112211	0.0125906			KDELC2	88.873	1.49636	0.673674	0.000494862	0.0397478
FAM166A	70.902	0.936369	0.348551	0.000349386	0.00583552			CREM	647.363	1.42917	0.160292	1.9932e-20	3.44206e-16
RP11.266L9.1	20.8464	0.933324	0.764889	0.00556983	0.0384907			HOMER1	76.9671	1.39058	0.679597	0.000724368	0.0498371
C20orf27	141.529	0.926619	0.219059	1.5e-06	0.00013368			AARS2	138.194	1.36049	0.330773	1.2992e-06	0.000521764
RAB6B	41.6532	0.923741	0.349648	0.000427157	0.00666054			FGL2	91.9771	1.34996	0.455525	8.25971e-05	0.0115957
FAM214B	152.483	0.922802	0.223401	2.2e-06	0.000175666			AGPAT2	70.1476	1.33402	0.491593	0.00016971	0.018437
ADM	83.2224	0.920678	0.416423	0.00117257	0.0130137			SPATA33	65.6352	1.32954	0.514524	0.000240904	0.0240472
ZNF92	959.178	0.914417	0.198789	2.73e-07	3.99e-05			RP11.712B9.2	86.5139	1.26855	0.484183	0.000223599	0.0228481
CLK1	2865.88	0.91368	0.170348	5.51e-09	2.93e-06			IGSF9B	609.146	1.23697	0.202098	3.58287e-11	6.18726e-08
ZNF367	857.013	0.910729	0.207026	6.96e-07	7.93e-05			FECH	105.208	1.22124	0.478325	0.000258337	0.025063
PRMT1	1153.3	0.904084	0.138161	4.34e-12	8.24e-09			C11orf68	64.4812	1.193	0.516307	0.000493122	0.0397478
CORO6	36.3463	0.9038	0.372205	0.000721515	0.00951067			SERAC1	204.312	1.12985	0.26006	5.21809e-07	0.000250309
TULP3	245.714	0.901903	0.170541	8.28e-09	3.93e-06			OTUD6B.AS1	427.446	1.08134	0.230145	9.72255e-08	6.45764e-05
PLVAP	13.0373	0.900142	1.1176	0.00709512	0.0453821			HS2ST1	280.476	1.07503	0.258113	1.10869e-06	0.000466975
RPS9.4	51.2022	0.896066	0.334942	0.000390517	0.00631914			TFB2M	142.032	1.07109	0.349282	6.5458e-05	0.00998592
ZBTB2	332.833	0.896018	0.204051	7.45e-07	8.29e-05			GPR171	627.783	1.04176	0.265804	3.12528e-06	0.00107941
SOX12	110.859	0.895496	0.238846	1.1e-05	0.000544828			MT.ND4L	3398.88	1.03535	0.276189	5.94746e-06	0.00171178
SUV420H2	201.962	0.891755	0.202313	6.78e-07	7.83e-05			CD8A	1007.71	1.02493	0.391887	0.000234039	0.0236352
HIST1H3G	42.6304	0.887148	0.41368	0.00137866	0.0146174			MOCS2	477.447	1.02141	0.221695	1.57512e-07	9.37959e-05
DNAJB1	3622.87	0.886175	0.137984	8.26e-12	1.37e-08			GADD45B	202.593	1.00535	0.298851	2.61916e-05	0.00519888
THAP9.AS1	1090.76	0.885854	0.176311	3.46e-08	1.05e-05			RP11.325F22.2	153.122	1.00447	0.305578	3.45279e-05	0.00653884
MRC1	23.747	0.884053	0.651351	0.00526992	0.0368672			S1PR1	597.09	0.957792	0.167294	4.41837e-10	5.45005e-07
HSPA2	383.445	0.880707	0.202271	8.48e-07	9.01e-05			ERI1	316.4	0.953015	0.26163	9.73279e-06	0.00252746
DBP	59.6622	0.876135	0.301457	0.000210295	0.00415121			SYTL3	2086.23	0.944586	0.111371	1.11891e-18	9.66122e-15
RP11.468E2.5	23.1962	0.87607	0.717827	0.00581333	0.0396662			NFKBIZ	407.756	0.921047	0.251708	9.0928e-06	0.00247332
SNAPC1	211.314	0.86801	0.183005	1.34e-07	2.62e-05			SOCS1	149.086	0.913549	0.294407	6.6139e-05	0.00998592
MCEE	79.9676	0.867867	0.242273	1.96e-05	0.000789392			PDE4D	2014.48	0.91108	0.135706	8.46382e-13	2.08803e-09
GZMM	13.9239	0.862039	0.652621	0.00502898	0.0358423			NRN1	176.144	0.898513	0.39902	0.000630971	0.0457825
ZC3H6	316.371	0.858683	0.208188	2.44e-06	0.00018364			SYTL2	348.687	0.887006	0.253106	1.68718e-05	0.00404665
EXOSC5	64.7829	0.858563	0.377843	0.00105277	0.0120674			MCM9	357.95	0.87929	0.194589	2.64627e-07	0.00013848
COL6A1	70.7157	0.851581	0.3331	0.000517474	0.00757119			SYNM	364.908	0.872102	0.268446	4.09107e-05	0.00699492
C16orf46	16.6838	0.85138	1.7624	0.00652717	0.042885			CD8B	504.756	0.868689	0.262336	3.26429e-05	0.00633382
CH507.42P11.8	15.7783	0.851235	0.773326	0.00685131	0.044345			PFKFB3	527.008	0.867253	0.185389	1.21684e-07	7.50484e-05
ZNF74	92.8478	0.851161	0.259719	5.87e-05	0.00168831			TNFAIP3	1652.68	0.863643	0.121319	5.0958e-14	2.19998e-10
BSN.AS2	31.4159	0.839959	0.456871	0.00273007	0.0234296			RGS1	644.451	0.863634	0.246994	1.73536e-05	0.00410518
STAC3	57.1968	0.837588	0.273192	0.000129736	0.00288218			SLC35F3	338.583	0.857452	0.335616	0.000314812	0.0286131
JUN	5140.53	0.836936	0.299026	0.000316488	0.00545336			PDE3B	1839.89	0.848331	0.172716	3.84037e-08	3.01452e-05
AC006277.3	37.7419	0.835147	0.432766	0.0022815	0.0206751			ZNF830	374.508	0.827506	0.243147	2.47619e-05	0.00503075
ZFAND2A	335.462	0.835075	0.245459	4.07e-05	0.00130002			PTGER2	844.637	0.802446	0.190342	1.05357e-06	0.000454852
SRM	547.297	0.833764	0.205261	3.25e-06	0.000224971			CHURC1	347.845	0.800099	0.257188	6.70778e-05	0.00998592
PPP1R15A	7722.98	0.833731	0.312966	0.000440794	0.00679564			RHOQ	240.414	0.786481	0.31189	0.00036699	0.0323344
DNAJB4	1549.01	0.833607	0.163476	2.47e-08	8.01e-06			CMAHP	300.396	0.776437	0.235086	3.82608e-05	0.00699492
OTUD3	423.844	0.828787	0.217877	9.34e-06	0.000479972			CSTF2T	673.806	0.760303	0.165958	2.10713e-07	0.000121293
PTRHD1	27.77	0.825558	0.436129	0.00241666	0.0214035			CAMK4	1421.43	0.758141	0.151313	2.56281e-08	2.10748e-05
ABCA2	52.9122	0.823788	0.354583	0.00101859	0.0117669			CD55	2486.89	0.754361	0.108717	2.37678e-13	8.20892e-10
SBDSP1	370.572	0.819904	0.186697	7.79e-07	8.48e-05			TSC22D3	1500.73	0.741222	0.130066	6.13409e-10	7.06197e-07
MYLIP	216.658	0.818993	0.295882	0.000314701	0.00542961			KLF2	285.213	0.735664	0.278646	0.000285503	0.0267954
IL2	33.7908	0.816101	0.431416	0.00248973	0.0219192			XXbac.BPG283O16.9	263.722	0.733426	0.323139	0.000698304	0.0494222
HIST1H4C	56.5576	0.813224	0.345756	0.000942231	0.0111898			TULP3	241.758	0.730639	0.289663	0.000391204	0.0337785
ZFP36	563.955	0.812877	0.196042	2.29e-06	0.000179161			KRAS	626.335	0.717803	0.207087	2.18409e-05	0.00465643
PBX3	248.782	0.812244	0.146717	2.3e-09	1.7e-06			PARVG	371.388	0.71006	0.242957	0.000131165	0.0156213
ANKRD9	20.2372	0.812226	0.66051	0.00622573	0.0414373			TUBE1	477.984	0.708856	0.192701	1.02939e-05	0.00261419
HIST1H1C	295.336	0.805709	0.398023	0.00191076	0.0183149			G3BP2	4090.59	0.708037	0.103035	3.29491e-13	9.48331e-10
PPP1R14BP3	38.2803	0.804862	0.514217	0.00425631	0.0319546			CD5	1505.24	0.701275	0.130628	3.33355e-09	3.3863e-06
TIGD3	40.1439	0.80279	0.461866	0.00330707	0.0267561			PDE4B	696.634	0.688067	0.218693	6.68492e-05	0.00998592
TOMM40	312.473	0.802382	0.152364	1.09e-08	4.73e-06			MXI1	584.013	0.670785	0.161202	1.54013e-06	0.000578183
RNASEH1.AS1	118.75	0.799027	0.195364	3.06e-06	0.000217638			CD7	741.018	0.666043	0.150213	4.6308e-07	0.000228484
KLHL35	16.8168	0.798534	0.767698	0.00648296	0.0426949			BCL6	1575.89	0.663045	0.108759	5.95167e-11	9.34358e-08
TSC22D2	622.951	0.797135	0.221052	2.1e-05	0.000820987			PTPN22	1097.23	0.660188	0.143694	2.19216e-07	0.000122118
PHF13	341.972	0.795374	0.219288	1.94e-05	0.000788467			ADI1	301.633	0.658181	0.275827	0.000590968	0.0443333
RGCC	263.49	0.79212	0.211666	1.2e-05	0.00058187			TBC1D5	757.893	0.656066	0.197195	3.86005e-05	0.00699492
STX1A	98.31	0.790589	0.225586	3.26e-05	0.00113335			DUT	361.87	0.650822	0.217742	0.000116581	0.0145344
DUSP1	121.463	0.787612	0.250338	0.000101527	0.00245161			SCD	1726.36	0.647871	0.174047	9.16628e-06	0.00247332
RP1.89D4.1	31.5512	0.784131	0.515553	0.0047748	0.0346062			JRKL	403.961	0.645029	0.22461	0.000166162	0.0184184
RP5.832C2.5	20.1918	0.783135	0.879487	0.00771774	0.0478666			XYLT1	548.171	0.630545	0.18661	3.31779e-05	0.00636611
TAC3	47.3695	0.779082	0.295118	0.000495674	0.0073426			GNPDA2	237.541	0.628349	0.265463	0.000650946	0.0468329
TMCC1	303.004	0.778161	0.197481	5.88e-06	0.000351892			CXorf38	350.754	0.615222	0.22695	0.000275635	0.0262446
RP11.395L14.17	64.0756	0.777006	0.293482	0.000489562	0.00730767			ZFP36	504.607	0.615012	0.185216	4.31063e-05	0.00722722
TXNIP	1671.49	0.776492	0.158468	7.26e-08	1.79e-05			RASGRP2	391.175	0.61366	0.257588	0.000649688	0.0468329
SNX16	114.485	0.773125	0.221283	3.22e-05	0.00112802			SIPA1	413.588	0.605346	0.22042	0.000250629	0.0244526
NDUFV2	232.691	0.772237	0.281919	0.000360365	0.00597169			FAM13A	313.365	0.599948	0.248129	0.000595594	0.0443333
HOMER1	58.1909	0.772121	0.274762	0.000309491	0.00539218			JUNB	260.579	0.595189	0.227774	0.000373093	0.0325401
ZNF133	58.1347	0.769207	0.384824	0.00220165	0.0201717			ZNF282	393.51	0.59265	0.219431	0.000290183	0.0270874
SH3BP5.AS1	163.894	0.769155	0.234396	7.05e-05	0.00188766			KDM1B	249.368	0.58846	0.249827	0.000716424	0.0496865
RGS2	500.352	0.767439	0.195578	6.34e-06	0.000369389			DCK	673.24	0.587264	0.182169	5.99763e-05	0.00957988
NT5DC2	243.022	0.764988	0.197002	7.49e-06	0.000416591			JOSD1	1153.22	0.586801	0.176702	4.30731e-05	0.00722722
BCL10	287.919	0.763193	0.152499	4.26e-08	1.23e-05			ZBTB6	808.732	0.583666	0.174725	4.04284e-05	0.00699492
RP11.199F11.2	143.616	0.761066	0.261614	0.000226972	0.00438274			SIPA1L1	2645.18	0.576839	0.0988433	3.22275e-10	4.28105e-07
RPL22L1	2430.18	0.759798	0.158217	1.23e-07	2.47e-05			SMAP2	1031.24	0.574153	0.134007	1.01398e-06	0.000448983
IPMK	410.349	0.759549	0.207856	1.84e-05	0.000764757			NPRL2	328.147	0.558582	0.225008	0.000553895	0.0427018
AP000648.5	77.3425	0.758999	0.380868	0.00227798	0.0206573			SRGN	2145.13	0.55692	0.134609	2.0038e-06	0.000720908
NPM1P27	497.613	0.754755	0.138461	3.82e-09	2.31e-06			BIRC2	811.991	0.553675	0.212892	0.000403646	0.0344862
FAM200A	277.329	0.753529	0.164501	3.59e-07	4.74e-05			CXCR4	5759.76	0.553617	0.0838313	2.51513e-12	5.42922e-09
BNIPL	60.8397	0.75103	0.417781	0.00330839	0.0267561			PIK3R1	1813.58	0.551569	0.115303	1.21384e-07	7.50484e-05
DNAH11	40.5989	0.75102	0.430825	0.00351432	0.0280913			LDLRAD4	714.399	0.547269	0.147311	1.11796e-05	0.00275802
MAOA	46.2014	0.751001	0.452786	0.00385749	0.0298989			EBLN3	956.828	0.546101	0.149966	1.4811e-05	0.00360242
OBFC1	281.556	0.750763	0.137413	3.83e-09	2.31e-06			NAPB	695.759	0.518183	0.212476	0.000659398	0.0470543
KIAA1161	120.421	0.746149	0.277365	0.000441959	0.00679564			FAM46C	1320.17	0.516647	0.13434	6.35277e-06	0.00179203
EBNA1BP2	1187.29	0.745772	0.136105	3.5e-09	2.31e-06			MITD1	896.885	0.51281	0.157379	6.19078e-05	0.00968547
DUSP7	328.515	0.744161	0.217541	4.35e-05	0.00137265			BUB3	1020.52	0.507892	0.127695	4.29928e-06	0.00137489
TRMT1	900.495	0.743092	0.157602	1.93e-07	3.09e-05			LTN1	629.996	0.492974	0.17877	0.000306144	0.0282717
GSKIP	470.756	0.736492	0.162437	4.58e-07	5.69e-05			PABPC1	20878.5	0.487196	0.0692346	3.0697e-14	1.76702e-10
HSP90B2P	18.2686	0.735773	0.732318	0.0080443	0.0489101			SYAP1	829.52	0.471169	0.180927	0.00048649	0.0394423
ZBTB48	169.369	0.734835	0.176239	2.5e-06	0.000185905			CD96	3435.62	0.470426	0.0943074	4.30255e-08	3.23047e-05
BAG3	1445.45	0.734156	0.182611	4.45e-06	0.000288471			RPS27	4868.54	0.457578	0.10412	7.84902e-07	0.000356697
MRPL18	1193.42	0.729314	0.140057	1.57e-08	5.96e-06			TBL1X	1108.35	0.456017	0.152346	0.000165912	0.0184184
PFDN2	1039.28	0.727684	0.101674	7.33e-14	1.95e-10			USP15	958.983	0.444558	0.129339	3.97227e-05	0.00699492
TWF1	727.169	0.727301	0.174662	2.43e-06	0.00018364			CEP57	1374.96	0.435142	0.133325	7.38064e-05	0.0104472
RPL7A.1	35.8455	0.727189	0.510236	0.00585073	0.0397832			IL2RB	2143.99	0.426246	0.0998714	1.5142e-06	0.000578183
PIP5K1B	135.496	0.726	0.236158	0.000143119	0.0030916			XBP1	3310.55	0.415383	0.0932783	6.83785e-07	0.000319143
TMEM236	42.053	0.724137	0.481571	0.0051555	0.0363733			EMB	2060.4	0.412206	0.132454	0.00012928	0.0155374
NXT1	198.071	0.722075	0.166126	1.11e-06	0.00011202			BACH2	1565.44	0.407005	0.12175	6.04672e-05	0.00957988
PODXL2	24.4944	0.713046	0.668859	0.00829385	0.0499021			PRKX	1087.48	0.401778	0.155077	0.000622042	0.0453971
MYH3	230.013	0.709641	0.213181	6.26e-05	0.00174669			MT.ND4	29857.3	0.397796	0.111107	2.08161e-05	0.00460599
POLR3G	96.3974	0.708256	0.252199	0.00033398	0.0056732			LEPROTL1	1252.49	0.397437	0.114223	3.93884e-05	0.00699492
MXD1	413.072	0.707311	0.214072	6.99e-05	0.00188059			CCNL1	2908.94	0.396872	0.0993725	5.44687e-06	0.00159427
TNFRSF12A	34.2781	0.705895	0.436576	0.00440144	0.0327764			MT.CO1	50084.3	0.382102	0.10519	3.48354e-05	0.00653884
ERRFI1	127.954	0.70232	0.285545	0.0008374	0.0103777			PNRC1	1979.81	0.379935	0.108426	3.92861e-05	0.00699492
TRIB1	227.142	0.701138	0.202717	4.08e-05	0.00130002			ZFP36L2	1853.91	0.377925	0.118293	0.00011601	0.0145344
KLHL24	882.496	0.699926	0.170995	3.46e-06	0.000235392			CD3D	1401.35	0.36555	0.130528	0.000405391	0.0344862
PHLPP2	383.605	0.698539	0.225518	0.000144288	0.00310173			HIF1A	1930.91	0.357464	0.107896	8.32626e-05	0.0115957
TSPAN13	43.2022	0.696192	0.373901	0.00319882	0.0262647			IL2RA	2503.69	0.351594	0.11367	0.000175986	0.0188764
SLC25A28	282.848	0.694617	0.206811	5.81e-05	0.00168225			ZBTB1	3721.75	0.346624	0.0993267	4.63155e-05	0.0076906
ARRDC3	2041.56	0.694268	0.275462	0.000757353	0.00973679			IL16	2299.35	0.340575	0.111338	0.000208252	0.0217957
CCNE1	228.33	0.693133	0.178344	8.07e-06	0.000439216			ZBTB44	2175.16	0.338397	0.100163	7.20865e-05	0.0103738
OTUD1	356.66	0.69074	0.165762	2.6e-06	0.00019189			ITK	3258.34	0.326292	0.103659	0.00016745	0.0184184
LYAR	850.858	0.690603	0.168045	3.22e-06	0.000224098			MT.ND5	29077.2	0.309867	0.111193	0.000557903	0.0428197
ING1	1120.73	0.690507	0.302112	0.00133728	0.0143157			MBNL1	4260.49	0.285979	0.101899	0.000609746	0.0448392
NOP16	322.017	0.689803	0.16945	3.84e-06	0.000256414			HUWE1	5353.87	-0.298595	0.0787187	2.29396e-05	0.00477282
ING2	1146.47	0.688007	0.164853	2.49e-06	0.000185483			AHNAK	15028.3	-0.308486	0.0906322	0.000120764	0.0148744
CAPN10.AS1	85.2139	0.685646	0.277125	0.000843699	0.0104169			THRAP3	1791.1	-0.313061	0.09433	0.000116989	0.0145344
RP11.93H24.3	27.3653	0.68507	0.467292	0.00570028	0.0391158			CD74	2215.18	-0.345324	0.125438	0.000582833	0.0441618
CTSW	128.068	0.684153	0.205013	6.98e-05	0.00188059			GBP2	2508.09	-0.350322	0.111571	0.000172338	0.0186006
AC125232.1	83.8972	0.68411	0.2579	0.000559122	0.00800424			FOXP1	1155.41	-0.350849	0.116853	0.000268559	0.0259092
CDKN2AIP	706.694	0.678841	0.179915	1.31e-05	0.000614695			YARS	1986.93	-0.368715	0.098948	1.98183e-05	0.00456322
FAM72B	305.515	0.673724	0.186775	2.53e-05	0.000955218			ATP6V1E1	982.191	-0.369673	0.139594	0.00070524	0.0495072
CNEP1R1	156.577	0.672591	0.184658	2.25e-05	0.000869545			MT.ND2	18165.4	-0.382521	0.0767183	6.58036e-08	4.54545e-05
KLF4	86.5989	0.670459	0.456335	0.00575074	0.0393795			MT.CO3	13501.8	-0.384993	0.0704763	5.04438e-09	4.83953e-06
CCL17	83.773	0.670236	0.246526	0.000470098	0.00712115			OPTN	2461.9	-0.396287	0.0969332	4.23723e-06	0.00137489
CMSS1	446.866	0.669775	0.161465	2.93e-06	0.000210148			KPNA4	1845.76	-0.423437	0.115217	2.14138e-05	0.00462245
LRRC34	28.7864	0.669202	0.488458	0.00688509	0.0444395			PLEC	4047.18	-0.427789	0.104316	3.65592e-06	0.00123792
MTA1	519.173	0.668438	0.141065	1.93e-07	3.09e-05			GARS	2510.59	-0.481878	0.126654	1.08306e-05	0.00271064
ZNF574	248.292	0.667993	0.244024	0.000441872	0.00679564			CHTF8	621.52	-0.485439	0.187248	0.000598824	0.0443823
NR4A1	66.7139	0.667313	0.316872	0.00212729	0.0196257			CRTAP	675.222	-0.488103	0.165952	0.000217717	0.0225621
ENKD1	108.573	0.667267	0.26585	0.000788589	0.00998704			SFI1	1051.6	-0.488149	0.121507	4.45254e-06	0.00139802
VAMP3	282.8	0.667201	0.160402	2.73e-06	0.000198942			MT.CO2	16063.6	-0.500367	0.087293	8.29723e-10	8.9553e-07
MED26	166.753	0.667074	0.256972	0.000646147	0.00878972			RREB1	737.384	-0.50767	0.165727	0.000145485	0.0167492
CRTAM	65.5505	0.665702	0.32134	0.00224614	0.0204524			RANBP3	667.727	-0.511011	0.159218	8.9445e-05	0.0121624
SNIP1	673.474	0.664461	0.155187	1.64e-06	0.000143704			SMARCD2	694.296	-0.53567	0.158279	4.74219e-05	0.00779932
TADA2B	537.06	0.664335	0.198252	6.46e-05	0.00178366			ZC3H4	975.382	-0.538716	0.127931	1.80775e-06	0.000664212
SLC25A33	157.657	0.663312	0.220922	0.000208148	0.00412489			TSPAN17	352.375	-0.557418	0.202728	0.000342136	0.0304554
AIF1.2	63.9441	0.663184	0.28968	0.00140514	0.0147914			C5orf22	359.624	-0.565296	0.19503	0.000219494	0.0225621
NLN	50.6308	0.659923	0.301387	0.00170919	0.0169325			APOL2	764.019	-0.575916	0.209824	0.000340779	0.0304554
FSD1L	132.652	0.659339	0.259724	0.000771793	0.00985961			MYO18A	1579.1	-0.580831	0.11389	2.5071e-08	2.10748e-05
GALE	62.3952	0.658858	0.268141	0.00098046	0.0114729			GBP4	493.41	-0.588071	0.2314	0.00059469	0.0443333
RBBP6	3107.33	0.658605	0.158554	2.91e-06	0.000209956			MS4A1	408.623	-0.604625	0.233314	0.000504086	0.0403012
KAT2A	376.564	0.656752	0.183593	2.89e-05	0.00104309			SAMD4B	694.302	-0.606164	0.178004	4.05845e-05	0.00699492
RPIA	224.499	0.656339	0.235393	0.000388215	0.00628956			CTC.444N24.11	347.364	-0.610296	0.194182	9.73578e-05	0.0128341
LPCAT4	143.577	0.655917	0.232262	0.000365043	0.00601687			FAM102A	3026.46	-0.646348	0.101642	1.45623e-11	2.79417e-08
ZNF425	131.99	0.654195	0.210835	0.000150708	0.00322846			CRYBG3	639.594	-0.676351	0.171341	4.81218e-06	0.00148396
PALB2	347.013	0.653868	0.189586	4.54e-05	0.00141018			EDC3	281.473	-0.687708	0.283184	0.000712646	0.0496237
C3orf58	299.279	0.652842	0.209598	0.000143517	0.00309518			MT.ND3	2667.54	-0.779037	0.132303	2.58614e-10	3.72166e-07
PLCB3	300.132	0.652725	0.191977	5.62e-05	0.00164144			ANK1	234.28	-0.815617	0.328412	0.000584312	0.0441618
MPV17L2	94.1765	0.652236	0.257361	0.000778172	0.00989284			ZEB2	234.279	-0.826703	0.296004	0.00024989	0.0244526
CAAP1	272.287	0.651267	0.147304	8.92e-07	9.41e-05			PRDM10	226.574	-0.831895	0.274453	0.000121448	0.0148744
C1orf109	417.681	0.650831	0.168553	9.73e-06	0.000495174			GPT2	264.885	-0.837534	0.280521	0.000142483	0.0165752
GIMAP7	387.226	0.649043	0.17152	1.29e-05	0.000613133			CCL22	175.378	-0.880374	0.350151	0.000528066	0.0412708
DNAJB9	818.65	0.648837	0.162269	5.55e-06	0.000336401			JHDM1D.AS1	135.077	-0.964726	0.322054	0.000132149	0.0156307
NPM1	22861.2	0.644462	0.13439	1.57e-07	2.81e-05			TLE2	146.657	-1.0135	0.332799	0.000112628	0.0143013
SETP14	28.782	0.643623	0.389426	0.00503613	0.0358581			MYO6	137.482	-1.06351	0.323028	5.00152e-05	0.00807207
ID3	130.572	0.642916	0.237901	0.000494847	0.0073426			ABCA1	243.138	-1.08507	0.288969	9.31568e-06	0.00247496
MED30	333.008	0.642026	0.152222	2.23e-06	0.000176274			LYN	167.997	-1.08718	0.339713	6.85216e-05	0.010028
PER2	74.5935	0.640955	0.493446	0.00763248	0.0474929			SLC43A3	74.9724	-1.14873	0.386625	0.00013954	0.0163926
PNMA1	523.717	0.64084	0.151084	2e-06	0.000163359			TMTC2	120.527	-1.17092	0.36248	6.22553e-05	0.00968547
CDR2	1277.86	0.640771	0.180798	3.46e-05	0.00118483			SCRN1	83.43	-1.40056	0.456853	0.000106463	0.0137202
TSC22D3	703.116	0.640061	0.154569	3.14e-06	0.000221005			SOX6	42.0112	-2.69023	0.679763	5.04487e-06	0.00150207
CDK5R1	69.6654	0.639575	0.362387	0.00417943	0.0314939
CHCHD6	42.3393	0.639431	0.315004	0.00261157	0.0226911
FAM72D	172.788	0.638003	0.28466	0.00163692	0.0164566
SLC35B3	200.674	0.636617	0.190969	7.11e-05	0.00189678
SNHG17	331.184	0.636608	0.195641	9.52e-05	0.00233811
CTD.2639E6.9	43.6973	0.634737	0.305375	0.00239911	0.0213269
ZCCHC14	487.306	0.634116	0.208549	0.000191695	0.00387099
HES1	101.401	0.633268	0.258212	0.00100345	0.0116495
MTRNR2L8	26.966	0.633169	0.471956	0.00762188	0.0474492
SLC6A13	60.4975	0.632605	0.384722	0.00513153	0.0362487
PER1	327.473	0.630569	0.242885	0.000693272	0.00923783
MEX3B	211.886	0.63034	0.489746	0.00779577	0.0480031
SETD9	45.6005	0.630048	0.328113	0.00340783	0.0274549
STMN3	101.64	0.629536	0.227452	0.000430113	0.0066951
FHDC1	72.007	0.627267	0.381448	0.0050393	0.0358581
ZNF550	201.475	0.627097	0.246039	0.000790669	0.0100039
BZW2	501.835	0.627076	0.134041	2.78e-07	4.01e-05
CDKN1B	1082.15	0.626876	0.156415	5.73e-06	0.000344188
HNRNPDL	6961.4	0.626728	0.131959	2.55e-07	3.76e-05
TLE1	68.1962	0.625345	0.274386	0.00153966	0.0157949
PDIA5	86.2757	0.624579	0.280283	0.00174398	0.017169
SNHG21	32.6192	0.623796	0.369836	0.00493256	0.0353447
FBXL12	150.308	0.621508	0.24391	0.000801729	0.0100855
LNX2	177.224	0.620091	0.201656	0.000179308	0.00369892
KLHL28	620.837	0.620058	0.208423	0.000243111	0.00456909
HMBS	203.135	0.619463	0.319577	0.00321705	0.0263307
ANKRD26P1	67.0213	0.618119	0.366955	0.00493888	0.0353709
RP9P	55.3071	0.617281	0.334764	0.00372997	0.0291752
NRBF2	746.793	0.614194	0.165064	1.82e-05	0.000761948
RBFA	67.6724	0.613544	0.292221	0.00242358	0.0214506
B3GNT2	1190.74	0.613103	0.122033	5.08e-08	1.41e-05
UCK2	164.537	0.612674	0.192394	0.000122953	0.00278206
LRP5L	94.394	0.61243	0.263538	0.00143224	0.0149703
CCDC74B	50.2688	0.612097	0.330626	0.00391988	0.0302589
NUF2	897.07	0.610206	0.117467	2.16e-08	7.55e-06
MATK	63.5594	0.609624	0.350257	0.00490573	0.0351904
NR4A2	364.854	0.608758	0.133966	5.49e-07	6.69e-05
SNORA73B	47.7543	0.60833	0.342144	0.00434723	0.0324637
UQCC2	127.418	0.607424	0.233551	0.000714693	0.00943806
ING5	172.642	0.606904	0.201864	0.000229373	0.00440799
RPUSD2	141.739	0.606282	0.237934	0.000856317	0.0105335
RP11.158L12.4	25.8953	0.605985	0.447059	0.00788028	0.0482664
ZMYM5	406.81	0.60485	0.184955	9.44e-05	0.00232263
TRAP1	440.895	0.602321	0.169256	3.61e-05	0.00122012
HBEGF	286.089	0.601732	0.173256	4.67e-05	0.00143893
MT1X	249.834	0.601694	0.157124	1.26e-05	0.000603992
SRGAP2B	103.294	0.598622	0.274102	0.00207013	0.0192606
CCT6P1	142.902	0.598347	0.227604	0.000713264	0.00942856
SNRPA1	1399.64	0.596201	0.110264	6.85e-09	3.37e-06
TMEM128	111.981	0.595212	0.21599	0.000484287	0.007278
RP11.159D12.8	136.543	0.594914	0.257759	0.00155885	0.0159302
RANBP1	1444.49	0.594418	0.129129	4.34e-07	5.5e-05
HNRNPH3	3583.87	0.594068	0.14858	6.49e-06	0.000374727
CETN3	586.949	0.593941	0.167334	3.64e-05	0.00122259
SKP2	322.705	0.593776	0.166981	3.6e-05	0.00121927
IKZF5	245.369	0.592711	0.184109	0.000114548	0.0026839
CTD.3222D19.12	48.7931	0.591009	0.352239	0.00549277	0.0380654
TGIF1	387.191	0.590206	0.137673	1.85e-06	0.000154727
C12orf60	126.158	0.589963	0.318863	0.00399837	0.0307043
ANKRD42	184.294	0.589557	0.184334	0.000125179	0.00281866
NDUFAF4	297.549	0.588144	0.15946	2.19e-05	0.000851008
ZBTB18	311.777	0.587941	0.190924	0.00018887	0.00382908
TFAP4	137.801	0.586632	0.243292	0.00128981	0.0139424
SOCS6	216.379	0.586345	0.152854	1.3e-05	0.000613133
RPL7AP31	24.8192	0.583841	0.420295	0.00825982	0.0498327
MTURN	101.274	0.583698	0.343119	0.00541462	0.0376457
SNHG12	1611.4	0.580156	0.298904	0.00358404	0.0284093
CKS2	2891.96	0.579529	0.133386	1.5e-06	0.00013368
POLR2H	514.929	0.579035	0.146955	8.38e-06	0.000447272
NFKBIB	347.295	0.578245	0.19692	0.000299811	0.00531065
UBE2G1	631.243	0.576699	0.111288	2.46e-08	8.01e-06
CCDC51	153.911	0.575847	0.196456	0.000302754	0.00533714
PUS3	371.937	0.575528	0.167696	6.04e-05	0.00172121
SGK1	454.665	0.575341	0.195521	0.000298103	0.00529451
RABGGTB	1351.66	0.575246	0.168493	6.42e-05	0.00178343
ORC6	1371.89	0.574071	0.133766	1.88e-06	0.000154782
ANKRA2	539.096	0.573788	0.113802	5.25e-08	1.42e-05
NPRL2	347.99	0.572939	0.158486	3.04e-05	0.00107454
PLEKHF2	596.711	0.572496	0.17608	0.000111493	0.00263088
HMMR	2265.54	0.57213	0.0954068	2.29e-10	2.34e-07
CD320	70.7871	0.572052	0.307991	0.00427534	0.0320711
STRA13	147.806	0.571243	0.28453	0.00316224	0.0260772
PCF11	3557.69	0.567513	0.158084	3.44e-05	0.00118413
HYOU1	33.7462	0.564527	0.369907	0.00748485	0.0469704
THAP2	347.251	0.56447	0.165703	6.65e-05	0.00182173
PRMT3	343.515	0.564058	0.168635	8.18e-05	0.00207334
CTD.3014M21.1	144.866	0.563031	0.291029	0.00384867	0.0298698
PHPT1	189.019	0.562725	0.166657	7.28e-05	0.00192149
HAUS6	1193.22	0.562013	0.106251	1.5e-08	5.88e-06
CACYBP	5374.75	0.561494	0.0973148	9.47e-10	8.39e-07
APRT	302.372	0.559339	0.14929	1.89e-05	0.000775598
RPL7P23	63.2556	0.55926	0.29294	0.00403364	0.0308148
DNAAF2	345.55	0.558936	0.152499	2.57e-05	0.000964128
PPP1R14B	538.274	0.558872	0.160008	5.03e-05	0.00150587
NUDT3	66.0257	0.558256	0.257094	0.00240917	0.0213659
KCNQ5	96.5961	0.558232	0.334508	0.00611062	0.0409171
ZNF77	109.636	0.557389	0.273686	0.00317636	0.0261612
AIP	400.122	0.555969	0.124816	9.4e-07	9.79e-05
RCOR1	368.283	0.55579	0.157026	4.19e-05	0.00133296
SLIRP	869.037	0.554331	0.108908	4.17e-08	1.23e-05
METTL2A	199.524	0.553684	0.172591	0.000137613	0.00301638
SAP30	706.836	0.552639	0.148168	2.06e-05	0.000815996
MT.ND1	8973.87	0.549053	0.136176	6.31e-06	0.000369389
RBM26.AS1	84.6605	0.548511	0.216587	0.0010697	0.0121973
LUC7L	417.358	0.54782	0.147631	2.33e-05	0.000896034
DANCR	288.387	0.547324	0.196175	0.000513876	0.00753389
PUS7	260.644	0.546179	0.15	2.98e-05	0.00106553
CSRP2BP	80.2963	0.545605	0.26863	0.0033649	0.0271583
APIP	109.118	0.544094	0.25547	0.00271	0.0233176
PNRC1	1522.58	0.543986	0.124154	1.37e-06	0.000125152
SNHG15	540.277	0.542317	0.148101	2.77e-05	0.00101815
EEF1B2P3	195.663	0.542158	0.177565	0.000229939	0.00440799
C5orf30	114.339	0.541602	0.243563	0.00220913	0.0202263
YY1	1293.93	0.540382	0.143039	1.78e-05	0.000750031
DYRK4	234.873	0.540049	0.23877	0.00207037	0.0192606
KCTD6	95.3052	0.539501	0.24601	0.00236841	0.0212023
PINX1	196.976	0.539034	0.228638	0.00162818	0.016399
UBE2T	592.108	0.53773	0.132062	5.45e-06	0.000335258
PAPD5	728.091	0.536534	0.18803	0.000441901	0.00679564
FABP5	892.491	0.533728	0.112139	2.38e-07	3.55e-05
GOLGA8A	565.928	0.533076	0.121165	1.3e-06	0.000119736
BOLA3	492.643	0.532736	0.149191	3.97e-05	0.00129597
GZF1	385.494	0.531985	0.157472	8.29e-05	0.0020968
FAM117A	206.744	0.529104	0.157896	8.98e-05	0.00223028
PPA1	1524.22	0.528994	0.147674	3.9e-05	0.00128083
HSDL1	203.745	0.528338	0.202726	0.000910279	0.0109782
USE1	187.547	0.52611	0.248708	0.00300378	0.0251149
IMPDH2	3642.13	0.525929	0.127295	4.41e-06	0.000287218
LIAS	257.292	0.52533	0.202415	0.00093286	0.0111499
AOC2	114.34	0.525215	0.223039	0.00178265	0.0174324
CCDC137	611.666	0.524632	0.143439	3.01e-05	0.00107054
GKAP1	178.801	0.523893	0.173218	0.000263858	0.00484834
LINC00116	51.2942	0.523888	0.305391	0.00642618	0.0424102
DNAJC2	1619.28	0.523462	0.150076	5.66e-05	0.00164897
USPL1	313.595	0.523438	0.194111	0.000728982	0.00956025
PAICS	1512.75	0.522306	0.125064	3.63e-06	0.000245736
CLPX	1118.06	0.521988	0.136207	1.53e-05	0.000675529
WASL	278.072	0.520753	0.19494	0.000775424	0.00988628
TSPYL2	2992.94	0.519819	0.150577	6.52e-05	0.00179807
PPM1D	398.577	0.518528	0.187813	0.000601702	0.00838359
LNP1	168.093	0.518473	0.232093	0.00235359	0.0211485
TIMM21	540.967	0.517735	0.152165	7.69e-05	0.0019885
YRDC	222.817	0.517467	0.16216	0.000159647	0.00338262
SCAF4	1189.66	0.516448	0.171729	0.000296183	0.00528871
DUSP10	352.076	0.51541	0.15043	7.09e-05	0.0018953
AC009245.3	149.391	0.515409	0.167339	0.000232741	0.0044361
IER5	4416.65	0.514947	0.118416	1.79e-06	0.000152828
RP9	300.155	0.514478	0.218712	0.00181279	0.0176561
PAIP2B	170.49	0.513967	0.246489	0.00330429	0.0267561
SS18L1	168.489	0.513122	0.192666	0.000826226	0.0102808
MEGF9	165.512	0.512991	0.211035	0.00148028	0.0153637
ACRBP	64.6326	0.512711	0.307767	0.00745959	0.0468783
KANSL2	427.12	0.512463	0.13025	1.03e-05	0.00051659
DNAJC27	104.942	0.512428	0.319847	0.00775614	0.0479086
TOMM20	778.292	0.510998	0.119654	2.83e-06	0.000205316
C1orf131	258.439	0.510387	0.15445	0.000112192	0.00264269
ATP1B1	178.677	0.509473	0.161628	0.000189043	0.00382908
KLF10	1011.59	0.509206	0.156973	0.000138785	0.00302255
TAF1D	3311.55	0.509197	0.111537	6.63e-07	7.79e-05
SOCS3	568.18	0.508061	0.165996	0.000250877	0.00468104
GADD45B	1730.51	0.507705	0.185895	0.000663976	0.00896435
ARL5B	424.299	0.507382	0.146612	6.55e-05	0.00179807
PELO	730.544	0.507083	0.161217	0.000191879	0.00387099
XCL2	151.837	0.507071	0.252612	0.00393581	0.0303534
CDKN2D	211.425	0.505624	0.182982	0.000631481	0.00867551
PSMD10	459.082	0.505335	0.140675	4.05e-05	0.00130002
RNU6.4P	95.2444	0.504874	0.268877	0.00505153	0.0358984
INCENP	1439.02	0.504577	0.149523	9e-05	0.00223028
HNRNPA1P48	162.549	0.504326	0.172882	0.000397069	0.00634785
HSF2	481.359	0.503847	0.145232	6.45e-05	0.00178366
MAGOH	748.265	0.503418	0.167033	0.000300701	0.00531226
ZNF273	313.883	0.503311	0.184643	0.000697483	0.00925821
LIN54	632.01	0.503212	0.154905	0.000139264	0.00302307
UAP1	250.414	0.503126	0.168873	0.000333959	0.0056732
WDR47	571.435	0.50269	0.166235	0.000292724	0.00523396
NHP2	694.43	0.502564	0.115077	1.82e-06	0.000153626
PIH1D1	400.845	0.502452	0.16148	0.000216588	0.00423142
SIVA1	364.59	0.501838	0.192493	0.00097703	0.0114729
ARV1	207.836	0.501461	0.215826	0.00203132	0.0190445
HTATSF1	2546.16	0.501249	0.109228	6.3e-07	7.47e-05
RPL7P1	104.271	0.501174	0.205022	0.00153606	0.0157823
ID2	1332.36	0.500805	0.119957	4.3e-06	0.000281199
MBTD1	207.374	0.498953	0.174772	0.000482406	0.00726616
MRPS34	585.54	0.496692	0.135559	3.2e-05	0.00112783
RP11.170M17.2	120.979	0.496589	0.240652	0.00357232	0.0283983
NXF1	6562.18	0.496452	0.148108	0.000101221	0.0024494
CCNB1IP1	433.132	0.496233	0.13694	3.67e-05	0.00122673
FAM129B	197.679	0.494317	0.181093	0.000726264	0.00953401
RRNAD1	157.157	0.494071	0.191013	0.00106129	0.0121232
CDYL	479.101	0.493822	0.169017	0.000410931	0.00649907
DYNLL1	1948.16	0.493099	0.101694	1.77e-07	3.05e-05
GPR19	152.843	0.493026	0.172914	0.00049716	0.0073426
EPB41L4A.AS1	210.156	0.492975	0.170644	0.000449646	0.00688991
NFYB	663.12	0.492601	0.148653	0.000115649	0.00268849
SMAD7	224.514	0.492398	0.226033	0.002941	0.02476
SNRPF	2180.76	0.492104	0.139178	5.26e-05	0.00155975
DNAJC25	265.609	0.491372	0.1624	0.000302913	0.00533714
FAM72A	168.162	0.49116	0.240642	0.00391761	0.0302589
EIF4A1	85.4008	0.490593	0.229913	0.00330686	0.0267561
MRPS26	304.079	0.489325	0.154257	0.000185814	0.00380948
TOB1	1172.3	0.48889	0.152126	0.000164706	0.00347872
H1F0	89.7072	0.488827	0.254379	0.00508005	0.0360131
DBN1	693.991	0.488536	0.120509	6.9e-06	0.000390072
ZKSCAN2	125.592	0.48669	0.237703	0.00405143	0.0309151
C5orf34	296.558	0.486229	0.166202	0.000414579	0.00652922
RHEB	992.668	0.486131	0.122944	9.33e-06	0.000479972
MAD2L1BP	268.554	0.485878	0.173367	0.00060805	0.00843209
RSRP1	2964.09	0.485314	0.139847	5.9e-05	0.00168944
MMD	341.184	0.484583	0.139654	6.82e-05	0.00184514
C16orf87	482.921	0.484041	0.145805	0.000115752	0.00268849
AC255560.1	225.905	0.483408	0.179916	0.00084265	0.0104169
HSP90AB1	50871.6	0.483391	0.0992537	1.95e-07	3.09e-05
TIMM13	229.088	0.481405	0.22071	0.0030408	0.0252639
RSBN1	341.925	0.480804	0.192866	0.00143011	0.0149607
MRPL2	177.315	0.480161	0.190635	0.00132126	0.0142129
LAPTM4A	463.543	0.479861	0.111727	2.45e-06	0.00018364
HABP4	300.048	0.479599	0.144293	0.000118988	0.00272076
RC3H1	840.687	0.478847	0.167914	0.000532706	0.00772308
PTBP2	215.938	0.47873	0.216686	0.00297483	0.0249499
BOLA1	117.184	0.478599	0.262289	0.00619601	0.0413313
HRSP12	160.979	0.476484	0.188178	0.00131851	0.0141948
LAMTOR2	407.179	0.475545	0.135548	6.2e-05	0.00174049
WDR45B	388.919	0.473734	0.155217	0.000290396	0.00520635
NUDT2	193.541	0.472182	0.187192	0.00139423	0.0147135
ALKBH2	142.761	0.471213	0.167673	0.000618336	0.00854797
CRY1	456.524	0.470859	0.151212	0.000244623	0.00459014
PPIH	342.157	0.470364	0.17468	0.000893504	0.0108939
PHF10	1532.01	0.469702	0.0960227	1.36e-07	2.62e-05
UBE2C	611.203	0.468024	0.142114	0.000135281	0.00297552
IFITM2	187.664	0.467925	0.180204	0.00116128	0.0129317
PHF23	310.642	0.467662	0.157589	0.000396116	0.00634785
RP11.336K24.12	79.3246	0.467596	0.257868	0.00665725	0.043503
NUDC	2468.05	0.466997	0.147569	0.000218948	0.00425251
TRIP10	745.962	0.465276	0.109606	3.34e-06	0.000229811
SMIM13	254.328	0.464079	0.167578	0.000730754	0.00957402
CNNM4	145.385	0.463697	0.197689	0.0022718	0.0206272
KLF7	274.323	0.463534	0.173745	0.00097345	0.0114546
BAG2	346.742	0.46287	0.129078	4.84e-05	0.00146859
RP11.568N6.1	107.109	0.462445	0.236872	0.00519613	0.0366079
BNIP3	593.375	0.461538	0.14303	0.000171473	0.00357618
AHSA1	5438.59	0.46145	0.119567	1.66e-05	0.000708953
SIAH2	1041.56	0.461391	0.138103	0.000118621	0.00272076
ZNF213	186.666	0.460962	0.208865	0.00312895	0.025883
RNF166	129.995	0.460694	0.224041	0.00430617	0.0322659
RBMX	4722.73	0.46026	0.114715	8.74e-06	0.000460338
HEXIM1	1841.75	0.460112	0.147105	0.000243158	0.00456909
HMG20B	930.491	0.459956	0.117274	1.33e-05	0.000615942
NBPF1	304.025	0.459773	0.150285	0.000297309	0.00529131
DEDD2	338.665	0.458137	0.186488	0.00171959	0.0170102
TEX2	445.921	0.457265	0.18747	0.00182055	0.0177057
HAUS3	914.078	0.457229	0.132971	8.44e-05	0.00212729
SLC25A36	768.874	0.456109	0.163152	0.000691327	0.00922116
METTL5	638.846	0.454248	0.119105	2.03e-05	0.00080348
NT5C3A	335.322	0.452746	0.151476	0.000381533	0.006204
TCFL5	202.925	0.45251	0.197653	0.0027273	0.0234209
TUT1	112.799	0.452096	0.234005	0.00584655	0.0397832
CEP95	864.522	0.451208	0.116904	1.74e-05	0.000735984
NAA10	148.085	0.451132	0.210415	0.00367999	0.0289002
UBC	19645	0.451116	0.162657	0.000586186	0.00825819
TSHZ1	623.345	0.450782	0.133634	0.000109864	0.00260632
DDIT3	1148.23	0.450248	0.141758	0.000214638	0.00422099
NCK1	306.502	0.449871	0.145155	0.000274074	0.0049758
C11orf84	334.106	0.449525	0.166923	0.000952899	0.0112928
ZBTB1	2322.62	0.447824	0.149002	0.000379663	0.00618874
GPN3	310.065	0.447803	0.148796	0.000376813	0.00614983
NOB1	420.725	0.447659	0.128674	7.56e-05	0.00196806
CCDC12	342.486	0.447607	0.209278	0.00379494	0.0296041
EIF4A2	8014.71	0.447391	0.145609	0.00030969	0.00539218
ZBTB43	1201.18	0.446645	0.13866	0.000188723	0.00382908
TROAP	501.563	0.44562	0.157984	0.000681803	0.0091308
CENPV	129.062	0.444768	0.185149	0.0021072	0.0194945
IMP4	505.866	0.444591	0.132825	0.00012361	0.00278804
ODC1	4883.61	0.444534	0.122402	4.38e-05	0.00137265
ZFP36L2	704.065	0.443832	0.159822	0.000776191	0.00988657
IQCB1	1014.15	0.4427	0.133409	0.00013782	0.00301638
UBB	3081.19	0.4426	0.110017	8.82e-06	0.000461205
FAM76B	732.506	0.442351	0.145098	0.000334371	0.0056732
PSMC3IP	883.468	0.44226	0.139095	0.000220414	0.00427475
NME1.NME2	231.587	0.442074	0.148167	0.000412659	0.00651864
DIXDC1	210.627	0.442027	0.205417	0.00385195	0.0298734
RNF4	1620.66	0.441685	0.118245	2.96e-05	0.00106099
PABPC4	2712.74	0.440238	0.138997	0.000230482	0.00441204
RPS2P46	236.237	0.439445	0.172269	0.0014762	0.0153334
TBPL1	592.204	0.438727	0.114848	2.12e-05	0.000826493
RELB	471.608	0.438559	0.179615	0.00197905	0.0188336
NUDCD2	1239.94	0.43826	0.12938	0.000117986	0.00271405
PIGA	291.444	0.438226	0.150619	0.000519143	0.00757461
HSPD1	19382.6	0.437981	0.0910007	2.83e-07	4.01e-05
MAGEH1	176.96	0.437492	0.187911	0.00257146	0.0224897
TRAPPC2L	132.453	0.437286	0.194133	0.00313479	0.0259151
STX10	489.847	0.437093	0.176508	0.00177767	0.0174324
MRPL33	505.142	0.436846	0.148718	0.000486313	0.00729838
RPL26L1	888.53	0.43651	0.154169	0.000670473	0.0090337
FBXO48	185.208	0.436353	0.152349	0.000612667	0.00848725
SNRPD2	1520.94	0.435939	0.105041	4.86e-06	0.000304738
E2F4	690.661	0.435063	0.11826	3.99e-05	0.00129597
MRPL10	474.65	0.434876	0.15934	0.000902536	0.010916
CCBL1	63.3554	0.434383	0.240421	0.00784859	0.048161
SNRPA	853.135	0.434073	0.129088	0.000120947	0.00275616
AVIL	82.9442	0.433631	0.240762	0.0079898	0.0486678
PGM3	270.52	0.433551	0.215173	0.00525214	0.0367816
MAPKAP1	493.616	0.433494	0.142429	0.000356704	0.00592352
HNRNPA1	7360.82	0.4333	0.104066	5.49e-06	0.000335258
AKAP17A	1411.26	0.433019	0.147407	0.000496151	0.0073426
MXI1	213.637	0.432391	0.16849	0.00146773	0.0152931
AZIN1	2849.86	0.432253	0.11195	1.88e-05	0.000775048
ZMYND19	158.457	0.432026	0.197674	0.00373118	0.0291752
SMIM20	187.902	0.432008	0.155543	0.000802212	0.0100855
SBDS	947.592	0.431931	0.141681	0.000348921	0.00583552
AMZ2P1	107.677	0.430996	0.227516	0.0069346	0.044577
RBM4B	234.911	0.430073	0.170592	0.0016254	0.0163835
RAI1	308.226	0.429619	0.163904	0.00129625	0.0139891
PANK1	101.122	0.429452	0.23039	0.00718573	0.0458293
MPHOSPH6	263.761	0.429001	0.169839	0.00165357	0.0165615
AURKA	1230.01	0.428544	0.114297	2.96e-05	0.00106099
EIF2AK3	377.184	0.428037	0.143159	0.000426623	0.00666003
PPP1R2	1168.29	0.42621	0.130353	0.000172585	0.00359241
PPIB	1503.69	0.425781	0.0971712	2.08e-06	0.000168114
CCDC130	485.27	0.425656	0.143434	0.000451409	0.006901
MANF	784.03	0.425261	0.108008	1.4e-05	0.000639795
MEX3C	1222.26	0.42412	0.154627	0.000916765	0.0110394
LINC00339	116.19	0.42307	0.205988	0.0050828	0.0360133
CHMP1B	335.693	0.422898	0.148744	0.000685041	0.00915626
TAF1A	156.805	0.422406	0.217857	0.00649525	0.0427233
CDK8	651.31	0.422038	0.151677	0.000827024	0.0102808
TPST1	110.916	0.421982	0.233712	0.00821786	0.0496247
MTX2	228.53	0.421894	0.198559	0.00439933	0.0327764
TMA7	174.926	0.42169	0.181546	0.00281768	0.0239559
RPL6P27	127.939	0.421616	0.220183	0.00685287	0.044345
CNOT6L	980.465	0.421391	0.163148	0.00147072	0.0153124
HMGB2	23894.5	0.420438	0.137406	0.000367231	0.00604543
RHOB	209.271	0.419953	0.227215	0.00778821	0.0480031
YWHAH	2124.29	0.419888	0.108837	2.02e-05	0.000802375
RIOK1	752.634	0.419837	0.143054	0.000530219	0.00771519
GCSH	82.3667	0.417514	0.22332	0.00763797	0.0474999
KLHL15	836.894	0.417434	0.110412	2.75e-05	0.00101815
PSPC1	1275.96	0.416942	0.0931551	1.4e-06	0.000127488
TACC3	3928.04	0.41683	0.11554	5.7e-05	0.00165819
TIMM44	477.953	0.416799	0.137265	0.000396849	0.00634785
RECQL4	347.417	0.416474	0.173623	0.00240919	0.0213659
KDM7A	240.924	0.416247	0.180322	0.00298149	0.0249742
CDK11B	785.135	0.415276	0.152717	0.00102832	0.011869
FEM1C	702.513	0.414821	0.207801	0.00605736	0.0407041
CCNG2	440.255	0.413836	0.117529	7.4e-05	0.00194156
CDK2AP2	717.702	0.413471	0.167088	0.00202276	0.0190179
ZNF436	268.22	0.413311	0.171545	0.00238846	0.0212958
BTG3	390.613	0.413234	0.162617	0.00167635	0.0166944
MRRF	392.124	0.413214	0.162162	0.00166498	0.016633
PDCD5	1542.12	0.412841	0.100453	7.2e-06	0.00040504
FBXO33	397.551	0.412081	0.121247	0.000118082	0.00271405
ZFAND1	390.288	0.411797	0.155866	0.0012821	0.0138703
CRY2	215.216	0.411466	0.216983	0.00742116	0.0467289
CAMLG	828.521	0.411207	0.123859	0.000150912	0.00322846
NDUFC1	381.065	0.410526	0.15037	0.00100325	0.0116495
SMIM10L1.2	397.208	0.409869	0.160685	0.00165284	0.0165615
PPIL1	255.215	0.409693	0.198908	0.00542087	0.0376457
THAP4	419.492	0.409586	0.144476	0.000755525	0.00972592
TRUB1	221.919	0.40912	0.205337	0.00613759	0.0410563
RPS23	5122.69	0.40776	0.126767	0.000229494	0.00440799
GMNN	1209.01	0.407738	0.148169	0.000962154	0.0113601
SNRNP25	364.869	0.407275	0.155558	0.00139948	0.0147557
MRGBP	314.07	0.407053	0.175928	0.00311731	0.0258189
DCAF15	198.411	0.406704	0.164872	0.00210913	0.0194989
H3F3A	895.306	0.406572	0.115228	7.79e-05	0.0020048
TMTC3	315.101	0.40596	0.15222	0.00126417	0.0137211
DCLRE1B	375.287	0.405955	0.199351	0.00581787	0.0396768
SMG8	634.7	0.404498	0.155186	0.00147463	0.015329
RNF8	848.941	0.404495	0.14872	0.00107509	0.0122283
TIMM17A	496.719	0.404285	0.113776	6.98e-05	0.00188059
PTMA	13669.2	0.404083	0.101296	1.26e-05	0.000603992
ACBD5	685.195	0.40369	0.150693	0.00121036	0.0132889
NCBP2.AS2	322.832	0.403353	0.186493	0.00446149	0.0331122
SMNDC1	766.157	0.40327	0.13136	0.000372293	0.00610607
USP21	143.113	0.403128	0.197866	0.00584855	0.0397832
RPL37	2405.03	0.403039	0.108333	3.71e-05	0.00123111
RPL19	22757.2	0.403012	0.103989	2.09e-05	0.000819956
NUDT16	134.983	0.402738	0.192499	0.00526315	0.0368393
SEC13	1014.25	0.401938	0.099347	9.94e-06	0.000503216
TGDS	222.021	0.401791	0.168434	0.00262112	0.0227443
SLC38A5	183.904	0.401547	0.192474	0.0054385	0.0377484
RPS10	260.895	0.401519	0.15722	0.00174469	0.017169
SNHG5	2397.59	0.401384	0.117018	0.00013363	0.00294896
SYVN1	302.578	0.400592	0.166357	0.00256097	0.0224163
SLC31A1	156.496	0.399918	0.184925	0.00453129	0.0334262
DESI2	704.403	0.399875	0.137891	0.000650028	0.00882235
RPL5	28793.6	0.399787	0.0889815	1.41e-06	0.000127488
CHCHD3	842.805	0.399308	0.122398	0.000199375	0.00397107
RPS2	14411.8	0.398356	0.108585	4.71e-05	0.00144944
RPL23	11280.5	0.397973	0.102796	2.46e-05	0.000935091
TIGD1	207.611	0.397476	0.152263	0.00151523	0.0156409
BICD2	627.317	0.397433	0.101792	1.8e-05	0.000756205
NACA	18915.2	0.397069	0.0996593	1.34e-05	0.000617649
TAF6	317.208	0.396131	0.156467	0.00187981	0.0180965
CWC15	1128.08	0.395563	0.115773	0.000115406	0.00268849
NASP	6434.85	0.395087	0.0886831	1.71e-06	0.000147784
POLG2	195.816	0.394926	0.203497	0.00764466	0.047502
TFRC	1473.58	0.394884	0.139032	0.000802436	0.0100855
MTIF2	1033.5	0.394619	0.0979253	1.09e-05	0.00054369
EIF2A	767.51	0.393887	0.113712	0.000100752	0.00244251
RPL12	7260.57	0.393456	0.091695	3.8e-06	0.000256373
FRS2	273.119	0.393411	0.155579	0.00189786	0.0182405
POLE3	955.914	0.393203	0.104926	3.46e-05	0.00118483
KCMF1	1413.3	0.393012	0.101814	2.37e-05	0.000905463
ATF3	2048.77	0.392727	0.108054	5.41e-05	0.00159308
UFL1	704.705	0.392673	0.103362	2.81e-05	0.00102801
FIS1	444.282	0.392528	0.12703	0.000369595	0.00606931
SUCLG2	121.645	0.392504	0.186734	0.00531182	0.0370933
ATAD3A	265.621	0.392452	0.176727	0.00420561	0.0316194
AMD1	898.221	0.392367	0.119198	0.000189076	0.00382908
MTF1	658.521	0.390973	0.158306	0.00227311	0.0206272
EGR1	233.809	0.390755	0.178479	0.00456909	0.033599
OSBPL11	359.131	0.390705	0.150476	0.00163761	0.0164566
PRRC1	460.649	0.390695	0.146364	0.0013281	0.0142519
MT1E	212.619	0.390684	0.185983	0.0053851	0.0375149
CHCHD4	271.181	0.390344	0.192675	0.00635445	0.0420203
SETD3	651.586	0.389682	0.117351	0.000177797	0.00367345
PKN2	448.4	0.389407	0.122153	0.000274165	0.0049758
SPTY2D1	888.815	0.389064	0.130669	0.000533087	0.00772308
OARD1	652.438	0.388638	0.14004	0.000976435	0.0114729
CENPA	291.402	0.388481	0.184015	0.00540876	0.0376403
CARM1	483.603	0.388117	0.120522	0.000249357	0.00466792
ZC3H12A	580.678	0.388072	0.178529	0.00470988	0.0342853
CCDC64	890.626	0.388071	0.10442	4.03e-05	0.00130002
RRP8	380.855	0.387769	0.146057	0.00139188	0.0147105
WBP4	627.577	0.387626	0.133545	0.000678084	0.00909934
TICAM1	154.245	0.387353	0.163167	0.00292487	0.0246398
RPL10A	7405.91	0.386898	0.10878	7.68e-05	0.0019885
MT.ND2	18921.1	0.386547	0.168604	0.00337579	0.0272297
LTBP4	261.877	0.386211	0.186852	0.00614303	0.041072
SNHG1	1877.67	0.38558	0.156309	0.00237365	0.021235
ELOF1	278.887	0.385013	0.131008	0.000621898	0.00857935
EXOSC8	783.128	0.385007	0.103877	4.24e-05	0.00134374
PPP2CB	590.13	0.384514	0.156165	0.00238466	0.0212958
IDI1	1589.05	0.38431	0.117911	0.000218228	0.00425098
CCDC127	510.085	0.383348	0.147513	0.00168136	0.0167192
TTBK2	306.402	0.383152	0.187501	0.00645349	0.0425693
PRR14	661.699	0.382974	0.140267	0.00114093	0.0127647
TMF1	1141.25	0.382779	0.105477	5.75e-05	0.00166799
RCN2	653.187	0.382762	0.147198	0.00167057	0.0166623
DCTN6	143.605	0.382309	0.169788	0.00412402	0.0312002
FAM63B	371.865	0.38211	0.172252	0.00440619	0.0327934
PITHD1	644.781	0.381933	0.152011	0.00214783	0.0197741
RPS7	6393.3	0.381598	0.10235	3.99e-05	0.00129597
GOLGA8B	349.768	0.380634	0.110437	0.000116822	0.00270852
BRPF1	649.66	0.380218	0.121658	0.000348212	0.00583552
RPL35	11666.4	0.380075	0.113694	0.000167444	0.00351977
HMGA1	2186.55	0.379603	0.157457	0.00280853	0.0239175
CKS1B	753.733	0.379569	0.125832	0.000499901	0.00736273
LRIF1	1305.95	0.379473	0.12034	0.000329063	0.00561182
YEATS4	505.451	0.378876	0.129059	0.000642175	0.00875902
FAM136A	612.207	0.378581	0.130914	0.000734574	0.0095906
RP11.620J15.3	191.701	0.378212	0.159881	0.00317612	0.0261612
AC004057.1	93.0256	0.377482	0.190768	0.00767032	0.0476392
CCNL2	787.904	0.377205	0.104295	6.18e-05	0.00173939
UBL3	253.535	0.377039	0.170844	0.00459609	0.0336785
PDCL3	262.738	0.376845	0.129273	0.000697157	0.00925821
CDK5RAP3	426.544	0.376479	0.15285	0.0024758	0.021811
INTS6	1268.55	0.376156	0.150815	0.00232156	0.0209524
MAD2L1	1168.38	0.376134	0.15504	0.00274914	0.0235368
C1QBP	1535.74	0.376119	0.103606	5.91e-05	0.0016896
RNF113A	1608.61	0.375821	0.18908	0.00735459	0.0464822
FTSJ1	390.828	0.375752	0.162559	0.00366958	0.0288805
RBM15	1473.17	0.3753	0.138559	0.00131624	0.0141818
DTD1	275.205	0.375103	0.181873	0.0064151	0.0423582
TAF7	4741.54	0.375	0.132127	0.000894226	0.0108939
DCUN1D3	221.764	0.374729	0.133723	0.000977898	0.0114729
DBF4	1193.48	0.374262	0.132792	0.000943362	0.0111898
SLC25A6	1806.68	0.373941	0.0899753	7.31e-06	0.000407946
FAM78A	438.579	0.37384	0.133656	0.0010038	0.0116495
EEF1B2	8928.37	0.373522	0.103984	7.24e-05	0.00192149
MRPL11	465.152	0.373421	0.147045	0.00209205	0.0193814
NHP2L1	917.314	0.372958	0.127788	0.000697589	0.00925821
GRPEL1	358.188	0.372429	0.172759	0.0053134	0.0370933
AC093323.3	544.933	0.372093	0.159878	0.00358703	0.0284161
ZNF333	187.515	0.371882	0.172881	0.00549071	0.0380654
CIB1	408.34	0.371845	0.124888	0.000585686	0.00825819
ZNF675	399.027	0.371523	0.154531	0.00294881	0.02481
CPEB4	472.526	0.371414	0.159881	0.00366183	0.0288537
ASF1A	493.374	0.371321	0.163413	0.00407911	0.03104
YBX1	18221.7	0.37096	0.0979801	3.39e-05	0.00117427
MED17	619.93	0.369867	0.140116	0.00160022	0.0162066
MYBL1	396.422	0.369802	0.179888	0.00673213	0.0437984
DNAJA4	584.056	0.369708	0.111183	0.000188972	0.00382908
ADRBK1	2134.1	0.368311	0.0995232	4.75e-05	0.00145186
ATP6V1G1	717.424	0.36806	0.117246	0.00036792	0.00604928
RPL13AP5	342.137	0.36801	0.127869	0.000799395	0.0100759
RPS11	10945.2	0.368001	0.103296	8.01e-05	0.00204982
ZCCHC3	458.663	0.36714	0.11906	0.000424612	0.00665185
SNRPD1	2410.12	0.366999	0.0994992	4.98e-05	0.00150086
TECR	471.753	0.366623	0.130613	0.0010177	0.0117669
DPM1	710.336	0.366582	0.11735	0.000374745	0.0061387
SNRPG	1890	0.366552	0.110577	0.000197646	0.00396038
EAF2	195.497	0.366473	0.157477	0.00370932	0.0290899
RPL37A	9042.89	0.366467	0.119578	0.000457256	0.00695836
ATG2B	449.786	0.365829	0.132507	0.00117452	0.0130137
RPL31	8231.48	0.365708	0.113537	0.000273693	0.0049758
FAM178A	1291.82	0.36555	0.124243	0.000690097	0.00921402
RPL7AP30	1080.42	0.364378	0.129276	0.000980576	0.0114729
NFIL3	1492.89	0.364264	0.102452	7.32e-05	0.00192902
MIF4GD	195.428	0.363716	0.172609	0.00630388	0.0417899
NKRF	392.064	0.363321	0.14932	0.00287248	0.0243312
RSAD1	289.616	0.362719	0.144464	0.00239604	0.0213269
MADD	1048.41	0.361669	0.120329	0.00056647	0.00807463
TIMMDC1	1166.89	0.361596	0.114835	0.000348416	0.00583552
RPS2P5	1596.87	0.361561	0.152824	0.00348412	0.0279003
PHF20	630.682	0.361435	0.103587	0.000107808	0.00256228
TATDN3	300.364	0.361084	0.137739	0.00179187	0.0174908
RAB1A	1294.39	0.360482	0.0950463	3.44e-05	0.00118413
EIF1B	750.34	0.360232	0.148741	0.00300724	0.0251265
ZNF468	231.184	0.359798	0.178206	0.00764075	0.0474999
RNF149	469.807	0.359771	0.136034	0.00166172	0.0166234
HSPA8	39654.6	0.358863	0.101247	8.99e-05	0.00223028
BCL7B	613.773	0.358847	0.130565	0.00125698	0.0136765
RNF38	678.065	0.358661	0.169048	0.00624557	0.0415277
MRPL40	430.051	0.358415	0.120361	0.000626647	0.00863431
RPS6KA4	181.862	0.35822	0.160064	0.00484042	0.0349484
ELAVL1	889.796	0.357515	0.146619	0.00296836	0.0249271
SAMD1	673.727	0.35751	0.168514	0.00648539	0.0426949
EPS8	368.242	0.35729	0.157913	0.00452711	0.0334262
SDHB	866.394	0.356906	0.1057	0.000170006	0.00356149
PIP5K1A	1075.15	0.356883	0.136438	0.00184174	0.0178595
TTC32	256.296	0.356881	0.167841	0.00620358	0.0413313
ARL14EP	228.165	0.356406	0.151963	0.00381632	0.0297011
SYF2	3685.65	0.35625	0.0887814	1.45e-05	0.000657016
RPL6	7724.28	0.355603	0.0869447	1.08e-05	0.000540048
MBIP	432.416	0.355594	0.154058	0.0040927	0.0310517
RAB5A	1048.4	0.354544	0.108698	0.000254401	0.00473349
ZNF174	237.82	0.354443	0.168706	0.00660153	0.0432665
ZFAS1	1479.56	0.353623	0.142628	0.00271209	0.0233205
C11orf31	621.515	0.353202	0.127065	0.00117343	0.0130137
SNX5	2365.73	0.352673	0.0977426	7.35e-05	0.00193342
PNN	6385.05	0.35204	0.135673	0.00201981	0.0190179
RPS24	15137.8	0.351579	0.106407	0.00022204	0.0043
RPL41	1946.93	0.351359	0.0895055	2.09e-05	0.000819956
OSTC	893.956	0.351026	0.126556	0.00120488	0.0132506
MYDGF	353.461	0.350257	0.133981	0.00190508	0.0182736
SSRP1	2683.98	0.350129	0.107252	0.000257613	0.00475992
ZBTB34	499.723	0.349999	0.122286	0.000959878	0.0113452
GNAS	2383.37	0.349926	0.111456	0.000402569	0.00638964
RLF	736.603	0.349847	0.138332	0.00243951	0.0215485
AC007969.5	597.196	0.349303	0.115205	0.000549707	0.00790353
CLK3	1004.49	0.348894	0.127409	0.0013592	0.0144688
C1D	224.363	0.348285	0.165994	0.00686702	0.0443934
ELP5	490.968	0.347439	0.113431	0.000502588	0.00738593
PSME2	2653.54	0.34654	0.0850636	1.16e-05	0.000570977
CDK19	520.664	0.34625	0.132147	0.00191643	0.0183451
AFTPH	829.006	0.34586	0.131932	0.0019527	0.0185961
C12orf10	241.216	0.345769	0.15847	0.00585078	0.0397832
RPL14	11828.4	0.34574	0.0895936	2.84e-05	0.00103246
C12orf65	598.593	0.345587	0.131639	0.00193582	0.0184993
SDHAP1	198.672	0.345095	0.167002	0.00753703	0.0470533
SNHG6	4598.09	0.345008	0.132143	0.00201716	0.0190179
GOLT1B	721.272	0.345005	0.107348	0.000314455	0.00542961
TRABD2A	270.519	0.344961	0.158308	0.00597986	0.040356
RBM7	317.523	0.344312	0.13315	0.00211626	0.0195393
LRRC42	269.145	0.343885	0.166315	0.0076828	0.0476721
MEF2D	422.195	0.343853	0.146753	0.00401284	0.0307623
CXCR4	3356.2	0.343679	0.102389	0.000199253	0.00397107
YTHDF1	756.225	0.343424	0.118653	0.000934553	0.0111499
RBM8A	790.624	0.343095	0.106035	0.000288474	0.00519998
ADD3	483.416	0.342805	0.164123	0.0073868	0.0466374
KIAA1191	553.12	0.342037	0.128626	0.0017677	0.0173697
MBNL2	624.824	0.341714	0.116391	0.000797554	0.0100622
RPL13A	30939.4	0.341473	0.110675	0.00048839	0.00729838
NOP56	3571.97	0.340966	0.115218	0.000733148	0.0095906
RPL26	7192.85	0.340367	0.100662	0.000149608	0.00321089
HIRIP3	205.205	0.340068	0.153636	0.00565826	0.0389506
ZBTB10	680.877	0.339219	0.158174	0.00663984	0.0434337
GTF3A	1590.05	0.338905	0.105083	0.000311665	0.00540541
TBCCD1	218.045	0.338792	0.162333	0.00753606	0.0470533
UBXN7	1144.14	0.338552	0.124468	0.00152528	0.015708
AHCTF1	1499.5	0.337788	0.119232	0.0010941	0.0123703
RP11.587D21.1	555.057	0.337336	0.146332	0.00456972	0.033599
CHD1	1969.24	0.33616	0.0979883	0.000152966	0.00325666
AMMECR1L	413.733	0.336131	0.161813	0.00786564	0.0482211
CLK4	258.911	0.33605	0.133801	0.00271921	0.0233665
ATG4C	260.868	0.335952	0.145564	0.00458909	0.0336643
ERLIN1	357.847	0.335433	0.142512	0.00408899	0.0310491
DGUOK	255.163	0.335392	0.141095	0.00394346	0.0303673
ZUFSP	568.823	0.334351	0.161048	0.00792787	0.0484015
FBXO5	787.722	0.333007	0.155335	0.00688571	0.0444395
SLC25A5	1543.63	0.332852	0.113579	0.000833199	0.0103352
PMS1	207.43	0.33281	0.159352	0.00779421	0.0480031
TCP1	5339.84	0.332519	0.0891759	5.07e-05	0.00151474
RPS19BP1	905.812	0.332252	0.130499	0.00255933	0.0224163
WDR19	204.484	0.331827	0.157705	0.00751674	0.0469929
PAIP2	2408.68	0.331693	0.0993256	0.000217553	0.00424405
ZNF326	936.15	0.331458	0.106773	0.000483141	0.007269
PSMD7	1193.95	0.331022	0.0998601	0.000234399	0.00445493
SPAG7	491.702	0.330778	0.130436	0.00264874	0.0229092
PRELID1	616.613	0.330632	0.131536	0.00282786	0.0240052
RPL22	5376.64	0.329699	0.0990662	0.000228238	0.00440079
SAFB2	1609.49	0.329143	0.136658	0.00376914	0.0294374
WDR53	534.09	0.329039	0.140479	0.00441619	0.0328495
MDM1	258.101	0.327938	0.143717	0.00511645	0.0361746
ODF2	1470.77	0.327413	0.0936499	0.00012619	0.00283125
COX6A1	463.054	0.327315	0.148023	0.00609142	0.0408532
MIOS	312.859	0.326706	0.154212	0.00751493	0.0469929
RSRC2	2723.39	0.326471	0.110083	0.000768956	0.00985961
RABEPK	293.07	0.326457	0.154188	0.00749643	0.0469729
RPL35A	3581.92	0.326409	0.105241	0.000501541	0.0073787
IDH3B	576.023	0.325573	0.114785	0.00117226	0.0130137
RPL18A	6319.86	0.325466	0.0884022	6.36e-05	0.00177027
WDR12	406.687	0.325376	0.145101	0.0057755	0.0394784
SETDB2	383.726	0.325167	0.122675	0.00199154	0.0189043
SDCBP	1695.2	0.325127	0.116321	0.00133195	0.0142817
CCDC77	803.435	0.325083	0.111641	0.000923272	0.0110701
COTL1	2150.7	0.324482	0.121159	0.00186337	0.0179904
RALBP1	1887.59	0.324301	0.112355	0.0010095	0.0117026
FBXO30	576.107	0.324008	0.140134	0.00487446	0.035067
PNPT1	382.162	0.323927	0.127119	0.00270146	0.0232742
DCAF12	591.143	0.323071	0.105894	0.000605576	0.00840656
NAA50	1625.96	0.322687	0.0997695	0.000328779	0.00561182
PSMC5	1056.16	0.322416	0.0987772	0.000297524	0.00529131
GAS5	4320.18	0.3213	0.137864	0.00477985	0.0346072
ATP5G3	807.453	0.321084	0.123543	0.00238704	0.0212958
FIP1L1	565.668	0.319674	0.119786	0.00194504	0.0185365
MRPS33	358.668	0.319555	0.14767	0.00710916	0.0454501
RP11.534L20.4	344.647	0.319234	0.138973	0.00519703	0.0366079
NAA20	469.051	0.318992	0.119903	0.0020156	0.0190179
SRSF10	2572.3	0.318528	0.0901234	0.000115756	0.00268849
RPL24	7282.87	0.318116	0.0934059	0.000240997	0.0045478
RPS13	4707.48	0.316759	0.116684	0.00187693	0.0180857
METAP2	2576.69	0.31649	0.0867125	7.57e-05	0.00196806
NCK2	449.202	0.315	0.120468	0.00235762	0.0211485
SELK	1013.45	0.314526	0.137018	0.00539531	0.0375664
SP3	1273.6	0.314153	0.120119	0.00243101	0.021502
JMJD6	1385.84	0.313936	0.125419	0.00318493	0.0262155
C8orf33	361.553	0.313913	0.135035	0.00501786	0.0358207
TBCC	840.726	0.313708	0.129002	0.00384923	0.0298698
AXIN1	531.093	0.313596	0.127544	0.00361996	0.0286257
RPL32	6469.63	0.313084	0.0957396	0.000311671	0.00540541
RP11.466H18.1	1205.38	0.312942	0.105386	0.00080466	0.0101039
RPS21	2265.69	0.312814	0.112404	0.0015252	0.015708
FAR1	872.007	0.312558	0.126534	0.00356452	0.0283835
RPS16	6436.6	0.312213	0.107462	0.00101698	0.0117669
RPL30	3028.95	0.312006	0.0957835	0.000351416	0.00584301
RPL10	4172.64	0.31197	0.104994	0.00082648	0.0102808
TRAF7	363.793	0.311204	0.129772	0.00425741	0.0319546
TPD52L2	1082.78	0.311058	0.110717	0.00137865	0.0146174
MCMBP	944.364	0.310939	0.117921	0.00226775	0.0206068
RPL34	4249.84	0.310547	0.108578	0.00116591	0.0129725
RPS14	4037.33	0.310219	0.105346	0.000917833	0.0110394
CRKL	1584.07	0.310113	0.110703	0.00141094	0.0148294
RP4.604A21.1	1875.83	0.309783	0.114241	0.00150896	0.0155883
FASTKD5	904.172	0.309751	0.133446	0.00520732	0.0366239
MRPL52	620.563	0.308981	0.126929	0.00394535	0.0303673
RMND5A	1328.27	0.308815	0.129402	0.0045273	0.0334262
CSRNP2	478.032	0.308176	0.114683	0.00201324	0.0190179
RPL29	5168.59	0.308059	0.0950077	0.000346997	0.00583552
GGCT	368.877	0.307007	0.135048	0.00603582	0.0406172
LMNB2	1420.88	0.306599	0.126674	0.00415055	0.0313295
RP11.556K13.1	967.373	0.306533	0.101895	0.000754212	0.00971844
RPS28P7	720.171	0.305556	0.129859	0.00495236	0.0354483
FNBP4	2275.93	0.303206	0.103427	0.000988286	0.0115474
NGDN	1107.19	0.303011	0.131962	0.00578539	0.0395162
ZBTB11	983.894	0.302794	0.12013	0.00326336	0.0265811
PYCR2	245.926	0.302436	0.133244	0.00616344	0.0411671
NAA16	531.922	0.302078	0.12713	0.0047952	0.0346784
MRPL24	382.107	0.301748	0.123052	0.00393669	0.0303534
C16orf72	2227.74	0.301697	0.113932	0.00236127	0.0211669
TUFM	2385.27	0.301122	0.0861724	0.000143826	0.0030968
PTTG1	842.269	0.300747	0.131914	0.0060978	0.0408725
CCDC59	709.722	0.300727	0.131752	0.00605082	0.0406808
SSFA2	949.953	0.300307	0.129961	0.00568335	0.03904
FH	627.194	0.300269	0.121686	0.00382411	0.0297443
FAM96B	295.935	0.299943	0.134054	0.00689757	0.0444395
GOLGA5	502.799	0.299889	0.126872	0.00505779	0.0359128
USMG5	538.774	0.299804	0.125218	0.0046223	0.0337959
PURA	596.723	0.299681	0.120204	0.00360107	0.0285102
UBXN1	1982.89	0.298859	0.118987	0.00342641	0.0275703
UBTF	3049.78	0.298774	0.116893	0.00303874	0.0252639
ME2	1022.49	0.298375	0.106746	0.00153571	0.0157823
DAZAP1	1572.55	0.298371	0.111979	0.00232546	0.0209734
CCAR1	1770.81	0.298297	0.0972717	0.000659396	0.00892065
TKT	2242.71	0.298281	0.0891619	0.00025646	0.00474523
ASXL1	812.961	0.298108	0.118424	0.00344765	0.027675
PHB2	2314.75	0.297889	0.0938175	0.000452714	0.006913
RPS6	29727.2	0.297691	0.0875871	0.000212695	0.00419237
POLD2	509.712	0.29721	0.114798	0.00278283	0.0237748
CUL1	1766.44	0.297143	0.103079	0.0011952	0.0131703
APAF1	690.409	0.297055	0.12796	0.00569434	0.0390953
NUP54	575.162	0.296895	0.137279	0.00828519	0.0498726
NSA2	1884.34	0.296854	0.108032	0.00178224	0.0174324
SLTM	3254.59	0.296796	0.0951572	0.000613987	0.00849668
RPL27A	12812.6	0.296742	0.115358	0.00316055	0.0260772
U2AF2	1086.74	0.296611	0.110427	0.00214483	0.0197601
NEK2	1078.18	0.296361	0.109801	0.00207765	0.0192883
PPM1G	2514.18	0.296224	0.122854	0.00472602	0.0343276
RP11.572P18.1	2304.51	0.296148	0.0981636	0.000787205	0.00997902
PITPNM1	425.5	0.295557	0.13166	0.00689143	0.0444395
CASP8AP2	1328.54	0.29496	0.107448	0.0019022	0.0182592
IKBIP	626.146	0.294691	0.133446	0.00750648	0.0469729
KMT2E	1443.82	0.294563	0.106392	0.00171689	0.0169962
HNRNPC	9317.73	0.294541	0.0689635	6.45e-06	0.000374245
SNRNP48	992.88	0.294095	0.0919683	0.000437307	0.00677112
MSL2	944.529	0.293876	0.13287	0.00757368	0.0472156
RPL7AP6	1350.3	0.293568	0.121175	0.00447321	0.0331622
NCAPD3	1255.93	0.292634	0.110708	0.00257676	0.0225212
RAD23A	749.265	0.292616	0.0961668	0.000741807	0.00964212
NOSIP	648.229	0.292211	0.123492	0.0052778	0.0368835
CDCA8	1607.98	0.291897	0.114033	0.00328667	0.0266891
RBM38	877.485	0.291788	0.122634	0.00506715	0.0359408
PTP4A1	2360.42	0.291638	0.0996802	0.00107601	0.0122283
BANF1	497.424	0.291607	0.121479	0.0048376	0.034947
KIAA1551	2027.19	0.291387	0.0964345	0.000795234	0.0100425
MCUR1	512.48	0.291032	0.118007	0.00403619	0.0308165
VPS26A	1014.67	0.29096	0.0940619	0.000634486	0.00869414
C9orf78	1030.03	0.290958	0.0956906	0.000750141	0.00968477
ZNF131	778.776	0.290509	0.132549	0.00802846	0.0488585
TMEM57	1189.84	0.290131	0.105462	0.00186313	0.0179904
LIG1	911.426	0.289947	0.0971398	0.000901299	0.010915
MASTL	727.939	0.289455	0.127527	0.00685102	0.044345
MTA2	1622.21	0.288843	0.127255	0.00680153	0.0441203
ZNF330	637.863	0.28806	0.114413	0.00365591	0.0288413
ANP32B	7140.94	0.287921	0.09174	0.000532685	0.00772308
ORAOV1	266.511	0.287686	0.131012	0.00815129	0.0493573
LTN1	524.722	0.287081	0.115518	0.00398816	0.0306436
GAPDH	20639.9	0.286992	0.0790619	9.6e-05	0.00235378
RCAN3	663.177	0.286107	0.121323	0.00563432	0.0388237
ADNP	1479.14	0.284966	0.115524	0.00420127	0.0316194
JUNB	1642.27	0.283653	0.112013	0.00356582	0.0283835
MGME1	579.673	0.283295	0.116921	0.00473994	0.0344099
RBM17	2417.68	0.282859	0.0849639	0.000292398	0.00523396
WDR20	395.016	0.282789	0.127798	0.00803697	0.0488879
STOML2	792.646	0.282471	0.115883	0.00457007	0.033599
RPS3AP26	565.003	0.282213	0.10543	0.00241288	0.0213843
MPHOSPH10	1697.39	0.282154	0.0968939	0.00119559	0.0131703
Sep.15	881.532	0.282144	0.0899278	0.000574777	0.00814932
YTHDF3	800.582	0.282143	0.0924238	0.000762744	0.00979039
TMEM183A	771.624	0.281668	0.0996847	0.00155876	0.0159302
CNOT8	1128.58	0.281491	0.113414	0.00410199	0.0310867
RPL21	728.086	0.281164	0.124338	0.00729767	0.0462326
LYSMD3	878.349	0.281108	0.125019	0.00745348	0.046862
CDK16	803.653	0.280797	0.120556	0.00691666	0.0444977
SIK2	386.29	0.280334	0.119892	0.00603415	0.0406172
POLR1D	1727.01	0.2802	0.118548	0.00567624	0.0390113
STK38	1155.86	0.280006	0.112624	0.00412705	0.0312054
SRSF7	1913.19	0.279369	0.12573	0.00817631	0.0494412
BTF3	4229.58	0.27935	0.0890523	0.000580637	0.0082078
EIF5A	2258.73	0.278512	0.115308	0.00505307	0.0358984
MRPS25	485.317	0.278477	0.107085	0.00307331	0.0254862
KIF18B	530.416	0.278054	0.112124	0.00431934	0.0323281
ADRM1	1266.22	0.277625	0.111988	0.00429745	0.0322187
NDUFS3	438.348	0.277412	0.116405	0.00551255	0.0381826
PCMT1	1153.33	0.276947	0.100927	0.00183333	0.0177909
FMNL1	868.827	0.276874	0.0872596	0.000528609	0.00770019
METTL17	373.542	0.276225	0.122548	0.00767431	0.0476417
CHAMP1	619.015	0.275986	0.123992	0.00825389	0.0498196
SMS	1093.59	0.275914	0.110685	0.00417264	0.0314606
KDM2A	1786.7	0.27523	0.107181	0.00342033	0.0275389
RPL27	9509.68	0.274818	0.0922136	0.00100404	0.0116495
CHMP4B	3769.42	0.274802	0.0978295	0.00175987	0.0173057
RPS3A	5625.43	0.274623	0.0926011	0.00104926	0.0120375
CNBP	4927.69	0.274617	0.0900266	0.000662164	0.00894898
PGAM1	2165.53	0.273803	0.0950609	0.0013673	0.0145201
RPL8	8044.64	0.272851	0.106673	0.00357413	0.0283983
HNRNPH1	5354.88	0.272503	0.0875883	0.000751409	0.00969172
SNRPE	1238.5	0.271823	0.106848	0.00387702	0.0300153
NDUFB10	1400.25	0.271793	0.0968599	0.00183325	0.0177909
KIAA0232	780.014	0.271727	0.109192	0.00435143	0.0324768
GORASP2	717.836	0.271476	0.116836	0.0073017	0.046236
VDAC1	2747.6	0.271189	0.105272	0.00343651	0.0276189
CEBPG	1074.28	0.271031	0.11865	0.00736264	0.046511
HDAC3	754.05	0.270548	0.108645	0.00432645	0.0323631
WTAP	1255.5	0.270489	0.117311	0.00718564	0.0458293
HNRNPA1P10	1019.4	0.269524	0.109125	0.00461996	0.0337959
PNP	882.418	0.26935	0.114077	0.00609185	0.0408532
EIF3I	1350.44	0.269295	0.0805461	0.000306039	0.00536376
RPS15	3827.54	0.268139	0.113478	0.00668247	0.043582
SF1	3155.07	0.267689	0.11137	0.00557664	0.0385061
CUL3	1504.16	0.267415	0.110982	0.00566744	0.0389912
VEGFA	1041.95	0.267348	0.0953696	0.00181168	0.0176561
HNRNPAB	2489.12	0.267091	0.100535	0.00280385	0.0238929
DKC1	1010.81	0.266765	0.11838	0.00820409	0.0495641
RPLP0	26188.9	0.266509	0.0779499	0.000249487	0.00466792
QKI	931.576	0.266167	0.100917	0.00297132	0.0249362
APEX1	1458.63	0.265408	0.073757	0.000122386	0.00277458
TOPORS	902.926	0.265097	0.0902308	0.00121918	0.0133527
IP6K2	1112.97	0.264939	0.113102	0.00662269	0.0433839
RPSA	9079.5	0.264859	0.0909157	0.00132764	0.0142519
PPP4R2	1519	0.264684	0.102343	0.00345351	0.0277053
PFDN5	2189.85	0.264514	0.101777	0.00334843	0.0270419
KCTD10	778.356	0.264049	0.0911544	0.00138784	0.0146912
CTDSPL2	971.656	0.263635	0.107807	0.0051161	0.0361746
RPL7	4748.53	0.263627	0.0755274	0.000188584	0.00382908
LDHB	8338.25	0.263282	0.0780972	0.000287005	0.00518757
CDCA5	2650.49	0.263108	0.0940776	0.00191668	0.0183451
ZBTB44	802.643	-0.263374	0.111113	0.00620359	0.0413313
VHL	640.41	-0.265438	0.0993719	0.0026897	0.0232332
ARHGAP30	1845.72	-0.265934	0.104646	0.00388508	0.0300602
TM9SF2	1051.78	-0.265971	0.116188	0.00750564	0.0469729
TGFB1	1612.05	-0.266255	0.102428	0.00329433	0.026735
PSME4	875.243	-0.267076	0.0873601	0.000811459	0.0101509
ARHGEF7	776.087	-0.267383	0.106612	0.00420334	0.0316194
ATAD2	2861.66	-0.267576	0.097392	0.0021971	0.0201438
SLFN11	513.546	-0.267786	0.101014	0.00279625	0.0238628
WWC2	14.4633	-0.26976	0.602977	0.00401677	0.0307623
MAP3K14	472.515	-0.271001	0.111472	0.00505171	0.0358984
TMED4	553.465	-0.271248	0.118715	0.0078019	0.0480075
SACS	1206.14	-0.271394	0.114929	0.00600737	0.0404911
NRAS	996.493	-0.272298	0.113413	0.00522682	0.0366948
ATP1B3	1173.91	-0.272487	0.0899701	0.000863788	0.0106058
CASP2	469.705	-0.272997	0.106762	0.00352457	0.0281224
SRPK2	468.572	-0.273321	0.118795	0.00693569	0.044577
DESI1	573.01	-0.274607	0.121711	0.00784264	0.0481547
MACF1	2510.91	-0.274614	0.108272	0.00372736	0.0291752
FIGNL1	1284.97	-0.274734	0.122364	0.00789245	0.048274
THOC5	817.709	-0.274897	0.112788	0.00488488	0.0351058
CHD4	2874.68	-0.275008	0.104067	0.00275817	0.0235945
CCDC14	567.798	-0.275108	0.108711	0.0037833	0.0295307
RNF216	736.204	-0.275368	0.105255	0.00295722	0.0248492
MAPK1	1240.11	-0.275923	0.095077	0.00126634	0.0137292
CAND1	1752.2	-0.276677	0.114919	0.00514986	0.0363528
ITCH	1363.32	-0.276842	0.0948621	0.00119731	0.0131783
GNPDA1	604.79	-0.277538	0.0980229	0.0015577	0.0159302
MFSD6	656.061	-0.279463	0.123649	0.00739317	0.0466374
RNF167	1337.36	-0.27954	0.0981581	0.00146566	0.0152836
SASH3	623.872	-0.281166	0.115379	0.00469796	0.0342328
TRIM38	1142.91	-0.282387	0.105297	0.00235074	0.0211485
PATL1	1029.07	-0.282765	0.109148	0.00303674	0.0252639
TAOK2	519.544	-0.283528	0.121201	0.00585144	0.0397832
PI4KB	775.681	-0.284001	0.1076	0.0025041	0.022002
STAT6	944.946	-0.284128	0.110324	0.00314615	0.0259767
SEC16A	1087.51	-0.284458	0.10757	0.002593	0.0225895
SPG11	497.729	-0.284587	0.118444	0.00498088	0.0355949
SNRK	576.31	-0.284898	0.101173	0.0015547	0.0159246
ANKRD36	618.557	-0.285159	0.122231	0.00594217	0.0401944
SLC1A5	3117.71	-0.285218	0.104815	0.00199928	0.0189312
POLE	897.154	-0.285359	0.128729	0.00785914	0.0482034
VPS13C	498.525	-0.286532	0.127346	0.00729769	0.0462326
KDM5B	412.108	-0.286739	0.112346	0.00327844	0.0266386
MMGT1	372.941	-0.287311	0.118513	0.00462809	0.0338197
HADHA	2020.33	-0.287673	0.104545	0.00186329	0.0179904
NUCB2	997.029	-0.288654	0.131355	0.00805561	0.0489565
MPRIP	1137.23	-0.289663	0.108514	0.00235296	0.0211485
AREL1	359.978	-0.289926	0.124406	0.00582933	0.0397346
HEBP2	419.93	-0.290514	0.118902	0.00431809	0.0323281
EIF2AK1	1387.58	-0.292285	0.132615	0.00775942	0.0479086
NEMP1	1226.26	-0.292809	0.120438	0.00436734	0.0325772
BAZ1A	1413.76	-0.293286	0.104309	0.00150428	0.0155763
TMBIM6	4104.54	-0.293551	0.119224	0.00401751	0.0307623
CYFIP2	2987.52	-0.293759	0.118432	0.00381477	0.0297011
MDM2	2525.67	-0.294142	0.109215	0.00211645	0.0195393
KIAA0196	505.269	-0.296152	0.135344	0.00774768	0.0479086
ARMC8	366.75	-0.296173	0.133154	0.00713813	0.0455695
MTMR6	555.361	-0.296685	0.114683	0.00279671	0.0238628
ARID1B	938.93	-0.297581	0.0924721	0.000416977	0.00654792
LRRC58	845.022	-0.298495	0.133862	0.00699504	0.0448366
STK35	467.685	-0.298573	0.130679	0.00591001	0.0400584
HCLS1	2901.37	-0.299963	0.138609	0.00809838	0.0491015
AP1G1	1115.58	-0.300765	0.0922244	0.000338691	0.00573917
IGF2R	1731.81	-0.301775	0.121623	0.00364507	0.0288071
AGPAT3	700.16	-0.30276	0.122216	0.0036802	0.0289002
EDC3	342.833	-0.303026	0.128406	0.00497943	0.0355949
ENSA	1459.83	-0.303819	0.137609	0.00690954	0.044495
CHTF8	839.496	-0.303969	0.100634	0.000740131	0.00963874
ACSL1	434.561	-0.305001	0.133199	0.00575353	0.0393795
RASA1	363.463	-0.30539	0.121328	0.00321563	0.0263307
ITSN2	1331.85	-0.30634	0.0894827	0.000181466	0.00373185
ASCC3	993.577	-0.306742	0.125471	0.00389165	0.0300935
PIP4K2A	832.225	-0.307428	0.12955	0.00465747	0.0340157
INTS8	607.861	-0.30757	0.133735	0.00557151	0.0384907
COPA	1357.69	-0.307614	0.109518	0.00139046	0.0147072
EXOC5	1118.71	-0.307916	0.109606	0.001381	0.0146305
FOXP1	765.228	-0.309018	0.136681	0.0060383	0.0406172
CRTAP	293.134	-0.309151	0.120587	0.00277714	0.0237415
TOP2B	2301.87	-0.309228	0.119102	0.00259307	0.0225895
ACTR2	2916.28	-0.309307	0.114509	0.00187732	0.0180857
AQR	609.083	-0.309976	0.13505	0.00555458	0.0384136
SLC7A5	2172.23	-0.31009	0.108539	0.00118326	0.0130779
REPS1	463.807	-0.310729	0.125771	0.00358098	0.0284019
ZNF354B	208.628	-0.31143	0.142783	0.0072225	0.0459755
SENP5	584.445	-0.31166	0.119887	0.00246339	0.0217161
ZNF292	1341.3	-0.312173	0.147329	0.00826928	0.0498506
TRPC4AP	505.629	-0.312677	0.121325	0.00259881	0.0226246
EHD1	788.517	-0.312929	0.115806	0.00185129	0.0179129
MAN1B1	420.597	-0.312995	0.13525	0.00522428	0.0366948
HMGXB3	410.86	-0.313387	0.119885	0.00235757	0.0211485
GNL3L	264.71	-0.313694	0.139597	0.00615405	0.041125
RUNX3	1278.22	-0.31377	0.103002	0.000641869	0.00875902
EXOC2	515.577	-0.314121	0.138422	0.0057769	0.0394784
ZNF302	515.158	-0.315662	0.141508	0.00598125	0.040356
GALNT10	498.644	-0.315839	0.110005	0.00110624	0.0124335
ATF6	562.156	-0.316382	0.131657	0.00411026	0.0311179
PRKDC	2339.78	-0.317332	0.108998	0.000967167	0.0114009
ACSL4	966.295	-0.318733	0.106463	0.000740772	0.00963874
PLEKHA8	262.479	-0.319456	0.152204	0.00809937	0.0491015
GANAB	1092.12	-0.319857	0.133467	0.00406335	0.0309705
KNDC1	11.1146	-0.319965	0.944899	0.00562572	0.0387845
MED24	486.947	-0.321086	0.126802	0.00290186	0.0244925
RBM19	1050.61	-0.321103	0.105871	0.00063673	0.00870464
PRPF6	1072.35	-0.321345	0.118096	0.00167062	0.0166623
CCBL2	273.76	-0.321608	0.151598	0.00772857	0.0478906
SZT2	455.34	-0.322823	0.125998	0.00257897	0.0225257
ZNF664	886.367	-0.323637	0.136194	0.00419325	0.0315801
CANT1	633.917	-0.323904	0.123566	0.00219544	0.0201426
IMMT	1514.96	-0.325224	0.122571	0.00201843	0.0190179
AP1M1	1033.5	-0.325331	0.102972	0.000414803	0.00652922
SPTBN1	2308.76	-0.325507	0.120179	0.0016834	0.016727
TLK1	980.597	-0.325636	0.104691	0.000487696	0.00729838
CELF1	1518.59	-0.326938	0.105375	0.000497428	0.0073426
AKTIP	337.333	-0.327026	0.142011	0.00458738	0.0336643
RAB35	483.86	-0.327144	0.148646	0.00627626	0.0416692
IRF4	3122.54	-0.327464	0.0971324	0.000197122	0.00395584
EXOSC10	422.19	-0.328305	0.15474	0.007438	0.0467868
KIAA2018	274.368	-0.328511	0.141028	0.00448887	0.0332411
RFC5	392.437	-0.328842	0.15926	0.00827028	0.0498506
NCBP1	526.767	-0.329221	0.140614	0.00439773	0.0327764
POFUT1	761.526	-0.329241	0.109507	0.000657322	0.00890165
PTK2B	640.075	-0.329374	0.148677	0.00595255	0.0402441
SLC7A11	462.884	-0.329378	0.143297	0.00489353	0.0351409
C6orf89	335.913	-0.329869	0.145071	0.00513239	0.0362487
MORC2	360.036	-0.329949	0.115947	0.00108931	0.0123372
EEA1	836.436	-0.330045	0.121314	0.00158356	0.0160961
STARD7	1557.28	-0.330201	0.085218	2.86e-05	0.00103653
CYTH1	1101.15	-0.330382	0.104367	0.000392772	0.00634019
KIAA2026	387.609	-0.331109	0.127737	0.00224414	0.0204481
TRPM7	1531.57	-0.331466	0.132413	0.0028794	0.0243648
RBMXL1	426.529	-0.33149	0.147147	0.00541602	0.0376457
PXN	211.043	-0.331704	0.160005	0.00819566	0.0495357
LNPEP	1059.61	-0.33198	0.1137	0.000871003	0.0106746
CLCN7	336.328	-0.331988	0.143911	0.00471991	0.034302
MED13	999.253	-0.331994	0.115995	0.00103827	0.011963
CABIN1	651.986	-0.332071	0.106129	0.000438404	0.0067802
SCYL2	832.796	-0.33237	0.106201	0.000438976	0.00678116
CD4	703.003	-0.332457	0.146497	0.00520526	0.0366239
RFTN1	955.236	-0.33262	0.142704	0.00451759	0.033398
CD2BP2	486.289	-0.33293	0.140619	0.004016	0.0307623
GLS	2650.91	-0.333942	0.10773	0.000479351	0.00723295
MSI2	433.784	-0.334067	0.122586	0.00152437	0.015708
TSPYL1	535.187	-0.3342	0.115395	0.00091905	0.0110394
ABHD2	616.543	-0.334363	0.112846	0.000746718	0.00967444
CMTM6	1206.17	-0.334608	0.159417	0.00749091	0.0469729
KIF21B	1709.67	-0.335619	0.105149	0.000349915	0.00583552
TOR1A	690.155	-0.33568	0.156693	0.00664755	0.043461
DHX9	2354.8	-0.335839	0.123027	0.00148866	0.0154386
EIF4EBP2	1342.05	-0.336058	0.0980475	0.000153682	0.00326667
RBM22	648.54	-0.336272	0.104562	0.000322519	0.00552859
FGD3	636.742	-0.337118	0.113654	0.000733688	0.0095906
EPM2AIP1	449.246	-0.337187	0.146809	0.00471666	0.0342971
ELMO1	498.37	-0.337514	0.13671	0.0030365	0.0252639
CASC5	2131.06	-0.337613	0.12014	0.00115954	0.0129262
SGPL1	624.827	-0.337752	0.121078	0.00125344	0.0136492
PTDSS1	641.601	-0.338461	0.141329	0.0036544	0.0288413
TOX4	838.784	-0.338537	0.108657	0.00043182	0.00670962
RAD50	683.231	-0.338783	0.108982	0.000456555	0.00695836
MCM5	793.246	-0.338812	0.123809	0.00143019	0.0149607
CASP8	1136.33	-0.339295	0.0842159	1.43e-05	0.000653182
DEK	3663.77	-0.339421	0.142656	0.00374209	0.0292433
UBA6	686.269	-0.339756	0.118063	0.000930193	0.011133
TBC1D1	459.107	-0.340433	0.1427	0.00371908	0.0291321
MICAL3	268.49	-0.341239	0.153084	0.00537681	0.0374769
PLAGL2	1034.97	-0.342437	0.142301	0.00357837	0.0283983
NT5C2	432.86	-0.342496	0.136008	0.00263081	0.0228065
CDC40	446.279	-0.342713	0.131668	0.00204146	0.0190991
TNFAIP8	2779.21	-0.342792	0.165409	0.0075563	0.0471515
ANKRD28	375.886	-0.342803	0.12479	0.00134921	0.0143854
CLASP2	485.697	-0.34298	0.13399	0.00231017	0.0208922
KLHL6	985.555	-0.343483	0.157324	0.00587626	0.0398907
HSF1	412.907	-0.344168	0.117781	0.000807305	0.010118
PCNX	544.129	-0.344359	0.119878	0.000920145	0.0110426
TMEM9B	199.918	-0.344703	0.149673	0.00446461	0.0331169
ASNS	1306.42	-0.34481	0.138393	0.0027359	0.0234645
SEL1L3	278.05	-0.345106	0.149999	0.00444213	0.032987
PAN3	307.245	-0.345481	0.134676	0.0022386	0.0204254
PKM	12104.5	-0.345532	0.103253	0.000187107	0.00382419
SMPD1	237.058	-0.345545	0.147656	0.00400289	0.0307212
PEX26	265.185	-0.345611	0.161603	0.0064807	0.0426949
KPNA1	560.282	-0.346189	0.12634	0.0013416	0.0143486
ATP2A3	467.918	-0.34637	0.12612	0.00134898	0.0143854
ELK3	258.881	-0.346397	0.158814	0.00580899	0.0396569
RPS6KA5	175.136	-0.346954	0.170478	0.00788757	0.0482664
HARS	744.562	-0.347212	0.123879	0.00110451	0.0124246
PRKCB	1039.08	-0.347515	0.138862	0.00261112	0.0226911
TOR1AIP1	740.577	-0.347576	0.131604	0.00177389	0.0174177
IVD	209.348	-0.348136	0.156512	0.0052095	0.0366239
STAG2	2160.87	-0.348312	0.114538	0.000536131	0.00774185
SNX11	210.276	-0.348661	0.171179	0.00790856	0.0483281
RAPGEF1	1066.15	-0.348908	0.124317	0.00109964	0.0124139
ZBED4	435.249	-0.348938	0.171664	0.00791747	0.0483603
CAT	468.241	-0.348954	0.167014	0.0070584	0.0452125
DGKA	760.687	-0.349286	0.165223	0.00664011	0.0434337
STAT2	469.161	-0.349421	0.130118	0.00158737	0.016109
CTDSP1	184.986	-0.349541	0.155083	0.00485399	0.0349825
TRAPPC6B	615.257	-0.349604	0.132329	0.00172578	0.0170461
SF3B3	1382.98	-0.350004	0.110766	0.000350385	0.00583552
EXTL3	220.524	-0.350598	0.161615	0.00585959	0.0398182
TXNDC15	457.93	-0.35112	0.140988	0.00263593	0.0228281
ARFGEF1	1036.6	-0.351502	0.128566	0.00134251	0.0143486
MRPS10	324.234	-0.351653	0.122636	0.000908963	0.0109778
TLN1	4066.78	-0.35195	0.0970074	6.74e-05	0.00183368
TBC1D22B	227.129	-0.351951	0.145711	0.00322073	0.0263307
ERCC6	154.297	-0.352343	0.164403	0.00617122	0.0411983
UHMK1	1688.68	-0.352387	0.1203	0.000748523	0.00967444
CCDC57	278.941	-0.352651	0.161546	0.00559497	0.0386126
IPO9	419.105	-0.352865	0.156129	0.00471515	0.0342971
MKLN1	392.859	-0.352947	0.169229	0.00696224	0.044726
TTYH3	300.592	-0.353757	0.12334	0.000895453	0.0108939
ACLY	1323.78	-0.35498	0.0895956	1.74e-05	0.000735984
JADE2	777.009	-0.355397	0.105263	0.000167245	0.00351977
EPG5	534.736	-0.355869	0.137967	0.00203492	0.0190649
DCAF16	560.706	-0.356051	0.116554	0.000496891	0.0073426
FANCD2	374.363	-0.356076	0.108496	0.000231912	0.00442664
CYB5R1	207.338	-0.356889	0.152295	0.00371334	0.0291043
EXOC3	506.01	-0.357129	0.121821	0.000724347	0.00951825
NAGK	317.434	-0.357234	0.147067	0.0030132	0.0251447
C3orf17	327.978	-0.357269	0.150994	0.00355497	0.028331
MCL1	3161.17	-0.357473	0.141262	0.00230803	0.020887
MUL1	224.896	-0.35983	0.139885	0.00204365	0.0191062
PREPL	797.608	-0.360022	0.148139	0.0029544	0.0248413
TXLNA	2130.73	-0.36097	0.101676	8.5e-05	0.00213986
ENTPD1	124.656	-0.361129	0.179828	0.00776418	0.0479086
MED7	518.959	-0.361697	0.157666	0.00407685	0.03104
NAGA	188.76	-0.363028	0.17098	0.00608847	0.0408532
ARHGAP26	159.615	-0.363056	0.182404	0.00808508	0.0490906
GNPTAB	1001.69	-0.363744	0.137345	0.00161679	0.0163091
KIAA1524	571.011	-0.364424	0.177699	0.00698993	0.0448366
WDTC1	391.215	-0.364765	0.141937	0.00200082	0.0189323
DDHD1	681.607	-0.366883	0.143691	0.00206461	0.0192479
MAP2K5	219.493	-0.367506	0.142077	0.0018683	0.0180249
ZNF207	1503.27	-0.36817	0.103722	8.34e-05	0.00210665
DNASE2	339.616	-0.368276	0.149796	0.00261004	0.0226911
MKL1	437.041	-0.368527	0.132488	0.00106953	0.0121973
AGO1	369.084	-0.368671	0.161997	0.00409964	0.0310866
GTF3C1	774.705	-0.368743	0.101405	6.05e-05	0.00172121
DARS2	502.851	-0.368948	0.142695	0.00178035	0.0174324
RPS6KC1	169.621	-0.369584	0.17355	0.00561838	0.038754
LARS	1247.7	-0.370409	0.129873	0.000866461	0.0106287
GGA2	500.634	-0.371225	0.147547	0.00222625	0.020355
CBWD2	390.908	-0.371397	0.133881	0.00107979	0.0122607
RASSF5	1872.28	-0.372086	0.120633	0.000413425	0.00652298
EIF4E3	340.068	-0.372231	0.146008	0.00202018	0.0190179
WIPF1	953.029	-0.372563	0.146607	0.00202481	0.0190237
HELLS	863.893	-0.373019	0.12465	0.000530939	0.00771721
GABPB1.AS1	781.463	-0.373269	0.12399	0.000519418	0.00757461
DIP2B	524.908	-0.373667	0.131827	0.000900403	0.010915
MYH9	18055.4	-0.374091	0.100171	4.05e-05	0.00130002
CAPN1	414.046	-0.374652	0.165077	0.00408514	0.0310475
HTT	818.824	-0.374908	0.11253	0.00017709	0.00367026
KHNYN	963.282	-0.374935	0.0981752	2.86e-05	0.00103633
PCYT1A	475.193	-0.374999	0.115155	0.000230872	0.00441314
HMHA1	732.334	-0.375269	0.125899	0.000567226	0.00807674
CTSC	353.706	-0.375623	0.135966	0.00110076	0.0124139
AKAP1	215.243	-0.376492	0.179953	0.00596965	0.0403187
DYNC1I2	701.707	-0.376509	0.185376	0.00680052	0.0441203
SLC35A4	576.283	-0.376531	0.130919	0.000739011	0.0096347
PRKAB2	203.356	-0.376791	0.174439	0.00521032	0.0366239
ZNF37BP	416.499	-0.377701	0.12121	0.000363798	0.0060038
CTSA	435.762	-0.378165	0.128565	0.000632323	0.00867811
FAM111B	847.057	-0.378515	0.154342	0.00249235	0.0219277
GEMIN4	158.276	-0.378663	0.171763	0.00458366	0.0336617
ANKRD44	685.861	-0.378957	0.132649	0.000843343	0.0104169
SENP7	202.076	-0.379112	0.190748	0.00732411	0.0463337
USP11	382.099	-0.379134	0.190631	0.00742175	0.0467289
AKAP11	777.192	-0.379279	0.148607	0.00194005	0.0185155
APH1A	343.635	-0.379369	0.118843	0.000282533	0.0051137
SLC7A1	1195.57	-0.379616	0.123114	0.000410855	0.00649907
UBP1	722.858	-0.380693	0.130579	0.000680562	0.00912337
ZNF33A	200.266	-0.380707	0.147811	0.00182559	0.0177418
TMEM254	117.086	-0.380864	0.187759	0.00674002	0.0438283
ZNF75A	192.149	-0.381639	0.150067	0.00194466	0.0185365
RFX5	527.053	-0.381795	0.179351	0.00537052	0.0374527
STAT3	2857.81	-0.381986	0.128003	0.000539818	0.00778663
P4HA1	474.435	-0.382322	0.143819	0.00142877	0.0149607
FOXRED2	125.473	-0.382344	0.182976	0.00586818	0.0398562
HEATR5B	334.693	-0.382615	0.177657	0.00509484	0.0360794
CHFR	333.662	-0.382774	0.164319	0.00339189	0.027343
ATG13	346.547	-0.383066	0.135326	0.000861431	0.0105866
UBR4	2609.39	-0.383111	0.123427	0.000349902	0.00583552
MAP1A	138.9	-0.383672	0.195614	0.00756482	0.0471825
INTS1	609.972	-0.384355	0.124984	0.000401344	0.00638237
ZNF682	132.166	-0.38464	0.191555	0.00689642	0.0444395
GXYLT1	412.658	-0.385436	0.168356	0.00366714	0.0288785
GFI1	384.223	-0.386094	0.148775	0.00165428	0.0165615
CALCOCO2	2187.98	-0.3861	0.160317	0.00270717	0.0233083
ACTR3	4570.09	-0.3864	0.134113	0.000723933	0.00951825
SLAMF1	1085.21	-0.386444	0.169251	0.00357801	0.0283983
SFT2D2	639.837	-0.387019	0.128117	0.000478284	0.00722867
ZDHHC6	833.985	-0.387459	0.125976	0.000394684	0.00634785
VOPP1	896.532	-0.388032	0.10993	8.16e-05	0.00207309
AFF1	838.681	-0.388195	0.11706	0.000176335	0.00366032
CLTC	2681.56	-0.388215	0.107724	6.17e-05	0.00173939
DCTN1	827.589	-0.388392	0.124756	0.000350421	0.00583552
CSRP1	651.456	-0.388439	0.117811	0.00018684	0.00382419
PGPEP1	152.689	-0.388518	0.195842	0.00706821	0.0452536
AAGAB	696.255	-0.388625	0.142644	0.0011549	0.0128931
TOE1	161.674	-0.389325	0.173278	0.00397535	0.0305628
P4HTM	314.637	-0.389345	0.166619	0.00318768	0.0262218
CD83	837.166	-0.389622	0.179416	0.00478966	0.0346572
WDR1	2473.46	-0.389845	0.122215	0.000267494	0.00489484
OTUD6B	571.635	-0.390449	0.15269	0.00179734	0.0175314
CCDC94	121.832	-0.390838	0.195816	0.0067835	0.0440463
ADRBK2	459.094	-0.390988	0.193197	0.0064046	0.0423098
PIK3R5	321.36	-0.391703	0.175336	0.00402469	0.0307834
TNFRSF1A	283.648	-0.39176	0.147144	0.00133306	0.014282
TRIP12	3391.82	-0.391886	0.117795	0.000170233	0.00356149
APMAP	427.44	-0.392553	0.162923	0.00258759	0.0225714
ZNF37A	777.307	-0.392668	0.141969	0.000992826	0.0115853
LPIN2	839.821	-0.393195	0.131368	0.000496273	0.0073426
DHFRL1	122.295	-0.393241	0.204507	0.00782551	0.048086
MICU1	487.916	-0.393513	0.0963844	8.86e-06	0.000461814
ZMIZ2	490.436	-0.393774	0.133896	0.000596808	0.0083529
POMGNT1	281.504	-0.394754	0.156292	0.00193237	0.018482
TPM4	2612.41	-0.39514	0.152605	0.00160429	0.0162199
GTPBP2	303.87	-0.39532	0.182901	0.00469158	0.0342084
HUWE1	6502.74	-0.395384	0.107406	4.45e-05	0.00139137
TSPAN17	190.342	-0.395449	0.204798	0.00758255	0.0472265
FAM122A	168.093	-0.395505	0.183532	0.00476725	0.0345846
DNAJC5	516.952	-0.396184	0.143092	0.000981051	0.0114729
PIK3CD	1196.04	-0.396451	0.140037	0.000771321	0.00985961
CASP4	410.77	-0.396475	0.151843	0.00150735	0.0155838
NLRC3	342.088	-0.396553	0.197112	0.00638216	0.0421826
WDFY1	294.778	-0.396554	0.188117	0.00516887	0.0364482
GEMIN5	291.416	-0.396652	0.211615	0.00830932	0.0499699
CASC4	1070.37	-0.396841	0.145315	0.00108207	0.0122761
PLCB2	362.369	-0.396968	0.155978	0.00181509	0.0176656
IGSF9B	250.6	-0.397124	0.182903	0.00455851	0.0335989
TMEM230	656.391	-0.397172	0.135195	0.000570558	0.00811548
BRCA1	1631.7	-0.398872	0.123977	0.000233906	0.00445193
GATC	225.702	-0.399091	0.147849	0.00115981	0.0129262
UBE3B	535.907	-0.399256	0.135455	0.000564055	0.0080575
SLC37A1	198.466	-0.400505	0.146212	0.00104782	0.0120314
PIK3CB	136.669	-0.400875	0.19526	0.00571461	0.0391737
SLC9A7	336.243	-0.401704	0.134146	0.000479656	0.00723295
LINC.PINT	355.668	-0.402278	0.144109	0.00089281	0.0108939
MED28	400.734	-0.402583	0.14496	0.000936551	0.0111499
SYT11	521.857	-0.402753	0.174356	0.00319278	0.0262314
VCP	3556.34	-0.403017	0.137566	0.000579237	0.00820379
NAA40	220.27	-0.403404	0.153451	0.00140622	0.0147914
TRAF3IP3	1204.57	-0.40501	0.165345	0.00221792	0.0202928
TRAF5	357.213	-0.405342	0.171221	0.00274966	0.0235368
TMEM209	400.658	-0.405558	0.154012	0.00136623	0.0145201
ITPR2	705.131	-0.406266	0.16113	0.00185082	0.0179129
HNRNPH2	275.479	-0.406465	0.167447	0.00231954	0.0209484
DNA2	322.428	-0.406776	0.16182	0.00188127	0.0180976
WWC3	228.051	-0.406843	0.191431	0.00480486	0.0347294
DMXL2	211.401	-0.40715	0.179657	0.00351414	0.0280913
VPS41	509.3	-0.407521	0.188809	0.00444137	0.032987
RHBDF2	110.427	-0.40836	0.213445	0.00742578	0.0467321
ENOSF1	227.341	-0.40935	0.177397	0.00304286	0.0252652
PRKX	615.614	-0.409933	0.136514	0.000446811	0.00685437
TGOLN2	1917.55	-0.409943	0.13041	0.000307362	0.00537278
SAMD4B	525.607	-0.410046	0.142708	0.00067473	0.00906348
RBCK1	575.159	-0.410258	0.119266	0.000121864	0.00277132
RIF1	981.117	-0.4115	0.13185	0.000305017	0.00535631
SUN2	574.743	-0.411599	0.141259	0.000591542	0.0082897
RGS3	223.238	-0.412446	0.195839	0.00485247	0.0349825
CHRAC1	421.775	-0.412476	0.105149	1.62e-05	0.00069605
CEPT1	271.934	-0.412481	0.160314	0.00153733	0.0157832
TBC1D2B	694.909	-0.413572	0.133721	0.000326073	0.00557514
JAK1	1072.26	-0.413601	0.181472	0.00324037	0.02641
ZNF226	185.661	-0.414456	0.181905	0.00321189	0.0263307
RPTOR	268.778	-0.414612	0.17004	0.0021954	0.0201426
IARS	2095.49	-0.41508	0.131847	0.000274077	0.0049758
MYO5A	729.156	-0.415428	0.150119	0.000900572	0.010915
SS18	679.305	-0.415517	0.140737	0.000506436	0.00743426
XPNPEP1	250.447	-0.41676	0.183436	0.00323128	0.0263682
FYB	1462.26	-0.417318	0.119927	8.56e-05	0.00214796
ZMYM4	475.767	-0.417885	0.122037	0.000105995	0.00252809
THUMPD1	956.041	-0.418888	0.110366	2.56e-05	0.000964128
EXOC7	478.69	-0.419894	0.174955	0.00235045	0.0211485
SYNE3	552.364	-0.42005	0.146216	0.00064641	0.00878972
ZNFX1	1664.59	-0.420623	0.107059	1.49e-05	0.000663331
ITGB1	1122.48	-0.420852	0.137099	0.000347194	0.00583552
XPO5	1006.22	-0.420955	0.120107	7.75e-05	0.00199991
CERS4	161.691	-0.421239	0.152777	0.00089535	0.0108939
SH3PXD2A	369.75	-0.42126	0.145198	0.000586857	0.00825889
SMG5	1151.87	-0.421686	0.110937	2.6e-05	0.000973547
RGS16	681.817	-0.42182	0.165818	0.0016149	0.0163024
RPL32P3	236.918	-0.421878	0.155348	0.00101446	0.0117498
CD226	169.539	-0.421971	0.217589	0.00652627	0.042885
SMC2	1329.5	-0.422517	0.165884	0.0015879	0.016109
ACTB	24099.1	-0.4229	0.133677	0.000249822	0.00466792
NXPE3	198.676	-0.423256	0.205343	0.00502376	0.0358406
LPXN	598.908	-0.423907	0.157008	0.00104281	0.0119946
ZMPSTE24	546.534	-0.424464	0.114603	3.62e-05	0.00122012
APOBEC3D	136.263	-0.424583	0.206708	0.00511354	0.0361746
SMARCC2	798.635	-0.424669	0.175441	0.00218608	0.0200844
COMMD5	99.213	-0.425066	0.232128	0.00778953	0.0480031
TARDBP	1103.71	-0.425098	0.123356	9.32e-05	0.00229775
SIN3B	375.609	-0.425161	0.146601	0.000580755	0.0082078
DIAPH1	2730.26	-0.425463	0.123807	8.57e-05	0.00214796
C6orf106	1109.94	-0.425463	0.148733	0.000650138	0.00882235
PIGV	245.274	-0.425582	0.174768	0.00209795	0.0194225
UBR3	520.86	-0.425606	0.118037	5.03e-05	0.00150587
BCL2	1060.48	-0.425971	0.145985	0.000542802	0.00782117
PLK3	482.539	-0.426195	0.15876	0.00107053	0.0121973
ST3GAL2	146.056	-0.426403	0.223171	0.00720184	0.045888
SLFN5	588.399	-0.426609	0.220271	0.00633556	0.0419517
LYRM7	215.154	-0.426648	0.170979	0.00178369	0.0174324
ZFP90	480.366	-0.426708	0.127833	0.000137277	0.00301442
POLH	783.224	-0.426845	0.104744	7.87e-06	0.000434012
CLPB	145.642	-0.428974	0.221519	0.00633953	0.0419517
FANCI	1182.42	-0.429122	0.132253	0.000184406	0.00378645
ITM2C	250.33	-0.429223	0.203957	0.00448949	0.0332411
JAK3	551.925	-0.430132	0.108745	1.32e-05	0.000615942
UMPS	301.275	-0.430417	0.216855	0.00567286	0.0390082
TMED7	221.343	-0.431217	0.163829	0.00122569	0.0134129
TNFRSF10A	227.671	-0.431273	0.20497	0.00443009	0.0329344
UGGT1	991.435	-0.431485	0.103389	5.1e-06	0.000315179
ACP2	150.26	-0.431635	0.180625	0.00236765	0.0212023
MAP7D3	308.058	-0.431971	0.178074	0.002089	0.0193666
SH2B3	453.461	-0.432859	0.176257	0.00193696	0.0184993
CTD.2270P14.1	311.735	-0.434274	0.19472	0.00331424	0.026782
VGLL4	251.076	-0.435107	0.244892	0.00828503	0.0498726
SLC1A4	771.156	-0.435349	0.117071	3.24e-05	0.00112964
GBP3	421.222	-0.435727	0.167917	0.00131491	0.0141791
XBP1	2212.4	-0.436453	0.130387	0.000128164	0.00285682
SLCO3A1	130.253	-0.436872	0.210739	0.00460494	0.0337247
PNKP	201.799	-0.436893	0.205189	0.00411079	0.0311179
VPS13D	563.348	-0.437096	0.126669	8.8e-05	0.00219455
ZC3HC1	88.4603	-0.438779	0.245506	0.00784394	0.0481547
HLCS	96.915	-0.439006	0.248278	0.00817256	0.0494412
RUNX1	460.935	-0.439966	0.16223	0.00095419	0.011298
PHGDH	2005.31	-0.440593	0.143368	0.000314117	0.00542961
CASP10	326.775	-0.44083	0.14367	0.000321775	0.00552297
RASAL3	295.518	-0.44165	0.17558	0.00160053	0.0162066
MON2	278.952	-0.442284	0.14892	0.000430382	0.0066951
RNF125	260.85	-0.4425	0.181972	0.00198853	0.0188967
BAZ2B	63.5815	-0.442881	0.250506	0.00795621	0.0485299
C11orf49	105.051	-0.443353	0.229268	0.00596243	0.0402904
G3BP1	1671.96	-0.443866	0.102469	2.41e-06	0.00018364
KCNAB2	1644.42	-0.443918	0.124196	5.47e-05	0.00160643
SPATA5	287.895	-0.44396	0.24476	0.00750332	0.0469729
ZNF841	174.607	-0.444464	0.185285	0.00213893	0.0197194
IL4R	871.657	-0.445434	0.142771	0.000242876	0.00456909
ZNF496	143.097	-0.445463	0.208787	0.00394764	0.0303673
HERC5	131.938	-0.445526	0.191051	0.00245976	0.0217129
NIPAL3	510.82	-0.445719	0.142844	0.000265601	0.0048669
POLA2	254.039	-0.446038	0.131594	0.000104968	0.00251714
GBP2	1933.71	-0.446518	0.14001	0.000208341	0.00412489
INPP4A	421.057	-0.446705	0.14032	0.000214942	0.00422099
APOBEC3C	450.147	-0.448817	0.143856	0.000262734	0.00483437
MALAT1	26368	-0.449244	0.129558	7.83e-05	0.00201174
HN1L	611.164	-0.45072	0.116105	1.59e-05	0.000687897
WDR7	251.997	-0.45089	0.179564	0.00154799	0.0158681
KIDINS220	807.578	-0.451528	0.117704	1.9e-05	0.000778922
RGS1	410.661	-0.452019	0.157293	0.000555158	0.00796466
NUB1	671.816	-0.452595	0.196418	0.00256077	0.0224163
HNRNPR	2415.77	-0.453731	0.180035	0.00141953	0.014896
BCL9L	461.06	-0.453781	0.147126	0.000290174	0.00520635
C7orf50	466.533	-0.454767	0.188898	0.00198541	0.0188806
CALCOCO1	356.138	-0.454885	0.230603	0.00522869	0.0366948
ZNF480	194.226	-0.455756	0.184362	0.00167606	0.0166944
OPTN	1113.7	-0.455871	0.123916	3.47e-05	0.00118483
LCP2	865.759	-0.455902	0.18066	0.00146439	0.0152823
CTSZ	265.197	-0.45618	0.144046	0.000216274	0.00423142
SLC39A8	822.488	-0.456487	0.204068	0.00284145	0.0241052
AARS2	164.288	-0.45652	0.225225	0.00468022	0.0341627
CD70	232.881	-0.456949	0.160391	0.000589023	0.0082806
ADGRE5	1595.18	-0.457078	0.158694	0.000534908	0.00774101
ANK3	180.912	-0.457145	0.249084	0.00675571	0.0438873
SLC35E2B	293.591	-0.45762	0.171309	0.000993274	0.0115853
NEK9	675.235	-0.457933	0.140126	0.000152487	0.00325294
SLA	599.391	-0.458626	0.178262	0.00127082	0.0137594
IRGQ	357.625	-0.45865	0.153004	0.000376444	0.00614983
EPB41	1044.05	-0.459702	0.153993	0.000384474	0.00624418
FAM120AOS	577.996	-0.459919	0.160395	0.000553505	0.00794952
SEC61A1	1374.79	-0.460461	0.0866036	1.67e-08	6.17e-06
CTNS	253.279	-0.4609	0.162737	0.000597991	0.0083529
PHF11	426.011	-0.461033	0.185897	0.00157762	0.0160565
LAMP1	952.958	-0.461792	0.148752	0.000260958	0.00481503
AGFG2	181.764	-0.461872	0.193488	0.00206264	0.0192431
RBMS1	397.276	-0.463151	0.17923	0.00121207	0.0132967
NBPF9	101.523	-0.463978	0.261526	0.00722708	0.0459826
ZNF587	168.532	-0.464813	0.212156	0.00322776	0.0263558
GALM	905.537	-0.465335	0.123693	2.45e-05	0.000932591
ADAM8	245.429	-0.465839	0.19598	0.00205643	0.0191987
PGBD4	88.6174	-0.466007	0.275419	0.00817603	0.0494412
GOSR2	73.0485	-0.466718	0.264693	0.00740105	0.0466649
LYST	565.993	-0.467025	0.18668	0.00149794	0.0155227
INPP4B	863.056	-0.467129	0.142064	0.000138198	0.00301952
NFATC2IP	465.209	-0.468875	0.125765	2.76e-05	0.00101815
RCN1	563.704	-0.469485	0.172095	0.000793844	0.0100345
WDR6	582.124	-0.469604	0.151833	0.000262577	0.00483437
PAM	655.593	-0.469777	0.134885	7.18e-05	0.00191149
KIAA0040	744.6	-0.470861	0.156994	0.000350527	0.00583552
ARHGEF12	352.678	-0.471179	0.190519	0.00157502	0.0160461
SAV1	154.8	-0.471653	0.201866	0.00225013	0.0204746
IDS	364.894	-0.471869	0.159692	0.000401018	0.00638237
AKNA	966.266	-0.472493	0.180865	0.00110276	0.0124154
TP53I11	203.279	-0.472696	0.209647	0.0026668	0.0230504
CLEC16A	398.903	-0.472951	0.17594	0.000880654	0.0107829
CAPG	263.931	-0.473461	0.273024	0.00741102	0.0467056
PANX1	262.969	-0.473584	0.178707	0.000973008	0.0114546
DUSP22	358.993	-0.474153	0.199683	0.00199393	0.0189043
PDE3B	698.452	-0.474746	0.195813	0.00174135	0.017169
SLAMF7	229.499	-0.475163	0.16349	0.000464702	0.00705551
RAB8A	512.471	-0.476778	0.131793	4.08e-05	0.00130002
MAGT1	429.019	-0.477233	0.1437	0.000117906	0.00271405
C17orf51	133.874	-0.478039	0.201676	0.00201272	0.0190179
ARAP1	1079.63	-0.478055	0.129308	2.76e-05	0.00101815
TP53INP1	562.424	-0.478633	0.17617	0.000786809	0.00997902
ST6GAL1	638.502	-0.478968	0.145797	0.00013431	0.00295905
VANGL1	168.677	-0.479124	0.278352	0.0073915	0.0466374
RP3.368A4.5	68.7699	-0.479577	0.265142	0.00646009	0.0425917
C9orf91	290.205	-0.479725	0.157809	0.000305	0.00535631
GEN1	552.443	-0.479827	0.162075	0.000376325	0.00614983
HEMK1	362.01	-0.479849	0.166371	0.000488351	0.00729838
ABHD13	283.277	-0.480284	0.180498	0.00091065	0.0109782
GOLGA2P7	256.056	-0.483131	0.18541	0.00105921	0.0121098
RECQL5	136.308	-0.483159	0.224938	0.00326698	0.0265943
CHAC1	210.224	-0.483272	0.218692	0.00280323	0.0238929
LRCH3	379.147	-0.483428	0.178921	0.000810432	0.0101476
NMI	322.528	-0.484061	0.159996	0.000309199	0.00539218
ZNF460	272.744	-0.484267	0.178069	0.000771102	0.00985961
PSPH	355.826	-0.484936	0.164813	0.00039554	0.00634785
WDHD1	665.543	-0.485212	0.133768	3.78e-05	0.0012512
UBA6.AS1	73.2423	-0.485316	0.247516	0.00470009	0.0342328
EML4	707.254	-0.487333	0.122591	9.71e-06	0.000495174
HIPK2	607.897	-0.487411	0.138091	5.48e-05	0.00160784
TBX21	227.574	-0.487859	0.222163	0.0028657	0.0242953
ZNF880	70.0908	-0.488025	0.293571	0.00781743	0.0480586
ATP6V1D	417.813	-0.488872	0.199989	0.00157845	0.0160565
ADCY7	186.245	-0.488984	0.23843	0.00386613	0.0299484
EPN1	299.719	-0.489289	0.164959	0.000362894	0.00599633
ANXA5	3404.5	-0.490156	0.146425	0.000101706	0.00245161
SMCR8	996.823	-0.490819	0.141036	6.55e-05	0.00179807
MIR17HG	100.664	-0.490857	0.220878	0.00269485	0.0232606
ZNF445	519.745	-0.491556	0.183027	0.000825357	0.0102808
TECPR1	277.211	-0.492104	0.127502	1.52e-05	0.000673123
XRN1	900.489	-0.492137	0.125717	1.22e-05	0.000586734
HAPLN3	236.342	-0.492887	0.201136	0.0015295	0.0157393
MYO1D	362.64	-0.494507	0.212676	0.00207321	0.0192606
CASD1	95.3646	-0.495132	0.247585	0.00424282	0.0318811
TMEM237	107.754	-0.495787	0.214015	0.00207107	0.0192606
TMEM131	528.991	-0.496541	0.149576	0.000110583	0.0026187
MIR4435.2HG	125.894	-0.496561	0.236888	0.00342839	0.0275703
STAG3L2	105.509	-0.496902	0.223338	0.00264134	0.02286
FAM217B	307.011	-0.496954	0.140529	5.12e-05	0.001524
DIAPH3	618.671	-0.497061	0.169677	0.000399045	0.00637178
RP11.20I23.8	62.7343	-0.497102	0.258256	0.00484773	0.0349821
SCARB2	127.669	-0.497654	0.233212	0.00314333	0.0259696
KIF1B	641.146	-0.49831	0.137416	3.23e-05	0.00112802
ANXA1	265.088	-0.498382	0.249221	0.00415698	0.0313603
RP11.463O12.5	103.132	-0.498749	0.307954	0.00810165	0.0491015
L3MBTL2	168.63	-0.499241	0.192732	0.00104577	0.0120182
ITK	1341.64	-0.499456	0.286895	0.00658396	0.0431941
CD109	857.39	-0.500011	0.124773	7.99e-06	0.000437016
FLNA	11921.3	-0.50102	0.112646	1.15e-06	0.000113157
GCH1	430.063	-0.502349	0.154567	0.000138418	0.00301952
SLC35E1	210.664	-0.502646	0.159785	0.000195588	0.003931
RP11.15H20.6	38.5314	-0.50271	0.307297	0.00788467	0.0482664
HDAC8	154.768	-0.503749	0.188719	0.000827263	0.0102808
IPO8	566.023	-0.504602	0.184905	0.000696812	0.00925821
ABHD15	206.501	-0.504718	0.189942	0.000848138	0.0104619
LRP10	775.1	-0.505189	0.162129	0.0002151	0.00422099
PEPD	150.809	-0.505246	0.235244	0.00300396	0.0251149
CHMP7	390.93	-0.505471	0.223872	0.00233112	0.0210101
C1QTNF6	176.513	-0.505725	0.203753	0.00135883	0.0144688
TDRKH	313.085	-0.505907	0.162632	0.000218699	0.00425251
WASH5P	317.878	-0.506232	0.12627	7.78e-06	0.000430868
LMBR1	191.335	-0.506403	0.197747	0.00111291	0.0124979
LY75	117.684	-0.508296	0.238075	0.00303031	0.0252557
SDAD1	469.992	-0.508323	0.15496	0.000123135	0.00278206
BST2	815.509	-0.508382	0.207344	0.00140208	0.0147713
SLC27A4	266.624	-0.50983	0.154244	0.00011387	0.00267273
SYS1	204.585	-0.510048	0.20294	0.00123555	0.0134986
CEP72	75.0717	-0.51015	0.246518	0.00351702	0.028096
CREBL2	371.022	-0.510955	0.141389	3.68e-05	0.00122685
MDM4	408.11	-0.511761	0.148765	7.02e-05	0.00188292
NSUN5P1	282.441	-0.512309	0.169759	0.000289553	0.00520635
ANKRD52	887.346	-0.512603	0.129881	9.96e-06	0.000503216
YWHAG	1668.16	-0.513127	0.130998	1.48e-05	0.000663331
CAMSAP2	231.461	-0.514301	0.177032	0.000399978	0.006379
STRADB	111.061	-0.514409	0.2638	0.0043452	0.0324637
MFSD12	168.729	-0.514425	0.162468	0.000180096	0.00370941
NOP14.AS1	90.3379	-0.514964	0.24105	0.00297789	0.0249598
GAB2	129.212	-0.515575	0.268893	0.00459526	0.0336785
CDK6	1699.97	-0.51629	0.13396	1.3e-05	0.000613133
ABCC10	83.1752	-0.51664	0.307221	0.00699633	0.0448366
CDKN1A	1266.85	-0.517114	0.14596	4.67e-05	0.00143893
PTGER2	158.154	-0.517446	0.247287	0.00321422	0.0263307
N4BP2	956.307	-0.518342	0.114475	7.56e-07	8.3e-05
RP11.448A19.1	143.311	-0.518649	0.318819	0.00732975	0.0463473
XIST	1750.94	-0.521209	0.135857	1.57e-05	0.000687012
ZSCAN18	70.9217	-0.52134	0.282139	0.00503681	0.0358581
PCLO	224.908	-0.521957	0.18501	0.000514357	0.00753389
ITGAL	1020.07	-0.522128	0.120752	1.92e-06	0.000157349
SELL	1035.53	-0.522202	0.202852	0.00100292	0.0116495
DNAJB12	305.234	-0.522434	0.183696	0.000468963	0.00711207
OGT	2087.55	-0.522769	0.182457	0.000426205	0.00666003
ATP6V0A1	306.096	-0.524311	0.167766	0.000198653	0.00396858
ERAP1	387.587	-0.524719	0.168188	0.000198575	0.00396858
CTDSP2	1008	-0.524732	0.165899	0.000172793	0.00359241
AIM1	911.158	-0.525698	0.105384	7.8e-08	1.88e-05
FLNB	771.627	-0.52849	0.142055	2.32e-05	0.000892252
MICALL1	234.878	-0.529025	0.172751	0.000237772	0.00451098
TRIM44	456.506	-0.529429	0.150507	5.03e-05	0.00150587
UBE2L6	483.56	-0.530058	0.180055	0.000340926	0.00576968
CBX6	683.271	-0.530714	0.154588	6.74e-05	0.00183368
ZNF589	406.737	-0.532371	0.158703	8.8e-05	0.00219455
INF2	255.54	-0.532686	0.202544	0.000840453	0.0104058
IQGAP1	4892.92	-0.532776	0.149848	4.25e-05	0.00134374
NEDD9	200.185	-0.533555	0.198545	0.000721623	0.00951067
TNFSF10	172.897	-0.5343	0.321305	0.0065897	0.0432104
GALNS	106.971	-0.534922	0.236392	0.0020814	0.0193096
MGAT5	381.94	-0.535074	0.188143	0.000446295	0.00685436
CEP70	147.023	-0.535171	0.228321	0.00170818	0.0169325
CYP2R1	152.669	-0.535529	0.172922	0.000209475	0.00414118
TRANK1	254.514	-0.535842	0.180127	0.000300389	0.00531226
ANKRD46	164.197	-0.536242	0.212511	0.00110012	0.0124139
METTL4	246.634	-0.536271	0.190825	0.000496403	0.0073426
ACTR1A	782.12	-0.536358	0.208315	0.000962848	0.0113601
ANXA11	1224.73	-0.536479	0.137088	1.06e-05	0.000529383
TPMT	238.326	-0.537123	0.261369	0.00321954	0.0263307
FCHSD1	251.177	-0.53737	0.155848	6.23e-05	0.00174163
ST8SIA4	588.363	-0.537466	0.208567	0.000918619	0.0110394
LINC00667	156.791	-0.537755	0.213136	0.00108341	0.0122808
ZNF740	253.795	-0.538105	0.197956	0.000645336	0.00878972
ACSF3	118.754	-0.538669	0.25409	0.00289747	0.0244751
LINC01138	56.7674	-0.538902	0.316544	0.006199	0.0413313
SNX19	335.745	-0.539054	0.131624	4.92e-06	0.00030559
CD44	2367.77	-0.539095	0.156107	6.11e-05	0.00173367
PSMD5.AS1	418.985	-0.539271	0.187616	0.000401631	0.00638237
XPR1	345.247	-0.539328	0.147871	3e-05	0.00106771
NCOA3	1383.94	-0.539979	0.112456	1.9e-07	3.09e-05
LAMP2	961.669	-0.541364	0.134784	6.85e-06	0.000389121
SPRYD3	237.969	-0.541414	0.165918	0.000117651	0.00271405
ZNF132	81.6278	-0.541434	0.330516	0.00671613	0.0437586
FAM212B	267.406	-0.541469	0.232185	0.00172301	0.0170314
TTC14	771.211	-0.542139	0.189149	0.000415682	0.00653531
TRAK2	409.199	-0.542162	0.176118	0.00021656	0.00423142
CYLD	2171.39	-0.542976	0.144917	1.99e-05	0.000795693
CTTNBP2NL	78.8744	-0.543059	0.33782	0.00689267	0.0444395
TANC1	43.7197	-0.545263	0.343206	0.00708601	0.0453457
ITGB7	73.8538	-0.545617	0.26254	0.00299003	0.02503
MLH3	117.647	-0.546706	0.244786	0.00217591	0.020018
MAML2	419.332	-0.547237	0.145907	1.94e-05	0.000788467
TRIM66	179.136	-0.547491	0.190518	0.000393454	0.00634348
DHCR24	424.724	-0.548541	0.233486	0.00164608	0.0165168
CDC25B	1016.68	-0.548995	0.144605	1.62e-05	0.000695406
FMNL3	780.342	-0.549004	0.124158	1.12e-06	0.00011202
FAM195B	177.657	-0.549062	0.199371	0.000563034	0.00805158
DOCK10	1495.51	-0.550624	0.174278	0.000163054	0.00344931
IFNAR2	176.686	-0.551147	0.176243	0.000177789	0.00367345
ZNF788	165.609	-0.551383	0.302853	0.00487149	0.035067
RPS6KA2	204.157	-0.551498	0.204652	0.000668928	0.00902203
GDF11	153.603	-0.552326	0.244733	0.00202273	0.0190179
ATL3	1266.86	-0.553004	0.131695	3.02e-06	0.000215936
KLF13	115.266	-0.553786	0.281464	0.00365951	0.0288526
MAN1A2	419.572	-0.55403	0.13718	5.94e-06	0.000353626
PLSCR1	197.605	-0.554153	0.270651	0.00311939	0.02582
NRIP3	85.1649	-0.554155	0.241146	0.00184938	0.0179129
ARRDC1.AS1	145.316	-0.55424	0.194284	0.000410381	0.00649907
RP11.147I3.1	48.5645	-0.554298	0.324576	0.00576181	0.0394158
FKBP15	763.93	-0.554542	0.166022	8.64e-05	0.00216214
ADAR	2934.52	-0.555918	0.13497	4.22e-06	0.000278731
LPGAT1	479.561	-0.557388	0.210851	0.000748613	0.00967444
ABCD2	121.14	-0.557665	0.256395	0.00239998	0.0213269
CREG1	258.502	-0.559186	0.172945	0.000122034	0.00277132
ZNF655	869.411	-0.559265	0.11445	1.19e-07	2.46e-05
CCND2	3114.97	-0.559627	0.273714	0.00306726	0.0254519
SLC25A45	58.9663	-0.560566	0.310193	0.0049277	0.0353289
DENND4A	983.146	-0.56226	0.147735	1.49e-05	0.000663331
FLOT2	448.917	-0.562584	0.126282	9.43e-07	9.79e-05
CCDC71	56.7259	-0.564094	0.335079	0.00590193	0.040024
SETX	1741.96	-0.564362	0.137891	4.6e-06	0.000295246
SLFN12L	312.039	-0.564744	0.227661	0.00112789	0.0126447
SYNE2	857.505	-0.565561	0.161914	4.88e-05	0.00147376
MR1	255.853	-0.56623	0.194037	0.000332318	0.00566005
ELK4	654.552	-0.566457	0.171845	9.77e-05	0.00239117
RAB5B	531.717	-0.56674	0.201431	0.000450815	0.00689986
HIF1AN	726.372	-0.567237	0.137468	3.14e-06	0.000221005
POC1A	152.831	-0.567819	0.21068	0.000627181	0.00863431
AP3M1	706.938	-0.567887	0.162317	4.76e-05	0.00145186
CTC1	118.951	-0.567921	0.221766	0.000903026	0.010916
P2RX4	178.062	-0.569202	0.173066	0.000100293	0.00243582
CFLAR	2469.94	-0.569243	0.153816	2.23e-05	0.000865113
SERINC3	1316.78	-0.569822	0.125816	6.05e-07	7.24e-05
SLC35D1	244.946	-0.569846	0.219779	0.000829058	0.0102935
DOCK3	149.966	-0.570082	0.336063	0.0055232	0.0382165
SNX33	73.3883	-0.570631	0.269901	0.00263171	0.0228065
DDX17	4237.84	-0.570876	0.138798	4.18e-06	0.000277338
TBKBP1	85.4947	-0.571733	0.233007	0.00118015	0.0130604
NEU3	184.582	-0.572299	0.192275	0.000275796	0.00499857
SNAPC3	197.497	-0.573429	0.242314	0.00144163	0.0150566
C2orf48	92.6794	-0.573738	0.275898	0.00281712	0.0239559
PSMA3.AS1	180.776	-0.574175	0.225503	0.000935331	0.0111499
ZNF562	185.97	-0.574502	0.195878	0.000312303	0.00540932
LMAN2L	111.105	-0.575024	0.19807	0.000346788	0.00583552
WIZ	265.014	-0.575563	0.164039	4.5e-05	0.00140209
RNF144A	115.545	-0.577052	0.316905	0.00450188	0.0333003
NOTCH2	1523.66	-0.577582	0.124206	3.6e-07	4.74e-05
NDRG1	393.38	-0.577878	0.149299	1.12e-05	0.000551698
SDR42E1	64.8277	-0.578283	0.386673	0.0072216	0.0459755
CD59	431.359	-0.579358	0.154734	1.84e-05	0.000764757
PSMB3.1	97.086	-0.579982	0.251931	0.00168061	0.0167192
ZBTB38	292.874	-0.580061	0.20171	0.000360504	0.00597169
ANKS6	63.2407	-0.580482	0.315258	0.00433749	0.0324275
GARS	3489.52	-0.580577	0.147431	8.35e-06	0.000447272
PRKCA	825.574	-0.582713	0.177864	0.000100246	0.00243582
UBA7	220.322	-0.583659	0.18239	0.000126591	0.00283125
HMBOX1	272.528	-0.583696	0.142487	4.27e-06	0.000281102
IQCG	240.897	-0.584262	0.234122	0.00103109	0.0118907
PTPN23	259.87	-0.585338	0.195939	0.000255542	0.00473484
CLSTN3	262.713	-0.585804	0.151534	1.12e-05	0.000551698
ZDHHC14	76.6553	-0.585849	0.294515	0.00327662	0.0266386
DOCK11	843.28	-0.585994	0.153187	1.27e-05	0.0006062
MPZL2	61.5806	-0.586968	0.414321	0.00775519	0.0479086
SELPLG	472.001	-0.588009	0.181459	0.000111305	0.00263088
IFIH1	606.444	-0.589802	0.16486	3.32e-05	0.00115127
COG8	72.6824	-0.589926	0.285819	0.0026971	0.0232606
CC2D1B	356.48	-0.590309	0.177034	8.04e-05	0.00205474
GPR132	165.524	-0.591429	0.185489	0.000133203	0.00294443
MRC2	56.0945	-0.591483	0.421638	0.00776367	0.0479086
IL21R	277.742	-0.591517	0.166959	3.86e-05	0.00127151
SORL1	450.438	-0.59167	0.159102	1.95e-05	0.000789031
TBL1X	339.925	-0.59192	0.170847	5.28e-05	0.00156327
CENPI	168.883	-0.592504	0.220674	0.000602712	0.00838359
ASB16.AS1	79.2315	-0.592623	0.238196	0.00105387	0.0120696
ZNF718	152.091	-0.593019	0.240549	0.00107512	0.0122283
RALB	644.283	-0.593658	0.156565	1.47e-05	0.000663331
WARS	5346.19	-0.594037	0.280456	0.00238158	0.0212916
PRDM1	353.224	-0.594127	0.167794	3.85e-05	0.00127151
DOCK8	968.852	-0.594862	0.151446	8.5e-06	0.000451462
PVRL3	60.8565	-0.5955	0.321865	0.00407947	0.03104
SYNJ2	185.65	-0.5962	0.282287	0.00243396	0.0215138
ZNF45	165.166	-0.59675	0.237337	0.000957343	0.0113253
C9orf69	163.168	-0.597205	0.194257	0.00019202	0.00387099
ARSG	33.1219	-0.597501	0.356813	0.00551701	0.0381936
ENDOD1	436.24	-0.599108	0.406548	0.00686548	0.0443934
ZNF234	118.595	-0.599627	0.337465	0.00449137	0.0332411
ARHGAP25	406.423	-0.599738	0.171767	4.51e-05	0.00140377
ARHGEF6	944.339	-0.601389	0.202369	0.000255278	0.00473484
LCP1	12082.5	-0.601838	0.26339	0.00164112	0.0164794
CBLN3	50.7511	-0.603989	0.419842	0.00712746	0.0455232
Sep.08	173.228	-0.604221	0.234409	0.000771847	0.00985961
UTRN	878.529	-0.604367	0.159364	1.33e-05	0.000616734
JAK2	761.543	-0.604448	0.179185	6.75e-05	0.00183461
SNX20	238.582	-0.604609	0.256087	0.00136344	0.0145022
SEC22B	870.307	-0.60497	0.154913	9.09e-06	0.000471934
TMEM127	457.532	-0.605021	0.157829	1.2e-05	0.000582964
SLC38A10	530.275	-0.605736	0.163632	2.02e-05	0.000802375
EMILIN2	247.205	-0.6058	0.22793	0.0006348	0.00869414
FUT4	55.764	-0.606632	0.324713	0.00381344	0.0297011
SP100	697.286	-0.606831	0.139046	1.21e-06	0.000115806
ZNF611	304.546	-0.608262	0.18867	0.000113444	0.00266745
STK4	2756.3	-0.608912	0.142318	1.86e-06	0.000154727
POLL	96.6243	-0.609016	0.250368	0.00114647	0.0128098
GLG1	685.727	-0.609617	0.173229	4e-05	0.00129597
NFATC2	454.726	-0.610386	0.135682	6.76e-07	7.83e-05
MAP4K4	2353.65	-0.611165	0.0979367	4.68e-11	5.65e-08
RP11.334C17.5	39.0568	-0.613847	0.394416	0.00625318	0.0415576
AP2B1	2159.76	-0.615599	0.139532	1.01e-06	0.000103941
RARRES3	123.085	-0.61703	0.203669	0.00020234	0.00402408
NCKAP1L	893.348	-0.618386	0.158304	8.77e-06	0.000460338
INTS7	387.09	-0.619293	0.155418	6.33e-06	0.000369389
VMP1	1981.81	-0.619321	0.191544	0.000105203	0.00251782
GPD2	167.342	-0.619799	0.219859	0.000385504	0.00625327
PSD4	869.773	-0.620681	0.191383	0.000101866	0.00245161
PSAP	1734.93	-0.621163	0.157192	7.23e-06	0.000405184
VIM	3028.15	-0.622563	0.164949	1.45e-05	0.000657016
C16orf54	88.5973	-0.623064	0.251643	0.000980435	0.0114729
LFNG	100.914	-0.624	0.33285	0.00365126	0.0288389
TIGD2	164.349	-0.624317	0.261586	0.0012063	0.0132554
NCDN	146.857	-0.625275	0.196523	0.000120952	0.00275616
MAF	240.577	-0.625664	0.17455	3.04e-05	0.00107454
CISH	1370.14	-0.625728	0.412105	0.00607895	0.0408286
KIAA0226	315.929	-0.628491	0.128617	9.88e-08	2.09e-05
KAT2B	397.432	-0.629298	0.200243	0.00013914	0.00302307
TRIM59	173.533	-0.630711	0.199221	0.000127223	0.00284059
IL10RA	863.647	-0.63165	0.143212	1.04e-06	0.000106402
ZNF814	134.387	-0.631655	0.24015	0.000652975	0.0088518
RBP5	28.0061	-0.633313	0.411147	0.00592878	0.0401446
CTD.3088G3.8	92.488	-0.634034	0.34047	0.00356884	0.0283905
CES2	108.321	-0.635385	0.219562	0.000305211	0.00535631
STX17	79.9657	-0.636417	0.317495	0.00273815	0.0234686
DBNL	1195.39	-0.637452	0.149602	1.86e-06	0.000154727
SOCS2	324.845	-0.637781	0.253591	0.000850206	0.0104722
ITGA6	49.0011	-0.641808	0.469854	0.00729659	0.0462326
XKR8	54.584	-0.643447	0.325624	0.00281845	0.0239559
TMEM63A	160.816	-0.644247	0.337136	0.00322654	0.0263558
C9orf3	44.8427	-0.644406	0.385801	0.00476921	0.0345846
GRWD1	275.385	-0.646531	0.201638	0.000107815	0.00256228
C1GALT1C1	225.855	-0.646556	0.30256	0.00202905	0.0190367
ACVR1C	61.8192	-0.646568	0.270765	0.00119131	0.013145
RP11.727A23.5	65.974	-0.647098	0.291552	0.00166517	0.016633
MFSD1	165.558	-0.647524	0.246931	0.000636877	0.00870464
TBC1D16	75.8458	-0.647651	0.363428	0.00402542	0.0307834
PSMD1	1455.15	-0.649189	0.145612	7.33e-07	8.25e-05
CTD.3113P16.11	26.763	-0.65116	0.477107	0.00684363	0.044345
GRAP2	133.505	-0.651803	0.254936	0.000747677	0.00967444
PRRT3	83.3805	-0.65323	0.304882	0.00199502	0.0189043
PARP10	168.218	-0.65409	0.171434	1.22e-05	0.000586734
SGSH	74.5345	-0.655015	0.264257	0.000925963	0.0110924
ALDH1L2	114.199	-0.655059	0.279513	0.0012607	0.0137021
THTPA	41.1848	-0.655081	0.360351	0.00368078	0.0289002
BCAT1	200.063	-0.655653	0.286023	0.00142965	0.0149607
PRDM15	86.1156	-0.656021	0.350556	0.00330902	0.0267561
PIK3CG	297.362	-0.656966	0.225884	0.000272917	0.0049758
DIS3L2	146.374	-0.658123	0.221203	0.000226937	0.00438274
RP4.647J21.1	224.49	-0.658191	0.511394	0.00723177	0.0459904
P2RX7	93.8384	-0.65928	0.347797	0.00319272	0.0262314
PROB1	112.827	-0.661103	0.252623	0.000621002	0.0085759
MTERF2	114.264	-0.661678	0.259521	0.000746883	0.00967444
EVL	389.488	-0.662863	0.139648	1.91e-07	3.09e-05
FAM65B	170.854	-0.667825	0.233365	0.000310566	0.00540036
UCP2	344.532	-0.671245	0.160915	2.66e-06	0.000195271
IL6R	55.6003	-0.672994	0.273352	0.000936645	0.0111499
C15orf39	179.709	-0.673536	0.234678	0.000299585	0.00531065
PWAR5	110	-0.673766	0.287718	0.00122876	0.0134355
RAB38	378.273	-0.67534	0.420551	0.00485569	0.0349825
DGKH	203.282	-0.675719	0.229561	0.000238367	0.00451098
CHPF2	322.28	-0.677071	0.196952	4.61e-05	0.00142893
HCG18.4	102.559	-0.678016	0.277909	0.000938869	0.0111664
CD80	104.228	-0.678433	0.259388	0.000598384	0.0083529
POLR1A	582.45	-0.682229	0.121622	1.75e-09	1.39e-06
BCL2L1	670.036	-0.68274	0.19438	3.5e-05	0.00118942
FAM111A	1707.93	-0.683355	0.14413	1.85e-07	3.09e-05
ACSL5	252.048	-0.684992	0.16808	3.82e-06	0.000256401
C5orf42	89.8715	-0.685762	0.30345	0.00147201	0.0153137
ERMN	31.321	-0.69034	0.464074	0.00570468	0.0391258
WDR76	659.533	-0.693208	0.154418	6.02e-07	7.24e-05
SP140L	603.535	-0.695234	0.172395	4.49e-06	0.000289243
MAN2B2	197.175	-0.695596	0.151771	3.96e-07	5.11e-05
UBASH3B	96.928	-0.696319	0.211568	7.54e-05	0.00196806
PPP2R1B	401.546	-0.696677	0.160261	1.16e-06	0.000113219
IQCE	193.618	-0.696781	0.164127	1.79e-06	0.000152828
TMEM67	42.8151	-0.697041	0.368115	0.00300993	0.0251332
WAC.AS1	194.907	-0.697091	0.150762	3.2e-07	4.34e-05
PDE4A	172.847	-0.697729	0.240594	0.000265343	0.0048669
TTN	238.603	-0.697801	0.190138	1.86e-05	0.000769709
ZNF33B	82.6232	-0.700342	0.310298	0.00141855	0.014896
DENND2D	533.487	-0.701688	0.167231	2.23e-06	0.000176274
HCFC2	152.932	-0.704785	0.24759	0.000306804	0.00537008
CMTM4	34.2913	-0.704935	0.520634	0.00623812	0.041499
PLS1	40.9886	-0.705745	0.396657	0.00360607	0.0285328
ZNF417	132.898	-0.705917	0.270229	0.00056528	0.00806632
THEM6	23.8036	-0.706455	0.445622	0.00489997	0.0351681
TMOD3	856.997	-0.7067	0.17974	6.61e-06	0.000380013
RP3.368A4.6	77.549	-0.70675	0.414002	0.00394219	0.0303673
ATP2B4	700.542	-0.707042	0.137602	2.41e-08	8.01e-06
RNF121	142.221	-0.707432	0.200749	3.21e-05	0.00112802
ERMP1	233.805	-0.708198	0.158859	6.98e-07	7.93e-05
NLRC5	1082.87	-0.70903	0.144789	8.15e-08	1.92e-05
EIF2AK2	238.769	-0.710725	0.248756	0.000289925	0.00520635
DMAP1	242.457	-0.712218	0.191031	1.49e-05	0.000663331
PIGN	241.209	-0.712234	0.216889	7.42e-05	0.00194365
C17orf62	457.551	-0.712458	0.170296	2.32e-06	0.000179161
ARFRP1	223	-0.713534	0.200775	2.83e-05	0.00103246
TRIM21	294.451	-0.717577	0.200064	2.5e-05	0.000945015
HOMER2	284.169	-0.720026	0.213951	5.58e-05	0.00163364
EFTUD2	835.47	-0.722111	0.148482	9.62e-08	2.09e-05
RBM12	943.372	-0.722301	0.20227	2.63e-05	0.000981633
PLXNC1	363.689	-0.725108	0.182544	5.5e-06	0.000335258
LINC00861	28.3392	-0.725928	0.489262	0.00527583	0.0368835
ETV5	60.2588	-0.726946	0.398926	0.00320448	0.026295
APOBEC3F	104.321	-0.730128	0.205064	2.78e-05	0.00102146
ABCA5	239.24	-0.73128	0.293649	0.000757836	0.00973679
EMB	453.578	-0.732374	0.197796	1.59e-05	0.000687897
ANTXR2	231.664	-0.733411	0.212179	3.97e-05	0.00129597
LY96	34.6983	-0.737048	0.526493	0.00565862	0.0389506
GLB1L3	157.258	-0.737146	0.173681	1.71e-06	0.000147784
LDOC1L	88.8132	-0.737321	0.325807	0.00132253	0.0142151
SPPL2A	445.124	-0.739453	0.214714	4.06e-05	0.00130002
ARRDC3.AS1	20.8739	-0.739771	0.50002	0.00541894	0.0376457
Sep.11	463.771	-0.740651	0.203295	1.94e-05	0.000788467
GGT7	27.4841	-0.741065	0.558602	0.00603222	0.0406172
MARS2	103.349	-0.741976	0.270963	0.000381268	0.006204
TRIM25	827.106	-0.743614	0.156563	1.62e-07	2.83e-05
IFIT5	119.989	-0.745475	0.287547	0.000572674	0.00812817
FRMD4B	128.36	-0.747089	0.297129	0.000699156	0.00926975
ZFP69B	186.47	-0.747543	0.187307	4.84e-06	0.000304738
SPAG16	34.4655	-0.751725	0.347894	0.00156627	0.0159815
IL12RB1	56.7682	-0.752231	0.318507	0.00104186	0.0119941
OSBP2	13.1254	-0.754163	0.761215	0.00788529	0.0482664
C3orf52	33.7307	-0.754982	0.351932	0.00160367	0.0162199
IRF1	1414.81	-0.755589	0.155962	9.93e-08	2.09e-05
TMEM154	187.765	-0.757034	0.292012	0.000555796	0.00796521
SCAND2P	49.9026	-0.76044	0.320802	0.000994343	0.0115876
HPSE	58.0666	-0.761247	0.395543	0.00246255	0.0217161
TRIM56	1058.04	-0.762045	0.156804	9.17e-08	2.07e-05
RASGRP3	82.1442	-0.762506	0.295294	0.000583723	0.00824097
CAST	1540.39	-0.762661	0.18325	2.3e-06	0.000179161
AKAP13	1915.29	-0.762846	0.152562	4.47e-08	1.26e-05
DLGAP1.AS1	130.698	-0.763729	0.264273	0.000240812	0.0045478
CYP1B1	20.261	-0.766804	0.579519	0.0061046	0.0408974
LINC01547	18.0509	-0.768078	0.634637	0.00666233	0.0435137
ACAD9	176.883	-0.768463	0.192422	4.73e-06	0.000300834
PPIL2	179.951	-0.770049	0.259963	0.000192458	0.00387395
CRYZ	120.246	-0.770144	0.237813	7.97e-05	0.00204343
PARP12	213.212	-0.771339	0.20028	8.33e-06	0.000447272
VSIG10L	52.4232	-0.772883	0.287645	0.000425097	0.00665185
RP11.134L10.1	12.6204	-0.77659	0.769828	0.00757948	0.0472265
LANCL1	250.602	-0.776603	0.144817	6.69e-09	3.37e-06
RAB11FIP1	1499.41	-0.777476	0.187176	2.32e-06	0.000179161
HDGFRP3	273.078	-0.778242	0.232359	5.33e-05	0.0015732
SLC6A9	107.252	-0.780788	0.280129	0.000321202	0.00552027
LPP	77.4798	-0.782533	0.287294	0.000391719	0.00633088
RAD51D	96.7057	-0.783502	0.192651	3.42e-06	0.000233904
YPEL1	30.9403	-0.784063	0.486651	0.00409002	0.0310491
MLANA	14.5916	-0.785743	0.654058	0.00666872	0.0435137
AC159540.1	567.733	-0.787037	0.14492	4.37e-09	2.42e-06
SCML4	15.8979	-0.787217	0.585413	0.00592745	0.0401446
SPN	463.983	-0.789101	0.350406	0.001217	0.0133397
AKAP12	592.306	-0.794715	0.163087	8.23e-08	1.92e-05
NOD2	22.6299	-0.795356	0.621035	0.00593702	0.04018
FAM219A	219.978	-0.796486	0.256667	0.000117573	0.00271405
ARHGAP18	47.8359	-0.797375	0.628826	0.00574872	0.0393795
TGFBR3	76.724	-0.798781	0.372383	0.00156287	0.0159591
CTPS2	96.4194	-0.800293	0.200513	4.67e-06	0.000298015
CCPG1	204.208	-0.800624	0.185379	1.15e-06	0.000113157
KLHL22	71.884	-0.801403	0.242113	6.14e-05	0.00173891
DENND5A	410.834	-0.806168	0.209274	7.95e-06	0.00043658
ZNF205.AS1	19.7611	-0.807345	0.53514	0.00455994	0.0335989
ABCB1	240.404	-0.807998	0.246881	6.72e-05	0.00183368
ACSS1	219.971	-0.812387	0.170891	1.47e-07	2.72e-05
GPR183	125.822	-0.816308	0.247232	5.89e-05	0.00168865
AP3M2	740.601	-0.817496	0.174946	2.1e-07	3.24e-05
MYOM1	53.46	-0.817654	0.425067	0.00231196	0.0208941
ARID5A	671.613	-0.818878	0.150453	3.99e-09	2.31e-06
RAB3GAP1	163.521	-0.819689	0.260519	0.000100052	0.00243582
CRYBG3	225.344	-0.820996	0.21136	6.75e-06	0.000384841
SYNPO2	22.7505	-0.821997	0.557284	0.00457891	0.0336453
CD84	47.1384	-0.822017	0.409487	0.00204521	0.0191074
MIR155HG	805.162	-0.825595	0.446417	0.00251154	0.0220382
PLAC8	99.8311	-0.825657	0.249108	5.86e-05	0.00168831
RAVER2	25.8474	-0.829606	0.538806	0.00414357	0.0313105
HACD4	59.6356	-0.831025	0.347008	0.000850543	0.0104722
IL18R1	765.59	-0.832314	0.348483	0.000816984	0.0102045
ICAM1	407.162	-0.832791	0.196867	1.6e-06	0.000141389
PECAM1	523.253	-0.833293	0.217494	8.37e-06	0.000447272
SLC35F3	107.384	-0.833848	0.88044	0.00655109	0.0429996
PLCL1	84.3771	-0.84495	0.321928	0.000457064	0.00695836
RNF213	2980.11	-0.844968	0.145005	4.11e-10	3.9e-07
SEC31B	196.624	-0.84698	0.276107	0.000126104	0.00283125
ARHGAP31	498.218	-0.84818	0.189428	5.16e-07	6.35e-05
FERMT2	75.419	-0.848479	0.317968	0.000396611	0.00634785
BTN3A3	190.571	-0.850891	0.174298	7.25e-08	1.79e-05
ATHL1	216.562	-0.856315	0.261978	6.45e-05	0.00178366
RP11.582E3.6	41.2823	-0.856405	0.320997	0.000397016	0.00634785
RP4.773N10.4	33.089	-0.868699	0.491698	0.00282306	0.0239798
RP11.264I13.2	28.5402	-0.871714	0.459663	0.00238578	0.0212958
TMEM106A	126.011	-0.872963	0.220041	4.83e-06	0.000304738
SAMHD1	421.786	-0.884327	0.341622	0.000474459	0.00717903
ARF3	301.802	-0.887787	0.186865	1.4e-07	2.62e-05
TNFSF4	235.911	-0.890451	0.276733	7.27e-05	0.00192149
ARAP2	369.148	-0.890692	0.191903	2.27e-07	3.43e-05
FAAH2	58.9837	-0.891164	0.370079	0.000734906	0.0095906
ANO10	220.13	-0.892042	0.229292	6.16e-06	0.000363897
TCAF2	111.679	-0.893098	0.24651	1.75e-05	0.00073769
DAPP1	332.786	-0.897943	0.210024	1.21e-06	0.000115806
B3GALT6	68.8828	-0.902149	0.286171	9.24e-05	0.0022812
LINC00883	13.5837	-0.903399	1.13053	0.00634091	0.0419517
MX2	52.9067	-0.904493	0.477606	0.00217735	0.020018
TCP11L1	246.605	-0.904924	0.185627	7.24e-08	1.79e-05
ALG10	85.6694	-0.904987	0.33128	0.000320449	0.00551447
CABLES2	76.4841	-0.905499	0.247705	1.58e-05	0.000687012
FAM63A	152.537	-0.905612	0.197155	2.84e-07	4.01e-05
FUCA2	40.0283	-0.910919	0.356664	0.000535848	0.00774185
GBP5	1119.87	-0.911481	0.392075	0.000896634	0.0108946
MYO1G	866.713	-0.912444	0.383374	0.00077725	0.00989058
DNM3	28.0339	-0.914503	0.471363	0.0019929	0.0189043
DAPK1	153.672	-0.915611	0.266787	3.5e-05	0.00118942
KIAA1671	52.8113	-0.919587	0.428988	0.00134786	0.0143854
APOL6	2076.21	-0.920722	0.301362	0.000118812	0.00272076
LACC1	120.129	-0.922107	0.298039	0.000104124	0.00250141
TRAF1	1526.88	-0.923327	0.319192	0.00020318	0.00403475
PFN1P2	30.2102	-0.926954	0.423515	0.00118964	0.0131374
APOL3	350.948	-0.927325	0.192202	9.19e-08	2.07e-05
ZNF221	33.5552	-0.928532	0.389267	0.000774008	0.0098777
ZMAT3	219.833	-0.931898	0.204271	3.15e-07	4.32e-05
MOV10	258.179	-0.932488	0.206538	4.07e-07	5.21e-05
CLUHP3	68.2354	-0.933119	0.378452	0.00063072	0.00867404
AGAP2	205.092	-0.933279	0.241579	6.73e-06	0.000384841
ALPK1	93.6861	-0.933625	0.276809	3.99e-05	0.00129597
IFI35	118.876	-0.934118	0.297856	9.2e-05	0.0022769
KIF1A	87.0715	-0.934129	0.307741	0.000129697	0.00288218
CAMK1D	33.0038	-0.934941	0.339857	0.000297123	0.00529131
BBS12	61.8146	-0.936598	0.359981	0.000436771	0.00677072
RNF169	173.984	-0.940195	0.220313	1.23e-06	0.000116617
HGSNAT	127.798	-0.940928	0.282538	4.81e-05	0.00146226
SLC26A4	121.368	-0.942466	0.287972	5.83e-05	0.00168317
DUOX1	18.6025	-0.946378	0.585802	0.00344358	0.027659
CES4A	109.045	-0.96519	0.287412	4.38e-05	0.00137265
[truncated: 104 more rows]

## Sheet: Table S3
Comparative analysis showing unique and common early (2 hours) and late (24 hours) pregnenolone sulfate response genes between activated and non-activated T cells (2 tables on the left), as well as unique and common genes between time points per T cell activation status (2 tables on the right)
Unique and common early response genes between activated and non-activated samples				Unique and common late response genes between activated and non-activated samples				Unique and common genes between early and late responses in activated samples				Unique and common genes between early and late responses in non-activated samples
Unique early response genes in activated samples	Unique early response genes in non-activated samples	Common early genes		Unique late response genes in activated samples	Unique late response genes in non-activated samples	Common late genes		Unique early response genes	Unique late response genes	Common genes		Unique early response genes	Unique late response genes	Common genes
CSF2	NR4A3	NR4A2		GUSBP3	LINC00654	TULP3		FAM46C	GUSBP3	NR4A2		NR4A3	LINC00654	PFKFB3
	COL1A1	FAM46C		HSPA6	HIST1H2AG	ZFP36		RHOH	HSPA6	CSF2		COL1A1	HIST1H2AG	CREM
	AREG	RHOH		CCDC80	HIST1H1B	HOMER1			CCDC80			AREG	HIST1H1B	PDE4B
	SEC14L3			RP11.46F15.2	GJB6	KLF4			RP11.46F15.2			NR4A2	GJB6	RGS1
	AC144831.1			BEND3	TMEM30B	TSC22D3			BEND3			SEC14L3	TMEM30B	FAM46C
	LINC00599			HSPA1B.4	HIST1H2BC	NPRL2			HSPA1B.4			AC144831.1	HIST1H2BC	LAYN
	C4orf47			LINC01504	ACSBG1	CTD.3014M21.1			LINC01504			LINC00599	ACSBG1	AP001046.5
	FOSB			CYR61	SNORD17	PNRC1			CYR61			C4orf47	SNORD17	SYTL3
	FOS			HSPA1B.1	RP11.284M14.1	GADD45B			HSPA1B.1			FOSB	RP11.284M14.1	TSC22D3
	SLC2A14			AP000254.8	RP11.158H5.2	ZBTB1			AP000254.8			FOS	RP11.158H5.2	SYAP1
	TP53INP2			ZSCAN31	SULT1B1	ZFP36L2			ZSCAN31			SLC2A14	SULT1B1	CD55
	CH507.42P11.8			RP11.143J12.3	HFE	MXI1			RP11.143J12.3			TP53INP2	KLF4	ZFP36L2
	METRNL.1			SERTAD3	POMC	CXCR4			SERTAD3			CH507.42P11.8	HFE	BCL6
	ZNF331			LRRC16B	LPAL2	LTN1			LRRC16B			METRNL.1	POMC	PDE4D
	NR4A1			DLEU2L	TRDV1	JUNB			DLEU2L			ZNF331	LPAL2	CXCR4
	FOSL2			AC009303.2	ARL17A	ZBTB44			AC009303.2			NR4A1	TRDV1	JOSD1
	AMZ2P2			CTD.2162K18.4	MAP7	EDC3			CTD.2162K18.4			FOSL2	ARL17A	G3BP2
	SIK1			NR6A1	PKD1L3	CHTF8			NR6A1			AMZ2P2	MAP7	CD5
	PFKFB3			HSPA7	AP001046.5	FOXP1			HSPA7			SIK1	PKD1L3	TNFAIP3
	SLC2A3			WARS2	PROCR	CRTAP			WARS2			SLC2A3	PROCR	JUNB
	CREM			COL1A1	RP11.158H5.7	HUWE1			COL1A1			RP11.373D23.3	RP11.158H5.7	IL2RB
	RP11.373D23.3			GRHL1	RP11.546J1.1	TSPAN17			GRHL1			EGR1	RP11.546J1.1	BACH2
	PDE4B			DOCK6	THAP7.AS1	SAMD4B			DOCK6			GALR2	THAP7.AS1	ZFP36
	EGR1			RP11.288C18.1	LINC00239	GBP2			RP11.288C18.1			FLT1	LINC00239	CD8A
	GALR2			MT.RNR2	KIF14	OPTN			MT.RNR2			TNFRSF21	KIF14	CCL22
	RGS1			IRX5	RSG1	GARS			IRX5			PMEPA1	RSG1
	FLT1			GZMB	GLT1D1	CRYBG3			GZMB			SOCS3	GLT1D1
	TNFRSF21			ZSCAN12P1	SERPINE1	APOL2			ZSCAN12P1			CSRNP1	SERPINE1
	PMEPA1			FOS	CDC45	GBP4			FOS			RP11.324I22.3	CDC45
	SOCS3			IGSF9	RP11.180M15.7				IGSF9			LYPD3	RP11.180M15.7
	CSRNP1			RP11.121L10.2	RGL4				RP11.121L10.2			RP11.44N11.1	RGL4
	RP11.324I22.3			IFNG	SPRED2				IFNG			RP11.85K15.3	SPRED2
	LYPD3			MTRNR2L12	B4GALT6				MTRNR2L12			GEM	B4GALT6
	LAYN			HIST1H3J	AL353644.10				HIST1H3J			USP36	CTD.3014M21.1
	RP11.44N11.1			RP11.455I9.1	AC144652.1				RP11.455I9.1			ULBP2	AL353644.10
	RP11.85K15.3			HIST1H2AE	RN7SK				HIST1H2AE			FRMD4B	AC144652.1
	GEM			ITGB1BP2	PPP2R3B.1				ITGB1BP2			RGS2	RN7SK
	USP36			RP5.857K21.11	ZNF665				RP5.857K21.11			CLCF1	PPP2R3B.1
	ULBP2			TEAD4	KRT8P12				TEAD4			PRMT9	ZNF665
	FRMD4B			CCDC121	EPOR				CCDC121			SEC14L2	KRT8P12
	RGS2			G0S2	ADRB2				G0S2			ANKRD37	EPOR
	AP001046.5			HIST1H1E	LAYN				HIST1H1E			JAG1	ADRB2
	CLCF1			KRTCAP3	SNORD3A				KRTCAP3			YPEL5	SNORD3A
	PRMT9			METTL12	RN7SL1				METTL12			EGR2	RN7SL1
	SEC14L2			PTAFR	B3GALNT1				PTAFR			RP11.338K17.6	B3GALNT1
	ANKRD37			MT.RNR1	CD248				MT.RNR1			ELL2	CD248
	JAG1			C1orf116	MYO5C				C1orf116			PER1	MYO5C
	YPEL5			CPEB2	ZRANB3				CPEB2			CHKA	ZRANB3
	SYTL3			NPM3	ZBTB26				NPM3			KDM6B	ZBTB26
	EGR2			DLL4	LCMT2				DLL4			AVPI1	LCMT2
	TSC22D3			BSN	COQ7				BSN			HAVCR1	COQ7
	RP11.338K17.6			FAM76A	MVK				FAM76A			PLAUR	MVK
	ELL2			CSF2	TNS1				HSPE1			RRN3P1	TNS1
	PER1			HSPE1	KDELC2				MOK			DUSP1	KDELC2
	CHKA			MOK	CREM				HIST2H2BE			GPR132	HOMER1
	KDM6B			HIST2H2BE	AARS2				FAM166A			PHLDB3	AARS2
	AVPI1			FAM166A	FGL2				RP11.266L9.1			MIR4697HG	FGL2
	SYAP1			RP11.266L9.1	AGPAT2				C20orf27			SKIL	AGPAT2
	HAVCR1			C20orf27	SPATA33				RAB6B			HLF	SPATA33
	PLAUR			RAB6B	RP11.712B9.2				FAM214B			PDE4A	RP11.712B9.2
	RRN3P1			FAM214B	IGSF9B				ADM			RHOH	IGSF9B
	DUSP1			ADM	FECH				ZNF92			SAMD4A	FECH
	GPR132			ZNF92	C11orf68				CLK1			RP13.554M15.7	C11orf68
	CD55			CLK1	SERAC1				ZNF367			AUTS2	SERAC1
	ZFP36L2			ZNF367	OTUD6B.AS1				PRMT1			AFAP1	OTUD6B.AS1
	BCL6			PRMT1	HS2ST1				CORO6			MAP3K8	HS2ST1
	PDE4D			CORO6	TFB2M				TULP3			GRASP	TFB2M
	PHLDB3			PLVAP	GPR171				PLVAP			FAM177A1	GPR171
	MIR4697HG			RPS9.4	MT.ND4L				RPS9.4			RP11.463O12.5	MT.ND4L
	SKIL			ZBTB2	CD8A				ZBTB2			RP11.465B22.3	MOCS2
	CXCR4			SOX12	MOCS2				SOX12			TNFRSF1B	GADD45B
	HLF			SUV420H2	RP11.325F22.2				SUV420H2			DUSP4	RP11.325F22.2
	PDE4A			HIST1H3G	S1PR1				HIST1H3G			IL21R	S1PR1
	SAMD4A			DNAJB1	ERI1				DNAJB1			SC5D	ERI1
	RP13.554M15.7			THAP9.AS1	SYTL3				THAP9.AS1			DDX27	NFKBIZ
	JOSD1			MRC1	NFKBIZ				MRC1			RNF125	SOCS1
	AUTS2			HSPA2	SOCS1				HSPA2			FES	NRN1
	AFAP1			DBP	PDE4D				DBP			ZBTB21	SYTL2
	MAP3K8			RP11.468E2.5	NRN1				RP11.468E2.5			CBX8	MCM9
	GRASP			SNAPC1	SYTL2				SNAPC1			KIAA1683	SYNM
	FAM177A1			MCEE	MCM9				MCEE			PLEKHA2	CD8B
	RP11.463O12.5			GZMM	SYNM				GZMM			RP11.211G3.2	SLC35F3
	RP11.465B22.3			ZC3H6	CD8B				ZC3H6			SEC14L1	PDE3B
	TNFRSF1B			EXOSC5	PFKFB3				EXOSC5			CASS4	ZNF830
	DUSP4			COL6A1	TNFAIP3				COL6A1			REL	PTGER2
	IL21R			C16orf46	RGS1				C16orf46			JUN	CHURC1
	SC5D			CH507.42P11.8	SLC35F3				CH507.42P11.8			SLC7A5	RHOQ
	DDX27			ZNF74	PDE3B				ZNF74			NDEL1	CMAHP
	RNF125			BSN.AS2	ZNF830				BSN.AS2			LETM2	CSTF2T
	FES			STAC3	PTGER2				STAC3			ARRDC2	CAMK4
	ZBTB21			JUN	CHURC1				JUN			HAVCR2	KLF2
	CBX8			AC006277.3	RHOQ				AC006277.3			VPS37B	XXbac.BPG283O16.9
	KIAA1683			ZFAND2A	CMAHP				ZFAND2A			IRS2	TULP3
	G3BP2			SRM	CSTF2T				SRM			ABCG1	KRAS
	PLEKHA2			PPP1R15A	CAMK4				PPP1R15A			RASGEF1B	PARVG
	RP11.211G3.2			DNAJB4	CD55				DNAJB4			CDKN1A	TUBE1
	SEC14L1			OTUD3	KLF2				OTUD3			ITPRIP	MXI1
	CASS4			PTRHD1	XXbac.BPG283O16.9				PTRHD1			BTG2	CD7
	REL			ABCA2	KRAS				ABCA2			SCML4	PTPN22
	JUN			SBDSP1	PARVG				SBDSP1			TSPYL2	ADI1
	SLC7A5			MYLIP	TUBE1				MYLIP			UAP1	TBC1D5
	NDEL1			IL2	G3BP2				IL2			ETV3	DUT
	LETM2			HIST1H4C	CD5				HIST1H4C			P2RY8	SCD
	ARRDC2			PBX3	PDE4B				ZFP36			DNAJB6	JRKL
	HAVCR2			ANKRD9	CD7				PBX3			DENND3	XYLT1
	VPS37B			HIST1H1C	BCL6				ANKRD9			JUND	GNPDA2
	IRS2			PPP1R14BP3	PTPN22				HIST1H1C			P2RY10	CXorf38
	ABCG1			TIGD3	ADI1				PPP1R14BP3			CNOT6L	RASGRP2
	RASGEF1B			TOMM40	TBC1D5				TIGD3			GPD2	SIPA1
	CDKN1A			RNASEH1.AS1	DUT				TOMM40			BBIP1	FAM13A
	ITPRIP			KLHL35	SCD				RNASEH1.AS1			MAFF	ZNF282
	BTG2			TSC22D2	JRKL				KLHL35			SELK	KDM1B
	SCML4			PHF13	XYLT1				TSC22D2			NT5E	DCK
	TSPYL2			RGCC	GNPDA2				PHF13			DUSP2	ZBTB6
	UAP1			STX1A	CXorf38				RGCC			PLK3	SIPA1L1
	ETV3			DUSP1	RASGRP2				STX1A			SNX9	SMAP2
	P2RY8			RP1.89D4.1	SIPA1				DUSP1			BCL3	NPRL2
	DNAJB6			RP5.832C2.5	FAM13A				RP1.89D4.1			SEC23B	SRGN
	DENND3			TAC3	ZNF282				RP5.832C2.5			NFE2L2	BIRC2
	JUND			TMCC1	KDM1B				TAC3			PRPF4	PIK3R1
	P2RY10			RP11.395L14.17	DCK				TMCC1			IL4R	LDLRAD4
	CNOT6L			TXNIP	JOSD1				RP11.395L14.17			EEF2K	EBLN3
	GPD2			SNX16	ZBTB6				TXNIP			AP3M2	NAPB
	BBIP1			NDUFV2	SIPA1L1				SNX16			BRD1	MITD1
	MAFF			ZNF133	SMAP2				NDUFV2			ZNF250	BUB3
	SELK			SH3BP5.AS1	SRGN				HOMER1			RBM38	LTN1
	CD5			RGS2	BIRC2				ZNF133			SPOCK2	PABPC1
	NT5E			NT5DC2	PIK3R1				SH3BP5.AS1			GNA15	CD96
	TNFAIP3			BCL10	LDLRAD4				RGS2			SMAD7	RPS27
	DUSP2			RP11.199F11.2	EBLN3				NT5DC2			ZBTB4	TBL1X
	JUNB			RPL22L1	NAPB				BCL10			B4GALT1	USP15
	PLK3			IPMK	FAM46C				RP11.199F11.2			GSPT1	CEP57
	SNX9			AP000648.5	MITD1				RPL22L1			CCR4	XBP1
	BCL3			NPM1P27	BUB3				IPMK			SEMA4C	EMB
	SEC23B			FAM200A	PABPC1				AP000648.5			AIM1	PRKX
	NFE2L2			BNIPL	SYAP1				NPM1P27			SKI	MT.ND4
	PRPF4			DNAH11	CD96				FAM200A			EZR	LEPROTL1
	IL4R			MAOA	RPS27				BNIPL			ETF1	CCNL1
	EEF2K			OBFC1	TBL1X				DNAH11			DUSP5	MT.CO1
	AP3M2			KIAA1161	USP15				MAOA			TMEM2	PNRC1
	BRD1			EBNA1BP2	CEP57				OBFC1			DNAJB1	CD3D
	ZNF250			DUSP7	IL2RB				KIAA1161			EHD4	HIF1A
	RBM38			TRMT1	XBP1				EBNA1BP2			MTURN	IL2RA
	SPOCK2			GSKIP	EMB				DUSP7			SH2D2A	ZBTB1
	GNA15			HSP90B2P	BACH2				TRMT1			SDE2	IL16
	SMAD7			ZBTB48	PRKX				GSKIP			RANBP2	ZBTB44
	ZBTB4			BAG3	MT.ND4				HSP90B2P			SLFN11	ITK
	B4GALT1			MRPL18	LEPROTL1				ZBTB48			TSEN54	MT.ND5
	GSPT1			PFDN2	CCNL1				BAG3			SLCO4A1	MBNL1
	CCR4			TWF1	MT.CO1				MRPL18			TPM4	HUWE1
	SEMA4C			RPL7A.1	CD3D				PFDN2			STK17B	AHNAK
	AIM1			PIP5K1B	HIF1A				TWF1			TRAF4	THRAP3
	SKI			TMEM236	IL2RA				RPL7A.1			STX5	CD74
	EZR			NXT1	IL16				PIP5K1B			PDCD4	GBP2
	ETF1			PODXL2	ITK				TMEM236			PHF20L1	FOXP1
	DUSP5			MYH3	MT.ND5				NXT1			PAF1	YARS
	TMEM2			POLR3G	MBNL1				PODXL2			FAM134B	ATP6V1E1
	DNAJB1			MXD1	AHNAK				MYH3			OSER1	MT.ND2
	EHD4			TNFRSF12A	THRAP3				POLR3G			MEF2D	MT.CO3
	MTURN			ERRFI1	CD74				MXD1			ECE1	OPTN
	SH2D2A			TRIB1	YARS				TNFRSF12A			ICOS	KPNA4
	SDE2			KLHL24	ATP6V1E1				ERRFI1			MADD	PLEC
	RANBP2			PHLPP2	MT.ND2				TRIB1			DDIT4	GARS
	SLFN11			TSPAN13	MT.CO3				KLHL24			PTP4A1	CHTF8
	TSEN54			SLC25A28	KPNA4				PHLPP2			NIT1	CRTAP
	SLCO4A1			ARRDC3	PLEC				TSPAN13			SLC1A4	SFI1
	IL2RB			CCNE1	SFI1				SLC25A28			NFKB2	MT.CO2
	TPM4			OTUD1	MT.CO2				ARRDC3			NKRF	RREB1
	STK17B			LYAR	RREB1				CCNE1			SIK2	RANBP3
	TRAF4			ING1	RANBP3				OTUD1			BANP	SMARCD2
	STX5			NOP16	SMARCD2				LYAR			ARHGEF7	ZC3H4
	PDCD4			ING2	ZC3H4				ING1			PCED1B	TSPAN17
	PHF20L1			CAPN10.AS1	C5orf22				NOP16			PPP1R16B	C5orf22
	PAF1			RP11.93H24.3	MYO18A				ING2			FBXW7	APOL2
	FAM134B			CTSW	MS4A1				CAPN10.AS1			GNG2	MYO18A
	BACH2			AC125232.1	CTC.444N24.11				RP11.93H24.3			GABARAPL1	GBP4
	OSER1			CDKN2AIP	FAM102A				CTSW			SFXN3	MS4A1
	MEF2D			FAM72B	MT.ND3				AC125232.1			NOM1	SAMD4B
	ECE1			CNEP1R1	ANK1				CDKN2AIP			PTPN1	CTC.444N24.11
	ICOS			CCL17	ZEB2				FAM72B			POLR3E	FAM102A
	MADD			CMSS1	PRDM10				CNEP1R1			ARL4C	CRYBG3
	DDIT4			LRRC34	GPT2				KLF4			NUP98	EDC3
	PTP4A1			MTA1	CCL22				CCL17			HSP90AA1	MT.ND3
	NIT1			ZNF574	JHDM1D.AS1				CMSS1			ZPR1	ANK1
	SLC1A4			NR4A1	TLE2				LRRC34			HSPD1	ZEB2
	NFKB2			ENKD1	MYO6				MTA1			FURIN	PRDM10
	NKRF			VAMP3	ABCA1				ZNF574			PLEKHA3	GPT2
	SIK2			MED26	LYN				NR4A1			PRR14L	JHDM1D.AS1
	ZFP36			CRTAM	SLC43A3				ENKD1			CDCA2	TLE2
	BANP			SNIP1	TMTC2				VAMP3			ITGA5	MYO6
	ARHGEF7			TADA2B	SCRN1				MED26			GIMAP4	ABCA1
	PCED1B			SLC25A33	SOX6				CRTAM			GEN1	LYN
	PPP1R16B			AIF1.2					SNIP1			SKA3	SLC43A3
	FBXW7			NLN					TADA2B			HMMR	TMTC2
	GNG2			FSD1L					SLC25A33			GVINP1	SCRN1
	GABARAPL1			GALE					AIF1.2			CDCA3	SOX6
	SFXN3			RBBP6					NLN			BUB1B
	NOM1			KAT2A					FSD1L			KIAA0922
	PTPN1			RPIA					GALE			PTPN6
	POLR3E			LPCAT4					RBBP6			ZNF217
	ARL4C			ZNF425					KAT2A			TRAFD1
	CD8A			PALB2					RPIA			KIF18B
	NUP98			C3orf58					LPCAT4			CCM2
	HSP90AA1			PLCB3					ZNF425			ERAP2
	ZPR1			MPV17L2					PALB2			LCP2
	HSPD1			CAAP1					C3orf58			THNSL1
	FURIN			C1orf109					PLCB3			ESPL1
	PLEKHA3			GIMAP7					MPV17L2			ANLN
	PRR14L			DNAJB9					CAAP1			CCR2
	CDCA2			NPM1					C1orf109			CREB1
	ITGA5			SETP14					GIMAP7			TROAP
	GIMAP4			ID3					DNAJB9			GIMAP8
	GEN1			MED30					NPM1			HERC5
	SKA3			PER2					SETP14			PSRC1
	HMMR			PNMA1					ID3			NEK2
	GVINP1			CDR2					MED30			MLH3
	CDCA3			CDK5R1					PER2			SGPP2
	BUB1B			CHCHD6					PNMA1			RGS3
	KIAA0922			FAM72D					CDR2			RUNX2
	PTPN6			SLC35B3					TSC22D3			MTERF2
	ZNF217			SNHG17					CDK5R1			GIMAP7
	TRAFD1			CTD.2639E6.9					CHCHD6			ABCD2
	KIF18B			ZCCHC14					FAM72D			BMF
	CCM2			HES1					SLC35B3			NUAK2
	ERAP2			MTRNR2L8					SNHG17			PLK1
	LCP2			SLC6A13					CTD.2639E6.9			SH2D3C
	THNSL1			PER1					ZCCHC14			EOMES
	ESPL1			MEX3B					HES1			SLC14A1
	ANLN			SETD9					MTRNR2L8			KRT8P12
	CCR2			STMN3					SLC6A13			GCNT2
	CREB1			FHDC1					PER1			ADAMTS1
	TROAP			ZNF550					MEX3B			FAM72B
	GIMAP8			BZW2					SETD9			FBXO43
	HERC5			CDKN1B					STMN3			PIPSL
	PSRC1			HNRNPDL					FHDC1			ZNF818P
	NEK2			TLE1					ZNF550			IFIT3
	MLH3			PDIA5					BZW2			FNBP1P1
	SGPP2			SNHG21					CDKN1B			PRR34
	RGS3			FBXL12					HNRNPDL
	RUNX2			LNX2					TLE1
	CCL22			KLHL28					PDIA5
	MTERF2			HMBS					SNHG21
	GIMAP7			ANKRD26P1					FBXL12
	ABCD2			RP9P					LNX2
	BMF			NRBF2					KLHL28
	NUAK2			RBFA					HMBS
	PLK1			B3GNT2					ANKRD26P1
	SH2D3C			UCK2					RP9P
	EOMES			LRP5L					NRBF2
	SLC14A1			CCDC74B					RBFA
	KRT8P12			NUF2					B3GNT2
	GCNT2			MATK					UCK2
	ADAMTS1			NR4A2					LRP5L
	FAM72B			SNORA73B					CCDC74B
	FBXO43			UQCC2					NUF2
	PIPSL			ING5					MATK
	ZNF818P			RPUSD2					SNORA73B
	IFIT3			RP11.158L12.4					UQCC2
	FNBP1P1			ZMYM5					ING5
	PRR34			TRAP1					RPUSD2
				HBEGF					RP11.158L12.4
				MT1X					ZMYM5
				SRGAP2B					TRAP1
				CCT6P1					HBEGF
				SNRPA1					MT1X
				TMEM128					SRGAP2B
				RP11.159D12.8					CCT6P1
				RANBP1					SNRPA1
				HNRNPH3					TMEM128
				CETN3					RP11.159D12.8
				SKP2					RANBP1
				IKZF5					HNRNPH3
				CTD.3222D19.12					CETN3
				TGIF1					SKP2
				C12orf60					IKZF5
				ANKRD42					CTD.3222D19.12
				NDUFAF4					TGIF1
				ZBTB18					C12orf60
				TFAP4					ANKRD42
				SOCS6					NDUFAF4
				RPL7AP31					ZBTB18
				MTURN					TFAP4
				SNHG12					SOCS6
				CKS2					RPL7AP31
				POLR2H					MTURN
				NFKBIB					SNHG12
				UBE2G1					CKS2
				CCDC51					POLR2H
				PUS3					NFKBIB
				SGK1					UBE2G1
				RABGGTB					CCDC51
				ORC6					PUS3
				ANKRA2					SGK1
				PLEKHF2					RABGGTB
				HMMR					ORC6
				CD320					ANKRA2
				STRA13					NPRL2
				PCF11					PLEKHF2
				HYOU1					HMMR
				THAP2					CD320
				PRMT3					STRA13
				PHPT1					PCF11
				HAUS6					HYOU1
				CACYBP					THAP2
				APRT					PRMT3
				RPL7P23					CTD.3014M21.1
				DNAAF2					PHPT1
				PPP1R14B					HAUS6
				NUDT3					CACYBP
				KCNQ5					APRT
				ZNF77					RPL7P23
				AIP					DNAAF2
				RCOR1					PPP1R14B
				SLIRP					NUDT3
				METTL2A					KCNQ5
				SAP30					ZNF77
				MT.ND1					AIP
				RBM26.AS1					RCOR1
				LUC7L					SLIRP
				DANCR					METTL2A
				PUS7					SAP30
				CSRP2BP					MT.ND1
				APIP					RBM26.AS1
				SNHG15					LUC7L
				EEF1B2P3					DANCR
				C5orf30					PUS7
				YY1					CSRP2BP
				DYRK4					APIP
				KCTD6					PNRC1
				PINX1					SNHG15
				UBE2T					EEF1B2P3
				PAPD5					C5orf30
				FABP5					YY1
				GOLGA8A					DYRK4
				BOLA3					KCTD6
				GZF1					PINX1
				FAM117A					UBE2T
				PPA1					PAPD5
				HSDL1					FABP5
				USE1					GOLGA8A
				IMPDH2					BOLA3
				LIAS					GZF1
				AOC2					FAM117A
				CCDC137					PPA1
				GKAP1					HSDL1
				LINC00116					USE1
				DNAJC2					IMPDH2
				USPL1					LIAS
				PAICS					AOC2
				CLPX					CCDC137
				WASL					GKAP1
				TSPYL2					LINC00116
				PPM1D					DNAJC2
				LNP1					USPL1
				TIMM21					PAICS
				YRDC					CLPX
				SCAF4					WASL
				DUSP10					TSPYL2
				AC009245.3					PPM1D
				IER5					LNP1
				RP9					TIMM21
				PAIP2B					YRDC
				SS18L1					SCAF4
				MEGF9					DUSP10
				ACRBP					AC009245.3
				KANSL2					IER5
				DNAJC27					RP9
				TOMM20					PAIP2B
				C1orf131					SS18L1
				ATP1B1					MEGF9
				KLF10					ACRBP
				TAF1D					KANSL2
				SOCS3					DNAJC27
				ARL5B					TOMM20
				PELO					C1orf131
				XCL2					ATP1B1
				CDKN2D					KLF10
				PSMD10					TAF1D
				RNU6.4P					SOCS3
				INCENP					GADD45B
				HNRNPA1P48					ARL5B
				HSF2					PELO
				MAGOH					XCL2
				ZNF273					CDKN2D
				LIN54					PSMD10
				UAP1					RNU6.4P
				WDR47					INCENP
				NHP2					HNRNPA1P48
				PIH1D1					HSF2
				SIVA1					MAGOH
				ARV1					ZNF273
				HTATSF1					LIN54
				RPL7P1					UAP1
				ID2					WDR47
				MBTD1					NHP2
				MRPS34					PIH1D1
				RP11.170M17.2					SIVA1
				NXF1					ARV1
				CCNB1IP1					HTATSF1
				FAM129B					RPL7P1
				RRNAD1					ID2
				CDYL					MBTD1
				DYNLL1					MRPS34
				GPR19					RP11.170M17.2
				EPB41L4A.AS1					NXF1
				NFYB					CCNB1IP1
				SMAD7					FAM129B
				SNRPF					RRNAD1
				DNAJC25					CDYL
				FAM72A					DYNLL1
				EIF4A1					GPR19
				MRPS26					EPB41L4A.AS1
				TOB1					NFYB
				H1F0					SMAD7
				DBN1					SNRPF
				ZKSCAN2					DNAJC25
				C5orf34					FAM72A
				RHEB					EIF4A1
				MAD2L1BP					MRPS26
				RSRP1					TOB1
				MMD					H1F0
				C16orf87					DBN1
				AC255560.1					ZKSCAN2
				HSP90AB1					C5orf34
				TIMM13					RHEB
				RSBN1					MAD2L1BP
				MRPL2					RSRP1
				LAPTM4A					MMD
				HABP4					C16orf87
				RC3H1					AC255560.1
				PTBP2					HSP90AB1
				BOLA1					TIMM13
				HRSP12					RSBN1
				LAMTOR2					MRPL2
				WDR45B					LAPTM4A
				NUDT2					HABP4
				ALKBH2					RC3H1
				CRY1					PTBP2
				PPIH					BOLA1
				PHF10					HRSP12
				UBE2C					LAMTOR2
				IFITM2					WDR45B
				PHF23					NUDT2
				RP11.336K24.12					ALKBH2
				NUDC					CRY1
				TRIP10					PPIH
				SMIM13					PHF10
				CNNM4					UBE2C
				KLF7					IFITM2
				BAG2					PHF23
				RP11.568N6.1					RP11.336K24.12
				BNIP3					NUDC
				AHSA1					TRIP10
				SIAH2					SMIM13
				ZNF213					CNNM4
				RNF166					KLF7
				RBMX					BAG2
				HEXIM1					RP11.568N6.1
				HMG20B					BNIP3
				NBPF1					AHSA1
				DEDD2					SIAH2
				TEX2					ZNF213
				HAUS3					RNF166
				SLC25A36					RBMX
				METTL5					HEXIM1
				NT5C3A					HMG20B
				TCFL5					NBPF1
				TUT1					DEDD2
				CEP95					TEX2
				NAA10					HAUS3
				UBC					SLC25A36
				TSHZ1					METTL5
				DDIT3					NT5C3A
				NCK1					TCFL5
				C11orf84					TUT1
				GPN3					CEP95
				NOB1					NAA10
				CCDC12					UBC
				EIF4A2					TSHZ1
				ZBTB43					DDIT3
				TROAP					NCK1
				CENPV					C11orf84
				IMP4					ZBTB1
				ODC1					GPN3
				IQCB1					NOB1
				UBB					CCDC12
				FAM76B					EIF4A2
				PSMC3IP					ZBTB43
				NME1.NME2					TROAP
				DIXDC1					CENPV
				RNF4					IMP4
				PABPC4					ODC1
				RPS2P46					ZFP36L2
				TBPL1					IQCB1
				RELB					UBB
				NUDCD2					FAM76B
				PIGA					PSMC3IP
				HSPD1					NME1.NME2
				MAGEH1					DIXDC1
				TRAPPC2L					RNF4
				STX10					PABPC4
				MRPL33					RPS2P46
				RPL26L1					TBPL1
				FBXO48					RELB
				SNRPD2					NUDCD2
				E2F4					PIGA
				MRPL10					HSPD1
				CCBL1					MAGEH1
				SNRPA					TRAPPC2L
				AVIL					STX10
				PGM3					MRPL33
				MAPKAP1					RPL26L1
				HNRNPA1					FBXO48
				AKAP17A					SNRPD2
				AZIN1					E2F4
				ZMYND19					MRPL10
				SMIM20					CCBL1
				SBDS					SNRPA
				AMZ2P1					AVIL
				RBM4B					PGM3
				RAI1					MAPKAP1
				PANK1					HNRNPA1
				MPHOSPH6					AKAP17A
				AURKA					MXI1
				EIF2AK3					AZIN1
				PPP1R2					ZMYND19
				PPIB					SMIM20
				CCDC130					SBDS
				MANF					AMZ2P1
				MEX3C					RBM4B
				LINC00339					RAI1
				CHMP1B					PANK1
				TAF1A					MPHOSPH6
				CDK8					AURKA
				TPST1					EIF2AK3
				MTX2					PPP1R2
				TMA7					PPIB
				RPL6P27					CCDC130
				CNOT6L					MANF
				HMGB2					MEX3C
				RHOB					LINC00339
				YWHAH					CHMP1B
				RIOK1					TAF1A
				GCSH					CDK8
				KLHL15					TPST1
				PSPC1					MTX2
				TACC3					TMA7
				TIMM44					RPL6P27
				RECQL4					CNOT6L
				KDM7A					HMGB2
				CDK11B					RHOB
				FEM1C					YWHAH
				CCNG2					RIOK1
				CDK2AP2					GCSH
				ZNF436					KLHL15
				BTG3					PSPC1
				MRRF					TACC3
				PDCD5					TIMM44
				FBXO33					RECQL4
				ZFAND1					KDM7A
				CRY2					CDK11B
				CAMLG					FEM1C
				NDUFC1					CCNG2
				SMIM10L1.2					CDK2AP2
				PPIL1					ZNF436
				THAP4					BTG3
				TRUB1					MRRF
				RPS23					PDCD5
				GMNN					FBXO33
				SNRNP25					ZFAND1
				MRGBP					CRY2
				DCAF15					CAMLG
				H3F3A					NDUFC1
				TMTC3					SMIM10L1.2
				DCLRE1B					PPIL1
				SMG8					THAP4
				RNF8					TRUB1
				TIMM17A					RPS23
				PTMA					GMNN
				ACBD5					SNRNP25
				NCBP2.AS2					MRGBP
				SMNDC1					DCAF15
				USP21					H3F3A
				RPL37					TMTC3
				RPL19					DCLRE1B
				NUDT16					SMG8
				SEC13					RNF8
				TGDS					TIMM17A
				SLC38A5					PTMA
				RPS10					ACBD5
				SNHG5					NCBP2.AS2
				SYVN1					SMNDC1
				SLC31A1					USP21
				DESI2					RPL37
				RPL5					RPL19
				CHCHD3					NUDT16
				RPS2					SEC13
				RPL23					TGDS
				TIGD1					SLC38A5
				BICD2					RPS10
				NACA					SNHG5
				TAF6					SYVN1
				CWC15					SLC31A1
				NASP					DESI2
				POLG2					RPL5
				TFRC					CHCHD3
				MTIF2					RPS2
				EIF2A					RPL23
				RPL12					TIGD1
				FRS2					BICD2
				POLE3					NACA
				KCMF1					TAF6
				ATF3					CWC15
				UFL1					NASP
				FIS1					POLG2
				SUCLG2					TFRC
				ATAD3A					MTIF2
				AMD1					EIF2A
				MTF1					RPL12
				EGR1					FRS2
				OSBPL11					POLE3
				PRRC1					KCMF1
				MT1E					ATF3
				CHCHD4					UFL1
				SETD3					FIS1
				PKN2					SUCLG2
				SPTY2D1					ATAD3A
				OARD1					AMD1
				CENPA					MTF1
				CARM1					EGR1
				ZC3H12A					OSBPL11
				CCDC64					PRRC1
				RRP8					MT1E
				WBP4					CHCHD4
				TICAM1					SETD3
				RPL10A					PKN2
				MT.ND2					SPTY2D1
				LTBP4					OARD1
				SNHG1					CENPA
				ELOF1					CARM1
				EXOSC8					ZC3H12A
				PPP2CB					CCDC64
				IDI1					RRP8
				CCDC127					WBP4
				TTBK2					TICAM1
				PRR14					RPL10A
				TMF1					MT.ND2
				RCN2					LTBP4
				DCTN6					SNHG1
				FAM63B					ELOF1
				PITHD1					EXOSC8
				RPS7					PPP2CB
				GOLGA8B					IDI1
				BRPF1					CCDC127
				RPL35					TTBK2
				HMGA1					PRR14
				CKS1B					TMF1
				LRIF1					RCN2
				YEATS4					DCTN6
				FAM136A					FAM63B
				RP11.620J15.3					PITHD1
				AC004057.1					RPS7
				CCNL2					GOLGA8B
				UBL3					BRPF1
				PDCL3					RPL35
				CDK5RAP3					HMGA1
				INTS6					CKS1B
				MAD2L1					LRIF1
				C1QBP					YEATS4
				RNF113A					FAM136A
				FTSJ1					RP11.620J15.3
				RBM15					AC004057.1
				DTD1					CCNL2
				TAF7					UBL3
				DCUN1D3					PDCL3
				DBF4					CDK5RAP3
				SLC25A6					INTS6
				FAM78A					MAD2L1
				EEF1B2					C1QBP
				MRPL11					RNF113A
				NHP2L1					FTSJ1
				GRPEL1					RBM15
				AC093323.3					DTD1
				ZNF333					TAF7
				CIB1					DCUN1D3
				ZNF675					DBF4
				CPEB4					SLC25A6
				ASF1A					FAM78A
				YBX1					EEF1B2
				MED17					MRPL11
				MYBL1					NHP2L1
				DNAJA4					GRPEL1
				ADRBK1					AC093323.3
				ATP6V1G1					ZNF333
				RPL13AP5					CIB1
				RPS11					ZNF675
				ZCCHC3					CPEB4
				SNRPD1					ASF1A
				TECR					YBX1
				DPM1					MED17
				SNRPG					MYBL1
				EAF2					DNAJA4
				RPL37A					ADRBK1
				ATG2B					ATP6V1G1
				RPL31					RPL13AP5
				FAM178A					RPS11
				RPL7AP30					ZCCHC3
				NFIL3					SNRPD1
				MIF4GD					TECR
				NKRF					DPM1
				RSAD1					SNRPG
				MADD					EAF2
				TIMMDC1					RPL37A
				RPS2P5					ATG2B
				PHF20					RPL31
				TATDN3					FAM178A
				RAB1A					RPL7AP30
				EIF1B					NFIL3
				ZNF468					MIF4GD
				RNF149					NKRF
				HSPA8					RSAD1
				BCL7B					MADD
				RNF38					TIMMDC1
				MRPL40					RPS2P5
				RPS6KA4					PHF20
				ELAVL1					TATDN3
				SAMD1					RAB1A
				EPS8					EIF1B
				SDHB					ZNF468
				PIP5K1A					RNF149
				TTC32					HSPA8
				ARL14EP					BCL7B
				SYF2					RNF38
				RPL6					MRPL40
				MBIP					RPS6KA4
				RAB5A					ELAVL1
				ZNF174					SAMD1
				ZFAS1					EPS8
				C11orf31					SDHB
				SNX5					PIP5K1A
				PNN					TTC32
				RPS24					ARL14EP
				RPL41					SYF2
				OSTC					RPL6
				MYDGF					MBIP
				SSRP1					RAB5A
				ZBTB34					ZNF174
				GNAS					ZFAS1
				RLF					C11orf31
				AC007969.5					SNX5
				CLK3					PNN
				C1D					RPS24
				ELP5					RPL41
				PSME2					OSTC
				CDK19					MYDGF
				AFTPH					SSRP1
				C12orf10					ZBTB34
				RPL14					GNAS
				C12orf65					RLF
				SDHAP1					AC007969.5
				SNHG6					CLK3
				GOLT1B					C1D
				TRABD2A					ELP5
				RBM7					PSME2
				LRRC42					CDK19
				MEF2D					AFTPH
				YTHDF1					C12orf10
				RBM8A					RPL14
				ADD3					C12orf65
				KIAA1191					SDHAP1
				MBNL2					SNHG6
				RPL13A					GOLT1B
				NOP56					TRABD2A
				RPL26					RBM7
				HIRIP3					LRRC42
				ZBTB10					MEF2D
				GTF3A					CXCR4
				TBCCD1					YTHDF1
				UBXN7					RBM8A
				AHCTF1					ADD3
				RP11.587D21.1					KIAA1191
				CHD1					MBNL2
				AMMECR1L					RPL13A
				CLK4					NOP56
				ATG4C					RPL26
				ERLIN1					HIRIP3
				DGUOK					ZBTB10
				ZUFSP					GTF3A
				FBXO5					TBCCD1
				SLC25A5					UBXN7
				PMS1					AHCTF1
				TCP1					RP11.587D21.1
				RPS19BP1					CHD1
				WDR19					AMMECR1L
				PAIP2					CLK4
				ZNF326					ATG4C
				PSMD7					ERLIN1
				SPAG7					DGUOK
				PRELID1					ZUFSP
				RPL22					FBXO5
				SAFB2					SLC25A5
				WDR53					PMS1
				MDM1					TCP1
				ODF2					RPS19BP1
				COX6A1					WDR19
				MIOS					PAIP2
				RSRC2					ZNF326
				RABEPK					PSMD7
				RPL35A					SPAG7
				IDH3B					PRELID1
				RPL18A					RPL22
				WDR12					SAFB2
				SETDB2					WDR53
				SDCBP					MDM1
				CCDC77					ODF2
				COTL1					COX6A1
				RALBP1					MIOS
				FBXO30					RSRC2
				PNPT1					RABEPK
				DCAF12					RPL35A
				NAA50					IDH3B
				PSMC5					RPL18A
				GAS5					WDR12
				ATP5G3					SETDB2
				FIP1L1					SDCBP
				MRPS33					CCDC77
				RP11.534L20.4					COTL1
				NAA20					RALBP1
				SRSF10					FBXO30
				RPL24					PNPT1
				RPS13					DCAF12
				METAP2					NAA50
				NCK2					PSMC5
				SELK					GAS5
				SP3					ATP5G3
				JMJD6					FIP1L1
				C8orf33					MRPS33
				TBCC					RP11.534L20.4
				AXIN1					NAA20
				RPL32					SRSF10
				RP11.466H18.1					RPL24
				RPS21					RPS13
				FAR1					METAP2
				RPS16					NCK2
				RPL30					SELK
				RPL10					SP3
				TRAF7					JMJD6
				TPD52L2					C8orf33
				MCMBP					TBCC
				RPL34					AXIN1
				RPS14					RPL32
				CRKL					RP11.466H18.1
				RP4.604A21.1					RPS21
				FASTKD5					FAR1
				MRPL52					RPS16
				RMND5A					RPL30
				CSRNP2					RPL10
				RPL29					TRAF7
				GGCT					TPD52L2
				LMNB2					MCMBP
				RP11.556K13.1					RPL34
				RPS28P7					RPS14
				FNBP4					CRKL
				NGDN					RP4.604A21.1
				ZBTB11					FASTKD5
				PYCR2					MRPL52
				NAA16					RMND5A
				MRPL24					CSRNP2
				C16orf72					RPL29
				TUFM					GGCT
				PTTG1					LMNB2
				CCDC59					RP11.556K13.1
				SSFA2					RPS28P7
				FH					FNBP4
				FAM96B					NGDN
				GOLGA5					ZBTB11
				USMG5					PYCR2
				PURA					NAA16
				UBXN1					MRPL24
				UBTF					C16orf72
				ME2					TUFM
				DAZAP1					PTTG1
				CCAR1					CCDC59
				TKT					SSFA2
				ASXL1					FH
				PHB2					FAM96B
				RPS6					GOLGA5
				POLD2					USMG5
				CUL1					PURA
				APAF1					UBXN1
				NUP54					UBTF
				NSA2					ME2
				SLTM					DAZAP1
				RPL27A					CCAR1
				U2AF2					TKT
				NEK2					ASXL1
				PPM1G					PHB2
				RP11.572P18.1					RPS6
				PITPNM1					POLD2
				CASP8AP2					CUL1
				IKBIP					APAF1
				KMT2E					NUP54
				HNRNPC					NSA2
				SNRNP48					SLTM
				MSL2					RPL27A
				RPL7AP6					U2AF2
				NCAPD3					NEK2
				RAD23A					PPM1G
				NOSIP					RP11.572P18.1
				CDCA8					PITPNM1
				RBM38					CASP8AP2
				PTP4A1					IKBIP
				BANF1					KMT2E
				KIAA1551					HNRNPC
				MCUR1					SNRNP48
				VPS26A					MSL2
				C9orf78					RPL7AP6
				ZNF131					NCAPD3
				TMEM57					RAD23A
				LIG1					NOSIP
				MASTL					CDCA8
				MTA2					RBM38
				ZNF330					PTP4A1
				ANP32B					BANF1
				ORAOV1					KIAA1551
				GAPDH					MCUR1
				RCAN3					VPS26A
				ADNP					C9orf78
				MGME1					ZNF131
				RBM17					TMEM57
				WDR20					LIG1
				STOML2					MASTL
				RPS3AP26					MTA2
				MPHOSPH10					ZNF330
				Sep.15					ANP32B
				YTHDF3					ORAOV1
				TMEM183A					LTN1
				CNOT8					GAPDH
				RPL21					RCAN3
				LYSMD3					ADNP
				CDK16					JUNB
				SIK2					MGME1
				POLR1D					RBM17
				STK38					WDR20
				SRSF7					STOML2
				BTF3					RPS3AP26
				EIF5A					MPHOSPH10
				MRPS25					Sep.15
				KIF18B					YTHDF3
				ADRM1					TMEM183A
				NDUFS3					CNOT8
				PCMT1					RPL21
				FMNL1					LYSMD3
				METTL17					CDK16
				CHAMP1					SIK2
				SMS					POLR1D
				KDM2A					STK38
				RPL27					SRSF7
				CHMP4B					BTF3
				RPS3A					EIF5A
				CNBP					MRPS25
				PGAM1					KIF18B
				RPL8					ADRM1
				HNRNPH1					NDUFS3
				SNRPE					PCMT1
				NDUFB10					FMNL1
				KIAA0232					METTL17
				GORASP2					CHAMP1
				VDAC1					SMS
				CEBPG					KDM2A
				HDAC3					RPL27
				WTAP					CHMP4B
				HNRNPA1P10					RPS3A
				PNP					CNBP
				EIF3I					PGAM1
				RPS15					RPL8
				SF1					HNRNPH1
				CUL3					SNRPE
				VEGFA					NDUFB10
				HNRNPAB					KIAA0232
				DKC1					GORASP2
				RPLP0					VDAC1
				QKI					CEBPG
				APEX1					HDAC3
				TOPORS					WTAP
				IP6K2					HNRNPA1P10
				RPSA					PNP
				PPP4R2					EIF3I
				PFDN5					RPS15
				KCTD10					SF1
				CTDSPL2					CUL3
				RPL7					VEGFA
				LDHB					HNRNPAB
				CDCA5					DKC1
				VHL					RPLP0
				ARHGAP30					QKI
				TM9SF2					APEX1
				TGFB1					TOPORS
				PSME4					IP6K2
				ARHGEF7					RPSA
				ATAD2					PPP4R2
				SLFN11					PFDN5
				WWC2					KCTD10
				MAP3K14					CTDSPL2
				TMED4					RPL7
				SACS					LDHB
				NRAS					CDCA5
				ATP1B3					ZBTB44
				CASP2					VHL
				SRPK2					ARHGAP30
				DESI1					TM9SF2
				MACF1					TGFB1
				FIGNL1					PSME4
				THOC5					ARHGEF7
				CHD4					ATAD2
				CCDC14					SLFN11
				RNF216					WWC2
				MAPK1					MAP3K14
				CAND1					TMED4
				ITCH					SACS
				GNPDA1					NRAS
				MFSD6					ATP1B3
				RNF167					CASP2
				SASH3					SRPK2
				TRIM38					DESI1
				PATL1					MACF1
				TAOK2					FIGNL1
				PI4KB					THOC5
				STAT6					CHD4
				SEC16A					CCDC14
				SPG11					RNF216
				SNRK					MAPK1
				ANKRD36					CAND1
				SLC1A5					ITCH
				POLE					GNPDA1
				VPS13C					MFSD6
				KDM5B					RNF167
				MMGT1					SASH3
				HADHA					TRIM38
				NUCB2					PATL1
				MPRIP					TAOK2
				AREL1					PI4KB
				HEBP2					STAT6
				EIF2AK1					SEC16A
				NEMP1					SPG11
				BAZ1A					SNRK
				TMBIM6					ANKRD36
				CYFIP2					SLC1A5
				MDM2					POLE
				KIAA0196					VPS13C
				ARMC8					KDM5B
				MTMR6					MMGT1
				ARID1B					HADHA
				LRRC58					NUCB2
				STK35					MPRIP
				HCLS1					AREL1
				AP1G1					HEBP2
				IGF2R					EIF2AK1
				AGPAT3					NEMP1
				ENSA					BAZ1A
				ACSL1					TMBIM6
				RASA1					CYFIP2
				ITSN2					MDM2
				ASCC3					KIAA0196
				PIP4K2A					ARMC8
				INTS8					MTMR6
				COPA					ARID1B
				EXOC5					LRRC58
				TOP2B					STK35
				ACTR2					HCLS1
				AQR					AP1G1
				SLC7A5					IGF2R
				REPS1					AGPAT3
				ZNF354B					EDC3
				SENP5					ENSA
				ZNF292					CHTF8
				TRPC4AP					ACSL1
				EHD1					RASA1
				MAN1B1					ITSN2
				HMGXB3					ASCC3
				GNL3L					PIP4K2A
				RUNX3					INTS8
				EXOC2					COPA
				ZNF302					EXOC5
				GALNT10					FOXP1
				ATF6					CRTAP
				PRKDC					TOP2B
				ACSL4					ACTR2
				PLEKHA8					AQR
				GANAB					SLC7A5
				KNDC1					REPS1
				MED24					ZNF354B
				RBM19					SENP5
				PRPF6					ZNF292
				CCBL2					TRPC4AP
				SZT2					EHD1
				ZNF664					MAN1B1
				CANT1					HMGXB3
				IMMT					GNL3L
				AP1M1					RUNX3
				SPTBN1					EXOC2
				TLK1					ZNF302
				CELF1					GALNT10
				AKTIP					ATF6
				RAB35					PRKDC
				IRF4					ACSL4
				EXOSC10					PLEKHA8
				KIAA2018					GANAB
				RFC5					KNDC1
				NCBP1					MED24
				POFUT1					RBM19
				PTK2B					PRPF6
				SLC7A11					CCBL2
				C6orf89					SZT2
				MORC2					ZNF664
				EEA1					CANT1
				STARD7					IMMT
				CYTH1					AP1M1
				KIAA2026					SPTBN1
				TRPM7					TLK1
				RBMXL1					CELF1
				PXN					AKTIP
				LNPEP					RAB35
				CLCN7					IRF4
				MED13					EXOSC10
				CABIN1					KIAA2018
				SCYL2					RFC5
				CD4					NCBP1
				RFTN1					POFUT1
				CD2BP2					PTK2B
				GLS					SLC7A11
				MSI2					C6orf89
				TSPYL1					MORC2
				ABHD2					EEA1
				CMTM6					STARD7
				KIF21B					CYTH1
				TOR1A					KIAA2026
				DHX9					TRPM7
				EIF4EBP2					RBMXL1
				RBM22					PXN
				FGD3					LNPEP
				EPM2AIP1					CLCN7
				ELMO1					MED13
				CASC5					CABIN1
				SGPL1					SCYL2
				PTDSS1					CD4
				TOX4					RFTN1
				RAD50					CD2BP2
				MCM5					GLS
				CASP8					MSI2
				DEK					TSPYL1
				UBA6					ABHD2
				TBC1D1					CMTM6
				MICAL3					KIF21B
				PLAGL2					TOR1A
				NT5C2					DHX9
				CDC40					EIF4EBP2
				TNFAIP8					RBM22
				ANKRD28					FGD3
				CLASP2					EPM2AIP1
				KLHL6					ELMO1
				HSF1					CASC5
				PCNX					SGPL1
				TMEM9B					PTDSS1
				ASNS					TOX4
				SEL1L3					RAD50
				PAN3					MCM5
				PKM					CASP8
				SMPD1					DEK
				PEX26					UBA6
				KPNA1					TBC1D1
				ATP2A3					MICAL3
				ELK3					PLAGL2
				RPS6KA5					NT5C2
				HARS					CDC40
				PRKCB					TNFAIP8
				TOR1AIP1					ANKRD28
				IVD					CLASP2
				STAG2					KLHL6
				SNX11					HSF1
				RAPGEF1					PCNX
				ZBED4					TMEM9B
				CAT					ASNS
				DGKA					SEL1L3
				STAT2					PAN3
				CTDSP1					PKM
				TRAPPC6B					SMPD1
				SF3B3					PEX26
				EXTL3					KPNA1
				TXNDC15					ATP2A3
				ARFGEF1					ELK3
				MRPS10					RPS6KA5
				TLN1					HARS
				TBC1D22B					PRKCB
				ERCC6					TOR1AIP1
				UHMK1					IVD
				CCDC57					STAG2
				IPO9					SNX11
				MKLN1					RAPGEF1
				TTYH3					ZBED4
				ACLY					CAT
				JADE2					DGKA
				EPG5					STAT2
				DCAF16					CTDSP1
				FANCD2					TRAPPC6B
				CYB5R1					SF3B3
				EXOC3					EXTL3
				NAGK					TXNDC15
				C3orf17					ARFGEF1
				MCL1					MRPS10
				MUL1					TLN1
				PREPL					TBC1D22B
				TXLNA					ERCC6
				ENTPD1					UHMK1
				MED7					CCDC57
				NAGA					IPO9
				ARHGAP26					MKLN1
				GNPTAB					TTYH3
				KIAA1524					ACLY
				WDTC1					JADE2
				DDHD1					EPG5
				MAP2K5					DCAF16
				ZNF207					FANCD2
				DNASE2					CYB5R1
				MKL1					EXOC3
				AGO1					NAGK
				GTF3C1					C3orf17
				DARS2					MCL1
				RPS6KC1					MUL1
				LARS					PREPL
				GGA2					TXLNA
				CBWD2					ENTPD1
				RASSF5					MED7
				EIF4E3					NAGA
				WIPF1					ARHGAP26
				HELLS					GNPTAB
				GABPB1.AS1					KIAA1524
				DIP2B					WDTC1
				MYH9					DDHD1
				CAPN1					MAP2K5
				HTT					ZNF207
				KHNYN					DNASE2
				PCYT1A					MKL1
				HMHA1					AGO1
				CTSC					GTF3C1
				AKAP1					DARS2
				DYNC1I2					RPS6KC1
				SLC35A4					LARS
				PRKAB2					GGA2
				ZNF37BP					CBWD2
				CTSA					RASSF5
				FAM111B					EIF4E3
				GEMIN4					WIPF1
				ANKRD44					HELLS
				SENP7					GABPB1.AS1
				USP11					DIP2B
				AKAP11					MYH9
				APH1A					CAPN1
				SLC7A1					HTT
				UBP1					KHNYN
				ZNF33A					PCYT1A
				TMEM254					HMHA1
				ZNF75A					CTSC
				RFX5					AKAP1
				STAT3					DYNC1I2
				P4HA1					SLC35A4
				FOXRED2					PRKAB2
				HEATR5B					ZNF37BP
				CHFR					CTSA
				ATG13					FAM111B
				UBR4					GEMIN4
				MAP1A					ANKRD44
				INTS1					SENP7
				ZNF682					USP11
				GXYLT1					AKAP11
				GFI1					APH1A
				CALCOCO2					SLC7A1
				ACTR3					UBP1
				SLAMF1					ZNF33A
				SFT2D2					TMEM254
				ZDHHC6					ZNF75A
				VOPP1					RFX5
				AFF1					STAT3
				CLTC					P4HA1
				DCTN1					FOXRED2
				CSRP1					HEATR5B
				PGPEP1					CHFR
				AAGAB					ATG13
				TOE1					UBR4
				P4HTM					MAP1A
				CD83					INTS1
				WDR1					ZNF682
				OTUD6B					GXYLT1
				CCDC94					GFI1
				ADRBK2					CALCOCO2
				PIK3R5					ACTR3
				TNFRSF1A					SLAMF1
				TRIP12					SFT2D2
				APMAP					ZDHHC6
				ZNF37A					VOPP1
				LPIN2					AFF1
				DHFRL1					CLTC
				MICU1					DCTN1
				ZMIZ2					CSRP1
				POMGNT1					PGPEP1
				TPM4					AAGAB
				GTPBP2					TOE1
				FAM122A					P4HTM
				DNAJC5					CD83
				PIK3CD					WDR1
				CASP4					OTUD6B
				NLRC3					CCDC94
				WDFY1					ADRBK2
				GEMIN5					PIK3R5
				CASC4					TNFRSF1A
				PLCB2					TRIP12
				IGSF9B					APMAP
				TMEM230					ZNF37A
				BRCA1					LPIN2
				GATC					DHFRL1
				UBE3B					MICU1
				SLC37A1					ZMIZ2
				PIK3CB					POMGNT1
				SLC9A7					TPM4
				LINC.PINT					GTPBP2
				MED28					HUWE1
				SYT11					TSPAN17
				VCP					FAM122A
				NAA40					DNAJC5
				TRAF3IP3					PIK3CD
				TRAF5					CASP4
				TMEM209					NLRC3
				ITPR2					WDFY1
				HNRNPH2					GEMIN5
				DNA2					CASC4
				WWC3					PLCB2
				DMXL2					IGSF9B
				VPS41					TMEM230
				RHBDF2					BRCA1
				ENOSF1					GATC
				PRKX					UBE3B
				TGOLN2					SLC37A1
				RBCK1					PIK3CB
				RIF1					SLC9A7
				SUN2					LINC.PINT
				RGS3					MED28
				CHRAC1					SYT11
				CEPT1					VCP
				TBC1D2B					NAA40
				JAK1					TRAF3IP3
				ZNF226					TRAF5
				RPTOR					TMEM209
				IARS					ITPR2
				MYO5A					HNRNPH2
				SS18					DNA2
				XPNPEP1					WWC3
				FYB					DMXL2
				ZMYM4					VPS41
				THUMPD1					RHBDF2
				EXOC7					ENOSF1
				SYNE3					PRKX
				ZNFX1					TGOLN2
				ITGB1					SAMD4B
				XPO5					RBCK1
				CERS4					RIF1
				SH3PXD2A					SUN2
				SMG5					RGS3
				RGS16					CHRAC1
				RPL32P3					CEPT1
				CD226					TBC1D2B
				SMC2					JAK1
				ACTB					ZNF226
				NXPE3					RPTOR
				LPXN					IARS
				ZMPSTE24					MYO5A
				APOBEC3D					SS18
				SMARCC2					XPNPEP1
				COMMD5					FYB
				TARDBP					ZMYM4
				SIN3B					THUMPD1
				DIAPH1					EXOC7
				C6orf106					SYNE3
				PIGV					ZNFX1
				UBR3					ITGB1
				BCL2					XPO5
				PLK3					CERS4
				ST3GAL2					SH3PXD2A
				SLFN5					SMG5
				LYRM7					RGS16
				ZFP90					RPL32P3
				POLH					CD226
				CLPB					SMC2
				FANCI					ACTB
				ITM2C					NXPE3
				JAK3					LPXN
				UMPS					ZMPSTE24
				TMED7					APOBEC3D
				TNFRSF10A					SMARCC2
				UGGT1					COMMD5
				ACP2					TARDBP
				MAP7D3					SIN3B
				SH2B3					DIAPH1
				CTD.2270P14.1					C6orf106
				VGLL4					PIGV
				SLC1A4					UBR3
				GBP3					BCL2
				XBP1					PLK3
				SLCO3A1					ST3GAL2
				PNKP					SLFN5
				VPS13D					LYRM7
				ZC3HC1					ZFP90
				HLCS					POLH
				RUNX1					CLPB
				PHGDH					FANCI
				CASP10					ITM2C
				RASAL3					JAK3
				MON2					UMPS
				RNF125					TMED7
				BAZ2B					TNFRSF10A
				C11orf49					UGGT1
				G3BP1					ACP2
				KCNAB2					MAP7D3
				SPATA5					SH2B3
				ZNF841					CTD.2270P14.1
				IL4R					VGLL4
				ZNF496					SLC1A4
				HERC5					GBP3
				NIPAL3					XBP1
				POLA2					SLCO3A1
				INPP4A					PNKP
				APOBEC3C					VPS13D
				MALAT1					ZC3HC1
				HN1L					HLCS
				WDR7					RUNX1
				KIDINS220					PHGDH
				RGS1					CASP10
				NUB1					RASAL3
				HNRNPR					MON2
				BCL9L					RNF125
				C7orf50					BAZ2B
				CALCOCO1					C11orf49
				ZNF480					G3BP1
				LCP2					KCNAB2
				CTSZ					SPATA5
				SLC39A8					ZNF841
				AARS2					IL4R
				CD70					ZNF496
				ADGRE5					HERC5
				ANK3					NIPAL3
				SLC35E2B					POLA2
				NEK9					GBP2
				SLA					INPP4A
				IRGQ					APOBEC3C
				EPB41					MALAT1
				FAM120AOS					HN1L
				SEC61A1					WDR7
				CTNS					KIDINS220
				PHF11					RGS1
				LAMP1					NUB1
				AGFG2					HNRNPR
				RBMS1					BCL9L
				NBPF9					C7orf50
				ZNF587					CALCOCO1
				GALM					ZNF480
				ADAM8					OPTN
				PGBD4					LCP2
				GOSR2					CTSZ
				LYST					SLC39A8
				INPP4B					AARS2
				NFATC2IP					CD70
				RCN1					ADGRE5
				WDR6					ANK3
				PAM					SLC35E2B
				KIAA0040					NEK9
				ARHGEF12					SLA
				SAV1					IRGQ
				IDS					EPB41
				AKNA					FAM120AOS
				TP53I11					SEC61A1
				CLEC16A					CTNS
				CAPG					PHF11
				PANX1					LAMP1
				DUSP22					AGFG2
				PDE3B					RBMS1
				SLAMF7					NBPF9
				RAB8A					ZNF587
				MAGT1					GALM
				C17orf51					ADAM8
				ARAP1					PGBD4
				TP53INP1					GOSR2
				ST6GAL1					LYST
				VANGL1					INPP4B
				RP3.368A4.5					NFATC2IP
				C9orf91					RCN1
				GEN1					WDR6
				HEMK1					PAM
				ABHD13					KIAA0040
				GOLGA2P7					ARHGEF12
				RECQL5					SAV1
				CHAC1					IDS
				LRCH3					AKNA
				NMI					TP53I11
				ZNF460					CLEC16A
				PSPH					CAPG
				WDHD1					PANX1
				UBA6.AS1					DUSP22
				EML4					PDE3B
				HIPK2					SLAMF7
				TBX21					RAB8A
				ZNF880					MAGT1
				ATP6V1D					C17orf51
				ADCY7					ARAP1
				EPN1					TP53INP1
				ANXA5					ST6GAL1
				SMCR8					VANGL1
				MIR17HG					RP3.368A4.5
				ZNF445					C9orf91
				TECPR1					GEN1
				XRN1					HEMK1
				HAPLN3					ABHD13
				MYO1D					GOLGA2P7
				CASD1					RECQL5
				TMEM237					CHAC1
				TMEM131					LRCH3
				MIR4435.2HG					NMI
				STAG3L2					ZNF460
				FAM217B					PSPH
				DIAPH3					WDHD1
				RP11.20I23.8					UBA6.AS1
				SCARB2					EML4
				KIF1B					HIPK2
				ANXA1					TBX21
				RP11.463O12.5					ZNF880
				L3MBTL2					ATP6V1D
				ITK					ADCY7
				CD109					EPN1
				FLNA					ANXA5
				GCH1					SMCR8
				SLC35E1					MIR17HG
				RP11.15H20.6					ZNF445
				HDAC8					TECPR1
				IPO8					XRN1
				ABHD15					HAPLN3
				LRP10					MYO1D
				PEPD					CASD1
				CHMP7					TMEM237
				C1QTNF6					TMEM131
				TDRKH					MIR4435.2HG
				WASH5P					STAG3L2
				LMBR1					FAM217B
				LY75					DIAPH3
				SDAD1					RP11.20I23.8
				BST2					SCARB2
				SLC27A4					KIF1B
				SYS1					ANXA1
				CEP72					RP11.463O12.5
				CREBL2					L3MBTL2
				MDM4					ITK
				NSUN5P1					CD109
				ANKRD52					FLNA
				YWHAG					GCH1
				CAMSAP2					SLC35E1
				STRADB					RP11.15H20.6
				MFSD12					HDAC8
				NOP14.AS1					IPO8
				GAB2					ABHD15
				CDK6					LRP10
				ABCC10					PEPD
				CDKN1A					CHMP7
				PTGER2					C1QTNF6
				N4BP2					TDRKH
				RP11.448A19.1					WASH5P
				XIST					LMBR1
				ZSCAN18					LY75
				PCLO					SDAD1
				ITGAL					BST2
				SELL					SLC27A4
				DNAJB12					SYS1
				OGT					CEP72
				ATP6V0A1					CREBL2
				ERAP1					MDM4
				CTDSP2					NSUN5P1
				AIM1					ANKRD52
				FLNB					YWHAG
				MICALL1					CAMSAP2
				TRIM44					STRADB
				UBE2L6					MFSD12
				CBX6					NOP14.AS1
				ZNF589					GAB2
				INF2					CDK6
				IQGAP1					ABCC10
				NEDD9					CDKN1A
				TNFSF10					PTGER2
				GALNS					N4BP2
				MGAT5					RP11.448A19.1
				CEP70					XIST
				CYP2R1					ZSCAN18
				TRANK1					PCLO
				ANKRD46					ITGAL
				METTL4					SELL
				ACTR1A					DNAJB12
				ANXA11					OGT
				TPMT					ATP6V0A1
				FCHSD1					ERAP1
				ST8SIA4					CTDSP2
				LINC00667					AIM1
				ZNF740					FLNB
				ACSF3					MICALL1
				LINC01138					TRIM44
				SNX19					UBE2L6
				CD44					CBX6
				PSMD5.AS1					ZNF589
				XPR1					INF2
				NCOA3					IQGAP1
				LAMP2					NEDD9
				SPRYD3					TNFSF10
				ZNF132					GALNS
				FAM212B					MGAT5
				TTC14					CEP70
				TRAK2					CYP2R1
				CYLD					TRANK1
				CTTNBP2NL					ANKRD46
				TANC1					METTL4
				ITGB7					ACTR1A
				MLH3					ANXA11
				MAML2					TPMT
				TRIM66					FCHSD1
				DHCR24					ST8SIA4
				CDC25B					LINC00667
				FMNL3					ZNF740
				FAM195B					ACSF3
				DOCK10					LINC01138
				IFNAR2					SNX19
				ZNF788					CD44
				RPS6KA2					PSMD5.AS1
				GDF11					XPR1
				ATL3					NCOA3
				KLF13					LAMP2
				MAN1A2					SPRYD3
				PLSCR1					ZNF132
				NRIP3					FAM212B
				ARRDC1.AS1					TTC14
				RP11.147I3.1					TRAK2
				FKBP15					CYLD
				ADAR					CTTNBP2NL
				LPGAT1					TANC1
				ABCD2					ITGB7
				CREG1					MLH3
				ZNF655					MAML2
				CCND2					TRIM66
				SLC25A45					DHCR24
				DENND4A					CDC25B
				FLOT2					FMNL3
				CCDC71					FAM195B
				SETX					DOCK10
				SLFN12L					IFNAR2
				SYNE2					ZNF788
				MR1					RPS6KA2
				ELK4					GDF11
				RAB5B					ATL3
				HIF1AN					KLF13
				POC1A					MAN1A2
				AP3M1					PLSCR1
				CTC1					NRIP3
				P2RX4					ARRDC1.AS1
				CFLAR					RP11.147I3.1
				SERINC3					FKBP15
				SLC35D1					ADAR
				DOCK3					LPGAT1
				SNX33					ABCD2
				DDX17					CREG1
				TBKBP1					ZNF655
				NEU3					CCND2
				SNAPC3					SLC25A45
				C2orf48					DENND4A
				PSMA3.AS1					FLOT2
				ZNF562					CCDC71
				LMAN2L					SETX
				WIZ					SLFN12L
				RNF144A					SYNE2
				NOTCH2					MR1
				NDRG1					ELK4
				SDR42E1					RAB5B
				CD59					HIF1AN
				PSMB3.1					POC1A
				ZBTB38					AP3M1
				ANKS6					CTC1
				PRKCA					P2RX4
				UBA7					CFLAR
				HMBOX1					SERINC3
				IQCG					SLC35D1
				PTPN23					DOCK3
				CLSTN3					SNX33
				ZDHHC14					DDX17
				DOCK11					TBKBP1
				MPZL2					NEU3
				SELPLG					SNAPC3
				IFIH1					C2orf48
				COG8					PSMA3.AS1
				CC2D1B					ZNF562
				GPR132					LMAN2L
				MRC2					WIZ
				IL21R					RNF144A
				SORL1					NOTCH2
				TBL1X					NDRG1
				CENPI					SDR42E1
				ASB16.AS1					CD59
				ZNF718					PSMB3.1
				RALB					ZBTB38
				WARS					ANKS6
				PRDM1					GARS
				DOCK8					PRKCA
				PVRL3					UBA7
				SYNJ2					HMBOX1
				ZNF45					IQCG
				C9orf69					PTPN23
				ARSG					CLSTN3
				ENDOD1					ZDHHC14
				ZNF234					DOCK11
				ARHGAP25					MPZL2
				ARHGEF6					SELPLG
				LCP1					IFIH1
				CBLN3					COG8
				Sep.08					CC2D1B
				UTRN					GPR132
				JAK2					MRC2
				SNX20					IL21R
				SEC22B					SORL1
				TMEM127					TBL1X
				SLC38A10					CENPI
				EMILIN2					ASB16.AS1
				FUT4					ZNF718
				SP100					RALB
				ZNF611					WARS
				STK4					PRDM1
				POLL					DOCK8
				GLG1					PVRL3
				NFATC2					SYNJ2
				MAP4K4					ZNF45
				RP11.334C17.5					C9orf69
				AP2B1					ARSG
				RARRES3					ENDOD1
				NCKAP1L					ZNF234
				INTS7					ARHGAP25
				VMP1					ARHGEF6
				GPD2					LCP1
				PSD4					CBLN3
				PSAP					Sep.08
				VIM					UTRN
				C16orf54					JAK2
				LFNG					SNX20
				TIGD2					SEC22B
				NCDN					TMEM127
				MAF					SLC38A10
				CISH					EMILIN2
				KIAA0226					FUT4
				KAT2B					SP100
				TRIM59					ZNF611
				IL10RA					STK4
				ZNF814					POLL
				RBP5					GLG1
				CTD.3088G3.8					NFATC2
				CES2					MAP4K4
				STX17					RP11.334C17.5
				DBNL					AP2B1
				SOCS2					RARRES3
				ITGA6					NCKAP1L
				XKR8					INTS7
				TMEM63A					VMP1
				C9orf3					GPD2
				GRWD1					PSD4
				C1GALT1C1					PSAP
				ACVR1C					VIM
				RP11.727A23.5					C16orf54
				MFSD1					LFNG
				TBC1D16					TIGD2
				PSMD1					NCDN
				CTD.3113P16.11					MAF
				GRAP2					CISH
				PRRT3					KIAA0226
				PARP10					KAT2B
				SGSH					TRIM59
				ALDH1L2					IL10RA
				THTPA					ZNF814
				BCAT1					RBP5
				PRDM15					CTD.3088G3.8
				PIK3CG					CES2
				DIS3L2					STX17
				RP4.647J21.1					DBNL
				P2RX7					SOCS2
				PROB1					ITGA6
				MTERF2					XKR8
				EVL					TMEM63A
				FAM65B					C9orf3
				UCP2					GRWD1
				IL6R					C1GALT1C1
				C15orf39					ACVR1C
				PWAR5					RP11.727A23.5
				RAB38					MFSD1
				DGKH					TBC1D16
				CHPF2					PSMD1
				HCG18.4					CTD.3113P16.11
				CD80					GRAP2
				POLR1A					PRRT3
				BCL2L1					PARP10
				FAM111A					SGSH
				ACSL5					ALDH1L2
				C5orf42					THTPA
				ERMN					BCAT1
				WDR76					PRDM15
				SP140L					PIK3CG
				MAN2B2					DIS3L2
				UBASH3B					RP4.647J21.1
				PPP2R1B					P2RX7
				IQCE					PROB1
				TMEM67					MTERF2
				WAC.AS1					EVL
				PDE4A					FAM65B
				TTN					UCP2
				ZNF33B					IL6R
				DENND2D					C15orf39
				HCFC2					PWAR5
				CMTM4					RAB38
				PLS1					DGKH
				ZNF417					CHPF2
				THEM6					HCG18.4
				TMOD3					CD80
				RP3.368A4.6					POLR1A
				ATP2B4					BCL2L1
				RNF121					FAM111A
				ERMP1					ACSL5
				NLRC5					C5orf42
				EIF2AK2					ERMN
				DMAP1					WDR76
				PIGN					SP140L
				C17orf62					MAN2B2
				ARFRP1					UBASH3B
				TRIM21					PPP2R1B
				HOMER2					IQCE
				EFTUD2					TMEM67
				RBM12					WAC.AS1
				PLXNC1					PDE4A
				LINC00861					TTN
				ETV5					ZNF33B
				APOBEC3F					DENND2D
				ABCA5					HCFC2
				EMB					CMTM4
				ANTXR2					PLS1
				LY96					ZNF417
				GLB1L3					THEM6
				LDOC1L					TMOD3
				SPPL2A					RP3.368A4.6
				ARRDC3.AS1					ATP2B4
				Sep.11					RNF121
				GGT7					ERMP1
				MARS2					NLRC5
				TRIM25					EIF2AK2
				IFIT5					DMAP1
				FRMD4B					PIGN
				ZFP69B					C17orf62
				SPAG16					ARFRP1
				IL12RB1					TRIM21
				OSBP2					HOMER2
				C3orf52					EFTUD2
				IRF1					RBM12
				TMEM154					PLXNC1
				SCAND2P					LINC00861
				HPSE					ETV5
				TRIM56					APOBEC3F
				RASGRP3					ABCA5
				CAST					EMB
				AKAP13					ANTXR2
				DLGAP1.AS1					LY96
				CYP1B1					GLB1L3
				LINC01547					LDOC1L
				ACAD9					SPPL2A
				PPIL2					ARRDC3.AS1
				CRYZ					Sep.11
				PARP12					GGT7
				VSIG10L					MARS2
				RP11.134L10.1					TRIM25
				LANCL1					IFIT5
				RAB11FIP1					FRMD4B
				HDGFRP3					ZFP69B
				SLC6A9					SPAG16
				LPP					IL12RB1
				RAD51D					OSBP2
				YPEL1					C3orf52
				MLANA					IRF1
				AC159540.1					TMEM154
				SCML4					SCAND2P
				SPN					HPSE
				AKAP12					TRIM56
				NOD2					RASGRP3
				FAM219A					CAST
				ARHGAP18					AKAP13
				TGFBR3					DLGAP1.AS1
				CTPS2					CYP1B1
				CCPG1					LINC01547
				KLHL22					ACAD9
				DENND5A					PPIL2
				ZNF205.AS1					CRYZ
				ABCB1					PARP12
				ACSS1					VSIG10L
				GPR183					RP11.134L10.1
				AP3M2					LANCL1
				MYOM1					RAB11FIP1
				ARID5A					HDGFRP3
				RAB3GAP1					SLC6A9
				SYNPO2					LPP
				CD84					RAD51D
				MIR155HG					YPEL1
				PLAC8					MLANA
				RAVER2					AC159540.1
				HACD4					SCML4
				IL18R1					SPN
				ICAM1					AKAP12
				PECAM1					NOD2
				SLC35F3					FAM219A
				PLCL1					ARHGAP18
				RNF213					TGFBR3
				SEC31B					CTPS2
				ARHGAP31					CCPG1
				FERMT2					KLHL22
				BTN3A3					DENND5A
				ATHL1					ZNF205.AS1
				RP11.582E3.6					ABCB1
				RP4.773N10.4					ACSS1
				RP11.264I13.2					GPR183
				TMEM106A					AP3M2
				SAMHD1					MYOM1
				ARF3					ARID5A
				TNFSF4					RAB3GAP1
				ARAP2					CRYBG3
				FAAH2					SYNPO2
				ANO10					CD84
				TCAF2					MIR155HG
				DAPP1					PLAC8
				B3GALT6					RAVER2
				LINC00883					HACD4
				MX2					IL18R1
				TCP11L1					ICAM1
				ALG10					PECAM1
				CABLES2					SLC35F3
				FAM63A					PLCL1
				FUCA2					RNF213
				GBP5					SEC31B
				MYO1G					ARHGAP31
				DNM3					FERMT2
				DAPK1					BTN3A3
				KIAA1671					ATHL1
				APOL6					RP11.582E3.6
				LACC1					RP4.773N10.4
				TRAF1					RP11.264I13.2
				PFN1P2					TMEM106A
				APOL3					SAMHD1
				ZNF221					ARF3
				ZMAT3					TNFSF4
				MOV10					ARAP2
				CLUHP3					FAAH2
				AGAP2					ANO10
				ALPK1					TCAF2
				IFI35					DAPP1
				KIF1A					B3GALT6
				CAMK1D					LINC00883
				BBS12					MX2
				RNF169					TCP11L1
				HGSNAT					ALG10
				SLC26A4					CABLES2
				DUOX1					FAM63A
				CES4A					FUCA2
				GIMAP5					GBP5
				MAP1B					MYO1G
				MET					DNM3
				PTGFRN					DAPK1
				PLEKHG1					KIAA1671
				NEXN					APOL6
				XXbac.BPG283O16.9					LACC1
				ITPRIPL2					TRAF1
				CCR4					PFN1P2
				CASP1					APOL3
				PVRL1					ZNF221
				MAVS					ZMAT3
				IGFBP4					MOV10
				EML5					CLUHP3
				NCF2					AGAP2
				MMP25.AS1					ALPK1
				TREML2					IFI35
				RP3.461F17.3					KIF1A
				RAB15					CAMK1D
				RP11.17G12.2					BBS12
				VASH1					RNF169
				GVINP1					HGSNAT
				ANKRD18A					SLC26A4
				PARP4					DUOX1
				PARP9					CES4A
				H6PD					GIMAP5
[truncated: 103 more rows]

## Sheet: Table S4
IPA-Signaling pathway enrichment analysis of the differentially expressed genes in the comparison of 24 hour pregnenolone sulfate treatement versus no treatment in activated T cells (p-value < 0.05)
Ingenuity Canonical Pathways	-log(p-value)	p-value	z-score	Genes
EIF2 Signaling	16.4	3.98107e-17	2.887	ACTB,AGO1,ATF3,BCL2,DDIT3,EIF2A,EIF2AK1,EIF2AK2,EIF2AK3,EIF3I,EIF4A1,EIF4A2,HNRNPA1,MAPK1,NRAS,PIK3CB,PIK3CD,PIK3CG,PIK3R5,PPP1R15A,RALB,RPL10,RPL10A,RPL12,RPL13A,RPL14,RPL18A,RPL19,RPL21,RPL22,RPL22L1,RPL23,RPL24,RPL26,RPL26L1,RPL27,RPL27A,RPL29,RPL30,RP
Coronavirus Pathogenesis Pathway	6	1e-06	-0.762	BCL2,BST2,CASP1,CASP8,CCNE1,DDIT3,E2F4,EIF2A,EIF2AK3,FOS,HDAC3,HDAC8,IFNAR2,IFNG,JAK1,JUN,MAPK1,MAVS,NFKBIB,NPM1,OAS1,OAS3,RELB,RPS10,RPS11,RPS13,RPS14,RPS15,RPS16,RPS2,RPS21,RPS23,RPS24,RPS3A,RPS6,RPS7,RPSA,STAT1,STAT2,STAT3,TGFB1,TICAM1,TRIM25
Cell Cycle: G2/M DNA Damage Checkpoint Regulation	5.54	2.88403e-06	-1.069	AURKA,BRCA1,CDC25B,CDKN1A,CKS1B,CKS2,CUL1,HIPK2,KAT2B,MDM2,MDM4,PPM1D,PRKDC,SKP2,TOP2B,TRIP12,YWHAG,YWHAH
Th2 Pathway	5.07	8.51138e-06	-1.4	ACVR1C,APH1A,CCR4,CD4,CD80,CHD4,CXCR4,GFI1,ICAM1,IFNG,IL12RB1,IL2,IL4R,JAK1,JAK2,JAK3,JUN,MAF,NFATC2,NOTCH2,PIK3CB,PIK3CD,PIK3CG,PIK3R5,RUNX3,SOCS3,STAT6,TBX21,TGFB1,TGFBR3,TIMD4,TNFSF4
UVA-Induced MAPK Signaling	5.03	9.33254e-06	-3	BCL2L1,FOS,JUN,MAPK1,NRAS,PARP10,PARP12,PARP14,PARP15,PARP4,PARP9,PIK3CB,PIK3CD,PIK3CG,PIK3R5,PLCB2,PLCB3,PLCL1,PRKCA,RALB,RPS6KA2,RPS6KA4,RPS6KA5,RPS6KC1,SMPD1,STAT1
JAK/STAT Signaling	4.79	1.62181e-05	-2.558	BCL2L1,CDKN1A,CISH,FOS,JAK1,JAK2,JAK3,JUN,MAPK1,NRAS,PIK3CB,PIK3CD,PIK3CG,PIK3R5,RALB,RELB,SOCS2,SOCS3,SOCS6,STAT1,STAT2,STAT3,STAT6
Th1 Pathway	4.14	7.24436e-05	-2.858	APH1A,CD4,CD80,DLL4,ICAM1,IFNG,IL10RA,IL12RB1,IL18R1,IL2,IL6R,IRF1,JAK1,JAK2,JAK3,NFATC2,NFIL3,NOTCH2,PIK3CB,PIK3CD,PIK3CG,PIK3R5,RUNX3,SOCS3,STAT1,STAT3,TBX21
mTOR Signaling	3.86	0.000138038	-1.279	ATG13,EIF3I,EIF4A1,EIF4A2,EIF4EBP2,MAPK1,MAPKAP1,NRAS,PIK3CB,PIK3CD,PIK3CG,PIK3R5,PPP2CB,PPP2R1B,PRKAB2,PRKCA,PRKCB,RALB,RHEB,RHOB,RPS10,RPS11,RPS13,RPS14,RPS15,RPS16,RPS2,RPS21,RPS23,RPS24,RPS3A,RPS6,RPS6KA2,RPS6KA4,RPS6KA5,RPS6KC1,RPS7,RPSA,RPTOR,VEGFA
Regulation of eIF4 and p70S6K Signaling	3.65	0.000223872	-2.309	AGO1,EIF2A,EIF3I,EIF4A1,EIF4A2,EIF4EBP2,ITGA2,ITGA6,ITGAL,ITGB1,ITGB7,MAPK1,NRAS,PAIP2,PIK3CB,PIK3CD,PIK3CG,PIK3R5,PPP2CB,PPP2R1B,RALB,RPS10,RPS11,RPS13,RPS14,RPS15,RPS16,RPS2,RPS21,RPS23,RPS24,RPS3A,RPS6,RPS7,RPSA
IL-9 Signaling	3.65	0.000223872	-3	CISH,JAK1,JAK3,PIK3CB,PIK3CD,PIK3CG,PIK3R5,RELB,SOCS2,SOCS3,STAT1,STAT3
Chronic Myeloid Leukemia Signaling	3.63	0.000234423	-1.313	ABCB1,ADAR,AURKA,AXIN1,BCL2,BCL2L1,CCND2,CDK6,CDKN1A,CDKN1B,CRKL,E2F4,FOS,GAB2,HDAC3,HDAC8,HES1,HNRNPA1,HSP90AB1,IKBKE,ITCH,ITGB1,JAK2,JUN,KLF4,MAPK1,MCL1,MDM2,MSI2,NFATC2,NOTCH2,NRAS,PIK3CB,PIK3CD,PIK3CG,PIK3R5,PLCB2,PLCB3,PLCL1,PRKAB2,RALB,RELB,RPTOR,SK
iNOS Signaling	3.55	0.000281838	-0.905	FOS,HMGA1,IFNG,IKBKE,IRF1,JAK1,JAK2,JAK3,JUN,LY96,MAPK1,NFKBIB,RELB,STAT1
Role of PKR in Interferon Induction and Antiviral Response	3.55	0.000281838	-3.138	APAF1,ATF3,CASP1,CASP8,EIF2AK2,FOS,HSP90AB1,HSPA2,HSPA6,HSPA8,IFIH1,IFNAR2,IFNG,IKBKE,IRF1,JAK1,JUN,MAPK1,MAVS,METAP2,NFKBIB,NPM1,RELB,STAT1,STAT2,STAT3,TNFRSF1A
Ribonucleotide Reductase Signaling Pathway	3.5	0.000316228	-2.335	ACTB,BCL2,CDK6,CDKN1A,CUL1,E2F4,FOS,H3-3A/H3-3B,JUN,LINC00667,MAPK1,MET,NFYB,NRAS,PARP10,PARP12,PARP14,PARP15,PARP4,PARP9,PHF10,PIK3CB,PIK3CD,PIK3CG,PIK3R5,RPTOR,RRM2,SKP2,SMARCC2,STAT3,VEGFA,YBX1
Growth Hormone Signaling	3.45	0.000354813	-2.828	FOS,JAK2,MAPK1,PIK3CB,PIK3CD,PIK3CG,PIK3R5,PRKCA,PRKCB,RPS6KA2,RPS6KA4,RPS6KA5,RPS6KC1,SOCS2,SOCS3,SOCS6,STAT1,STAT3
Immunogenic Cell Death Signaling Pathway	3.35	0.000446684	0.447	ANXA1,BCL2,CASP1,CASP8,CFLAR,DAPK1,DDIT3,EIF2A,EIF2AK3,GZMB,GZMM,HSP90AB1,HSPA2,HSPA6,HSPA8,IFNAR2,IFNG,P2RX7,PANX1,TNFRSF1A
Aldosterone Signaling in Epithelial Cells	3.33	0.000467735	-1.807	CCDC51,DNAJB1,DNAJB12,DNAJB4,DNAJB9,DNAJC2,DNAJC25,DNAJC27,DNAJC5,DUSP1,HSP90AB1,HSPA2,HSPA6,HSPA8,HSPD1,HSPE1,ITPR2,MAPK1,PIK3CB,PIK3CD,PIK3CG,PIK3R5,PIP4K2A,PIP5K1A,PIP5K1B,PLCB2,PLCB3,PLCL1,PRKCA,PRKCB,SACS,SGK1,TRAP1
CD40 Signaling	3.22	0.00060256	-3	FOS,ICAM1,IKBKE,JAK3,JUN,MAP2K5,MAP3K14,MAPK1,NFKBIB,PIK3CB,PIK3CD,PIK3CG,PIK3R5,RELB,STAT3,TRAF1,TRAF5
Interferon Signaling	3.15	0.000707946	-1.508	BCL2,IFI35,IFITM2,IFNAR2,IFNG,IRF1,JAK1,JAK2,OAS1,STAT1,STAT2
PI3K/AKT Signaling	3.15	0.000707946	-1.8	BCL2,BCL2L1,CDKN1A,CDKN1B,GAB2,HSP90AB1,IKBKE,IL10RA,IL12RB1,IL18R1,IL21R,IL4R,IL6R,ITGA2,ITGA6,ITGAL,ITGB1,ITGB7,JAK1,JAK2,JAK3,MAPK1,MCL1,MDM2,NFKBIB,NRAS,PIK3CB,PIK3CD,PIK3CG,PPP2CB,PPP2R1B,RALB,RELB,RHEB,SYNJ2,YWHAG,YWHAH
IL-3 Signaling	3.13	0.00074131	-2.982	CRKL,FOS,GAB2,JAK1,JAK2,JUN,MAPK1,NRAS,PIK3CB,PIK3CD,PIK3CG,PIK3R5,PRKCA,PRKCB,RALB,RAPGEF1,STAT1,STAT3,STAT6
DNA damage-induced 14-3-3_ Signaling	3.09	0.000812831	-0.832	APAF1,BCL2,BCL2L1,BRCA1,CASP1,CASP10,CASP2,CASP4,CASP8,CCNE1,CDKN1A,CDKN1B,MDM2
PDGF Signaling	3.06	0.000870964	-2.683	CRKL,EIF2AK2,FOS,JAK1,JAK2,JAK3,JUN,MAPK1,NRAS,PIK3CB,PIK3CD,PIK3CG,PIK3R5,PRKCA,PRKCB,RALB,RASA1,STAT1,STAT3,SYNJ2
Small Cell Lung Cancer Signaling	3.01	0.000977237	-3.051	APAF1,BCL2,BCL2L1,CCND2,CCNE1,CDK6,CDKN1B,CKS1B,E2F4,HDAC3,HDAC8,IKBKE,NFKBIB,PIK3CB,PIK3CD,PIK3CG,PIK3R5,RELB,SKP2,TRAF1,TRAF5
Retinoic acid Mediated Apoptosis Signaling	2.99	0.00102329	-1.941	APAF1,CASP8,CFLAR,IFNG,IRF1,PARP10,PARP12,PARP14,PARP15,PARP4,PARP9,TNFRSF10A,TNFSF10
Macrophage Alternative Activation Signaling Pathway	2.91	0.00123027	-2.058	ACLY,CCL17,DUSP1,FOS,H3-3A/H3-3B,H4C3,IL10RA,IL4R,IRF4,JAK1,JAK2,JAK3,JUN,KLF4,MAF,MAPK1,MRC1,NFKBIB,PIK3CB,PIK3CD,PIK3CG,PIK3R5,RELB,RPS6KA4,RPS6KA5,RPS6KC1,RPTOR,SOCS3,STAT1,STAT3,STAT6,TGFB1,TSC22D3,ZC3H12A
Death Receptor Signaling	2.89	0.00128825	-3.13	ACTB,APAF1,BCL2,CASP10,CASP2,CASP8,CFLAR,IKBKE,MAP3K14,MAP4K4,NFKBIB,PARP10,PARP12,PARP14,PARP15,PARP4,PARP9,RELB,TNFRSF10A,TNFRSF1A,TNFSF10
IGF-1 Signaling	2.79	0.00162181	-2.357	CCN1,FOS,GRB10,IGFBP4,JAK1,JAK2,JUN,MAPK1,NRAS,PIK3CB,PIK3CD,PIK3CG,PIK3R5,PXN,RALB,RASA1,SOCS2,SOCS3,SOCS6,STAT3,YWHAG,YWHAH
NF-_B Activation by Viruses	2.77	0.00169824	-3.638	CD4,EIF2AK2,IKBKE,ITGA2,ITGA6,ITGB1,MAP3K14,MAPK1,NFKBIB,NRAS,PIK3CB,PIK3CD,PIK3CG,PIK3R5,PRKCA,PRKCB,RALB,RELB
Macrophage Classical Activation Signaling Pathway	2.75	0.00177828	-1.89	CD70,CD80,CSF2,GBP2,GBP4,IFNAR2,IFNG,IL15,IL2,IRF1,JAK1,JAK2,LY96,MAF,NCF2,NFKBIB,PARP14,PARP9,PKM,SDHB,SOCS3,STAT1,STAT2,STAT3,STAT6,STK38,TGFB1,TICAM1,TNFSF10,TNFSF4,YY1
CNTF Signaling	2.7	0.00199526	-3.207	JAK1,JAK2,MAPK1,NRAS,PIK3CB,PIK3CD,PIK3CG,PIK3R5,RALB,RPS6KA2,RPS6KA4,RPS6KA5,STAT1,STAT3
Thrombopoietin Signaling	2.69	0.00204174	-2.84	FOS,GAB2,JAK2,JUN,MAPK1,NRAS,PIK3CB,PIK3CD,PIK3CG,PIK3R5,PRKCA,PRKCB,RALB,STAT1,STAT3
Prolactin Signaling	2.68	0.0020893	-2.828	CCDC51,FOS,IRF1,JAK2,JUN,MAPK1,NMI,NRAS,PIK3CB,PIK3CD,PIK3CG,PIK3R5,PRKCA,PRKCB,RALB,SOCS2,SOCS3,SOCS6,STAT1,STAT3
Autophagy	2.6	0.00251189	1.521	ATG13,ATG2B,BCL2,BNIP3,CDKN1B,DAPK1,DDIT3,EIF2A,EIF2AK3,EPG5,FOS,GORASP2,JUN,LAMP1,LAMP2,MAPK1,NOD2,NRBF2,OPTN,PIK3CB,PIK3CD,PIK3CG,PIK3R5,PPM1D,PPP2CB,PPP2R1B,PRKAB2,RALB,RPTOR,SLC1A5,SLC7A5,STX17,TGFB1,TICAM1,TNFRSF1A,VEGFA,VPS41
Necroptosis Signaling Pathway	2.6	0.00251189	-0.962	CAPN1,CASP1,CASP10,CASP8,CFLAR,CYLD,DAPK1,EIF2AK2,JAK1,MDM2,RBCK1,SLC25A5,SLC25A6,STAT1,STAT2,TICAM1,TIMM13,TIMM17A,TIMM44,TNFRSF10A,TNFRSF1A,TNFSF10,TOMM20,TOMM40,TRPM7,UBC,VDAC1
Pyroptosis Signaling Pathway	2.52	0.00301995	-2.828	CASP1,CASP4,CASP8,DHX9,ELAVL1,GAS5,GBP1,GBP2,GBP3,GBP4,GBP5,MAPK1,P2RX7,PANX1,TLR1,TLR6,TNFRSF1A,TXNIP
Role of JAK1, JAK2 and TYK2 in Interferon Signaling	2.51	0.0030903	-2	IFNAR2,IFNG,JAK1,JAK2,RELB,STAT1,STAT2,STAT3
RAC Signaling	2.51	0.0030903	-2.985	ACTR2,ACTR3,CD44,CDK5R1,CYFIP2,ELK4,IQGAP1,ITGA2,ITGA6,ITGAL,ITGB1,ITGB7,JUN,MAPK1,NCF2,NRAS,PIK3CB,PIK3CD,PIK3CG,PIK3R5,PIP4K2A,PIP5K1A,PIP5K1B,PTK2B,RALB,RELB
Unfolded protein response	2.48	0.00331131	2.309	ATF6,BCL2,CEBPG,DDIT3,DNAJA4,DNAJB1,DNAJB12,DNAJB4,DNAJB9,DNAJC5,EIF2A,EIF2AK3,HSPA2,HSPA6,HSPA8,PPP1R15A,SYVN1,VCP,XBP1
IL-10 Signaling	2.42	0.00380189	-1.347	BCL2,BCL2L1,CD80,CDKN1A,CDKN2D,DUSP1,FOS,ICAM1,IFNG,IKBKE,IL10RA,IL4R,IL6R,JAK1,JUN,MAF,MAP3K14,MAP4K4,MAPK1,NFKBIB,PKM,PRDM1,PRKAB2,RELB,SOCS3,STAT1,STAT3
Pancreatic Adenocarcinoma Signaling	2.39	0.0040738	-2.183	BCL2,BCL2L1,CCNE1,CDKN1A,CDKN1B,E2F4,HBEGF,HDAC3,HDAC8,JAK1,JAK2,JAK3,MAPK1,MDM2,PIK3CB,PIK3CD,PIK3CG,PIK3R5,RALBP1,RELB,STAT1,STAT3,TGFB1,VEGFA
Renal Cell Carcinoma Signaling	2.38	0.00416869	-2.111	FH,FOS,JUN,MAPK1,MET,NRAS,PIK3CB,PIK3CD,PIK3CG,PIK3R5,RALB,RAPGEF1,TGFB1,UBB,UBC,VEGFA,VHL
Role of Pattern Recognition Receptors in Recognition of Bacteria and Viruses	2.38	0.00416869	-3.5	CASP1,CD70,CSF2,EIF2AK2,IFIH1,IFNG,IL15,IL2,MAPK1,MAVS,NOD2,OAS1,OAS3,PIK3CB,PIK3CD,PIK3CG,PIK3R5,PRKCA,PRKCB,RELB,TGFB1,TICAM1,TLR1,TLR6,TNFSF10,TNFSF4
HIF1_ Signaling	2.29	0.00512861	-1.715	ADM,APEX1,CAMK1D,CCNG2,CDKN1A,HIF1AN,HSPA2,HSPA6,HSPA8,IL6R,JUN,LDHB,MAP2K5,MAPK1,MDM2,MET,NAA10,NCF2,NRAS,P4HTM,PIK3CB,PIK3CD,PIK3CG,PIK3R5,PKM,PRKCA,PRKCB,RALB,RPS6,STAT3,TGFB1,VEGFA,VHL,VIM
Fc_ Receptor-mediated Phagocytosis in Macrophages and Monocytes	2.26	0.00549541	-2.065	ACTB,ACTR2,ACTR3,CSF2,FYB1,GAB2,LCP2,MAPK1,MYO5A,NCK1,NCK2,PIK3CG,PIP5K1A,PRKCA,PRKCB,PTK2B,PXN,TLN1,VAMP3
SPINK1 General Cancer Pathway	2.26	0.00549541	-3.742	IL6R,JAK1,JAK2,JAK3,MAPK1,MT1E,MT1X,NRAS,PIK3CB,PIK3CD,PIK3CG,PIK3R5,RALB,STAT3
Spliceosomal Cycle	2.24	0.0057544	1.155	AQR,CWC15,EFTUD2,HSPA8,MAGOH,RBM8A,RNF113A,SF1,SF3B3,SNIP1,U2AF2,YJU2
IL-12 Signaling and Production in Macrophages	2.21	0.00616595	-0.333	APOL1,COL1A1,CSF2,FOS,H3-3A/H3-3B,HDAC3,IFIH1,IFNG,IKBKE,IL10RA,IL12RB1,IRF1,JAK2,JMJD6,JUN,MAF,MAPK1,NFATC2,NFIL3,NOD2,PIK3CB,PIK3CD,PIK3CG,PIK3R5,PRKAB2,PRKCA,PRKCB,PRKDC,RELB,SOCS3,STAT1,STAT3,STAT6,TBX21,TGFB1,TNFRSF11A
Cell Cycle Control of Chromosomal Replication	2.18	0.00660693	0.277	CDK11B,CDK16,CDK19,CDK6,CDK8,DBF4,DNA2,LIG1,MCM5,ORC6,POLA2,POLE,TOP2B
CD27 Signaling in Lymphocytes	2.18	0.00660693	-1.897	APAF1,BCL2L1,CASP8,CD70,FOS,IKBKE,JUN,MAP2K5,MAP3K14,NFKBIB,RELB,SIVA1,TRAF5
EGF Signaling	2.18	0.00660693	-1.941	FOS,ITPR2,JAK1,JUN,MAPK1,PIK3CB,PIK3CD,PIK3CG,PIK3R5,PRKCA,RASA1,STAT1,STAT3
GM-CSF Signaling	2.09	0.00812831	-2.84	BCL2L1,CISH,CSF2,JAK2,MAPK1,NRAS,PIK3CB,PIK3CD,PIK3CG,PIK3R5,PRKCB,RALB,RUNX1,STAT1,STAT3
Actin Cytoskeleton Signaling	2.06	0.00870964	-2.556	ACTB,ACTR2,ACTR3,ARHGEF12,ARHGEF6,ARHGEF7,CRKL,CYFIP2,DIAPH1,DIAPH3,F2R,FGD3,FLNA,IQGAP1,ITGA2,ITGA6,ITGAL,ITGB1,ITGB7,MAPK1,MATK,MPRIP,MYH3,MYH9,NCKAP1L,NRAS,PIK3CB,PIK3CD,PIK3CG,PIK3R5,PIP5K1A,PIP5K1B,PXN,RALB,TLN1,TTN,WASL
HGF Signaling	2.04	0.00912011	-2.683	CDKN1A,CRKL,ELK3,FOS,ITGA2,ITGA6,ITGAL,ITGB1,ITGB7,JUN,MAP3K14,MAPK1,MET,NRAS,PIK3CB,PIK3CD,PIK3CG,PIK3R5,PRKCA,PRKCB,PXN,RALB,RAPGEF1,STAT3
Natural Killer Cell Signaling	2.03	0.00933254	-3.053	CD226,COL1A1,HSPA2,HSPA6,HSPA8,IFNG,IL12RB1,IL15,IL18R1,IL2,ITGAL,ITGB1,JAK2,JAK3,LCP2,MAP3K14,MAPK1,NCK1,NFATC2,NRAS,PIK3CB,PIK3CD,PIK3CG,PIK3R5,PTK2B,PXN,RALB,RASSF5,RELB,TNFSF10,WASL,WIPF1
Urate Biosynthesis/Inosine 5'-phosphate Degradation	2.02	0.00954993	1	IMPDH2,LACC1,NT5C2,NT5C3A,PNP
IL-23 Signaling Pathway	2.02	0.00954993	-2.333	CSF2,IL12RB1,JAK2,PIK3CB,PIK3CD,PIK3CG,PIK3R5,RELB,RUNX1,SOCS3,STAT3
p53 Signaling	2.01	0.00977237	0.243	APAF1,BCL2,BCL2L1,BRCA1,CCND2,CDKN1A,GADD45B,HIPK2,JUN,KAT2B,MDM2,MDM4,PIK3CB,PIK3CD,PIK3CG,PIK3R5,PRKDC,TNFRSF10A,TP53INP1
Paxillin Signaling	2.01	0.00977237	-3.153	ACTB,ARHGEF6,ARHGEF7,ITGA2,ITGA6,ITGAL,ITGB1,ITGB7,MAPK1,NCK1,NCK2,NRAS,PIK3CB,PIK3CD,PIK3CG,PIK3R5,PTK2B,PXN,RALB,TLN1
IL-6 Signaling	2	0.01	-2.558	ABCB1,COL1A1,FOS,IKBKE,IL6R,JAK2,JUN,MAP3K14,MAP4K4,MAPK1,MCL1,NFKBIB,NRAS,PIK3CB,PIK3CD,PIK3CG,PIK3R5,RALB,RELB,SOCS3,STAT3,TNFRSF1A,VEGFA
Role of p14/p19ARF in Tumor Suppression	1.97	0.0107152	1.633	MDM2,NPM1,NPM3,PIK3CB,PIK3CD,PIK3CG,PIK3R5,UBTF
IL-13 Signaling Pathway	1.97	0.0107152	-2.357	BCL2L1,DUSP1,HBEGF,IL4R,JAK1,JAK2,JUN,MAOA,MAPK1,PIK3CB,PIK3CD,PIK3CG,PIK3R5,SOCS3,STAT1,STAT3,STAT6,TGFB1
Role of JAK family kinases in IL-6-type Cytokine Signaling	1.92	0.0120226	-1.807	BCL2L1,FOS,HSP90AB1,IL6R,IRF1,JAK1,JAK2,JUNB,MAPK1,MCL1,SOCS3,STAT1,STAT3,TGFB1,VEGFA
Multiple Sclerosis Signaling Pathway	1.92	0.0120226	-3.307	CAPN1,CASP1,CASP8,CD70,CSF2,DUSP1,GAS5,IFNG,IL15,IL2,IRF1,IRF4,MAPK1,NCOA3,NFATC2,P2RX4,P2RX7,PARP10,PARP12,PARP14,PARP15,PARP4,PARP9,RNF213,STAT1,STK38,TGFB1,TLR1,TLR6,TNFRSF1A,TNFSF10,TNFSF4,YY1
Cell Cycle: G1/S Checkpoint Regulation	1.89	0.0128825	0.905	CCND2,CCNE1,CDK6,CDKN1A,CDKN1B,CDKN2D,CUL1,E2F4,HDAC3,HDAC8,MDM2,RPL5,SKP2,TGFB1
Role of JAK2 in Hormone-like Cytokine Signaling	1.89	0.0128825	-1.508	BCL2,BCL2L1,CCND2,FOS,JAK1,JAK2,SH2B3,SOCS2,SOCS3,STAT1,STAT3,VEGFA
Lymphotoxin _ Receptor Signaling	1.89	0.0128825	-2.53	APAF1,BCL2L1,IKBKE,MAP3K14,MAPK1,PIK3CB,PIK3CD,PIK3CG,PIK3R5,RELB,TRAF1,TRAF5
April Mediated Signaling	1.86	0.0138038	-1.667	FOS,IKBKE,JUN,MAP3K14,MAPK1,NFATC2,NFKBIB,RELB,TRAF1,TRAF5
TREM1 Signaling	1.83	0.0147911	-3.051	CASP1,CD83,CSF2,ICAM1,ITGB1,JAK2,MAPK1,NLRC3,NLRC5,NOD2,RELB,STAT3,TLR1,TLR6
IL-2 Signaling	1.8	0.0158489	-2.309	FOS,IL2,JAK1,JAK3,JUN,MAPK1,NRAS,PIK3CB,PIK3CD,PIK3CG,PIK3R5,PTK2B,RALB
HOTAIR Regulatory Pathway	1.79	0.0162181	-1.043	AGO1,CD44,CDKN1A,COL1A1,ELAVL1,H3-3A/H3-3B,HSF1,ICAM1,IRF1,MDM2,MET,MEX3B,MRTFA,PIK3CB,PIK3CD,PIK3CG,PIK3R5,RBM38,RCOR1,RELB,STAT3,STK38,TGFB1,VIM,YY1
B Cell Activating Factor Signaling	1.79	0.0162181	-1.89	FOS,IKBKE,JUN,MAP3K14,MAPK1,NFATC2,NFKBIB,RELB,TRAF1,TRAF5
FAT10 Cancer Signaling Pathway	1.74	0.018197	-1.667	ACVR1C,CXCR4,IFNG,IKBKE,MAD2L1,NFKBIB,RELB,STAT3,TGFB1,TGFBR3,TNFRSF1A
UVB-Induced MAPK Signaling	1.74	0.018197	-1.897	FOS,H3-3A/H3-3B,JUN,MAPK1,PIK3CB,PIK3CD,PIK3CG,PIK3R5,PRKCA,PRKCB,RPS6KA5
MicroRNA Biogenesis Signaling Pathway	1.71	0.0194984	-0.186	ADAR,AGO1,AHCTF1,BRCA1,DDX17,DNAJB1,EXOSC10,EXOSC5,EXOSC8,HNRNPA1,HSP90AB1,HSPA8,MAPK1,NRAS,NUP54,PIK3CB,PIK3CD,PIK3CG,PIK3R5,PNPT1,POLR2H,QKI,RALB,SEC13,TGFB1,VEGFA,XPO5,XRN1,ZC3H12A
NOD1/2 Signaling Pathway	1.68	0.020893	-1.347	ARHGEF7,CASP1,CD70,CSF2,FOS,HSP90AB1,HSPA2,HSPA6,HSPA8,IFNAR2,IFNG,IKBKE,IL15,IL2,JUN,MAP3K14,MAP4K4,MAPK1,MAVS,NFKBIB,NOD2,RBCK1,TGFB1,TLR1,TLR6,TNFSF10,TNFSF4
Polyamine Regulation in Colon Cancer	1.66	0.0218776	1.155	AZIN1,EIF5A,FOS,JUN,MAP2K5,MAPK1,MTA1,MXD1,ODC1,RPTOR,SMS,SRM
MSP-RON Signaling In Cancer Cells Pathway	1.66	0.0218776	-2.132	ELK3,FLNA,FOS,ITGA6,ITGB1,JUN,MAPK1,MET,NRAS,PIK3CB,PIK3CD,PIK3CG,PIK3R5,PTK2B,RALB,RELB,RPS6KA2,STAT3,VEGFA,VHL,VIM,YWHAG,YWHAH
Erythropoietin Signaling Pathway	1.65	0.0223872	-2.353	APAF1,BCL2L1,CCND2,CD70,CSF2,FOS,IFNG,IL15,IL2,ITPR2,JAK2,JUN,MAPK1,MDM2,NFKBIB,NRAS,PIK3CB,PIK3CD,PIK3CG,PIK3R5,PRKCA,PRKCB,RALB,RELB,TGFB1,TNFSF10,TNFSF4
tRNA Charging	1.64	0.0229087	-2.333	AARS2,DARS2,GARS1,HARS1,IARS1,LARS1,MARS2,WARS1,WARS2
14-3-3-mediated Signaling	1.64	0.0229087	-2.524	CDKN1B,EDC3,FOS,JUN,MAPK1,NRAS,PIK3CB,PIK3CD,PIK3CG,PIK3R5,PLCB2,PLCB3,PLCL1,PRKCA,PRKCB,RALB,SRPK2,TNFRSF1A,VIM,YWHAG,YWHAH
IL-7 Signaling Pathway	1.63	0.0234423	-3.742	BCL2,CDKN1B,IFNG,JAK1,JAK3,JUN,MAPK1,MCL1,MET,PIK3CB,PIK3CD,PIK3CG,PIK3R5,STAT1
Regulation of Cellular Mechanics by Calpain Protease	1.62	0.0239883	-1.414	CAPN1,CAST,CCND2,CCNE1,CDK6,CDKN1B,ITGA2,ITGA6,ITGAL,ITGB1,ITGB7,MAPK1,NRAS,PXN,RALB,TLN1
IL-17 Signaling	1.62	0.0239883	-1.8	CCL17,CD70,CSF2,FOS,HSP90AB1,IFNG,IL15,IL2,JAK1,JAK2,JUN,MAP3K14,MAPK1,NRAS,PIK3CB,PIK3CD,PIK3CG,PIK3R5,RALB,RGS16,TGFB1,TNFSF10,TNFSF4,TRAF5,VEGFA
Regulation Of The Epithelial Mesenchymal Transition By Growth Factors Pathway	1.62	0.0239883	-3.78	CD70,DOCK10,EGR1,FOS,FRS2,HSF1,ID2,IKBKE,IL6R,JAK1,JAK2,JAK3,JUN,MAP2K5,MAPK1,MET,NRAS,PIK3CB,PIK3CD,PIK3CG,PIK3R5,RALB,RELB,STAT3,TGFB1,TNFRSF1A,TNFSF10,TNFSF4,VIM
Granzyme B Signaling	1.61	0.0245471	0.447	APAF1,CASP8,GZMB,LMNB2,PRKDC
Assembly of RNA Polymerase I Complex	1.6	0.0251189	1	POLR1A,POLR1D,TAF1A,UBTF
Endocannabinoid Cancer Inhibition Pathway	1.58	0.0263027	-0.408	ADCY7,ATF3,CASP1,CASP10,CASP2,CASP4,CASP8,CCND2,CCNE1,CDKN1A,CDKN1B,DDIT3,EIF2A,MAP2K5,MAPK1,PIK3CB,PIK3CD,PIK3CG,PIK3R5,PRKAB2,RPTOR,SMPD1,VEGFA,VIM
Senescence Pathway	1.57	0.0269153	-2.53	ACVR1C,ASXL1,ATF3,CAPN1,CAT,CCND2,CCNE1,CDC25B,CDK6,CDKN1A,CDKN1B,DHCR24,E2F4,ELK3,GADD45B,HIPK2,IKBKE,ING1,ITPR2,ITSN2,JUN,KAT2B,MAP2K5,MAPK1,MDM2,NFATC2,NRAS,PIK3CB,PIK3CD,PIK3CG,PIK3R5,PPP2CB,PPP2R1B,RAD50,RALB,RASSF5,RPS6KA4,RPS6KA5,SMAD7,TGFB1,TGFBR3
Type II Diabetes Mellitus Signaling	1.56	0.0275423	-2.496	ACSL1,ACSL4,ACSL5,IKBKE,ITPR2,MAP3K14,MAPK1,NFKBIB,PIK3CB,PIK3CD,PIK3CG,PIK3R5,PKM,PRKAB2,PRKCA,PRKCB,RELB,SLC27A4,SMPD1,SOCS2,SOCS3,SOCS6,TNFRSF1A
ERK/MAPK Signaling	1.56	0.0275423	-3.272	CRKL,DUSP1,ELK3,FOS,H3-3A/H3-3B,ITGA2,ITGA6,ITGAL,ITGB1,ITGB7,MAPK1,NRAS,PIK3CB,PIK3CD,PIK3CG,PIK3R5,PPP1R14B,PPP2CB,PPP2R1B,PRKCA,PRKCB,PTK2B,PXN,RALB,RAPGEF1,RPS6KA4,RPS6KA5,STAT1,STAT3,TLN1,YWHAG,YWHAH
PD-1, PD-L1 cancer immunotherapy pathway	1.54	0.0288403	2.183	BCL2L1,CD80,CDKN1B,CIP2A,IFNG,IL2,JAK1,JAK2,JAK3,LCP2,MR1,PIK3CB,PIK3CD,PIK3CG,PIK3R5,SKP2,TGFB1,TNFRSF1A
Apoptosis Signaling	1.54	0.0288403	1.291	APAF1,BCL2,BCL2L1,CAPN1,CASP10,CASP2,CASP8,IKBKE,MAP3K14,MAP4K4,MAPK1,MCL1,NFKBIB,NRAS,PRKCA,RALB,RELB,TNFRSF1A
FLT3 Signaling in Hematopoietic Progenitor Cells	1.53	0.0295121	-3.357	GAB2,MAPK1,NRAS,PIK3CB,PIK3CD,PIK3CG,PIK3R5,RALB,RPS6KA2,RPS6KA4,RPS6KA5,STAT1,STAT2,STAT3,STAT6
Chemokine Signaling	1.49	0.0323594	-1.069	CAMK1D,CXCR4,FOS,JUN,MAPK1,MPRIP,NRAS,PIK3CG,PLCB2,PLCB3,PRKCA,PRKCB,PTK2B,RALB
Toll-like Receptor Signaling	1.49	0.0323594	-1.134	EIF2AK2,FOS,JUN,LY96,MAP3K14,MAP4K4,MAPK1,RELB,TICAM1,TLR1,TLR6,TRAF1,UBB,UBC
UDP-N-acetyl-D-galactosamine Biosynthesis II	1.46	0.0346737	1	GALE,GNPDA1,PGM3,UAP1
PEDF Signaling	1.45	0.0354813	-1.941	BCL2,BCL2L1,CASP8,CFLAR,DOCK3,IKBKE,MAPK1,NFKBIB,NRAS,PIK3CB,PIK3CD,PIK3CG,PIK3R5,RALB,RELB
STAT3 Pathway	1.45	0.0354813	-2.5	BCL2,CDKN1A,CISH,IGF2R,IL10RA,IL12RB1,IL18R1,IL21R,IL4R,IL6R,JAK2,MAPK1,NRAS,RALB,SOCS2,SOCS3,SOCS6,STAT3,TGFB1,TGFBR3,TNFRSF11A,VEGFA
MYC Mediated Apoptosis Signaling	1.42	0.0380189	1.265	APAF1,BCL2,BCL2L1,CASP2,CASP8,CFLAR,IKBKE,MCL1,MDM2,TNFRSF1A
Role of RIG1-like Receptors in Antiviral Innate Immunity	1.42	0.0380189	-2.449	CASP10,CASP8,IFIH1,IKBKE,MAVS,NFKBIB,RELB,TRIM25
Integrin Signaling	1.41	0.0389045	-2.785	ACTB,ACTR2,ACTR3,ARF3,ARHGAP26,ARHGEF7,CAPN1,CRKL,ITGA2,ITGA6,ITGAL,ITGB1,ITGB7,MAPK1,MPRIP,NCK1,NCK2,NEDD9,NRAS,PIK3CB,PIK3CD,PIK3CG,PIK3R5,PXN,RALB,RAPGEF1,RHOB,TLN1,TTN,WASL,WIPF1
Purine Nucleotides Degradation II (Aerobic)	1.39	0.040738	1	IMPDH2,LACC1,NT5C2,NT5C3A,PNP
CLEAR Signaling Pathway	1.38	0.0416869	-0.632	ATP6V0A1,ATP6V1D,ATP6V1G1,BNIP3,CLCN7,CTNS,CTSA,EIF2AK3,GALNS,IGF2R,ITPR2,LAMP1,LAMTOR2,MAPK1,MIOS,NPRL2,NRAS,NRBF2,PPP2CB,PPP2R1B,PRKAB2,PRKCA,PRKCB,PSAP,RALB,RHEB,RPTOR,SEC13,SGSH,STK4,TGFB1,TGFBR3,TLR1,TLR6,TNFRSF11A,TNFRSF1A,VEGFA,VPS26A,YWHAG,YWHAH
Non-Small Cell Lung Cancer Signaling	1.38	0.0416869	-2.53	CCND2,CDK6,E2F4,HDAC3,HDAC8,ITPR2,MAPK1,NRAS,PIK3CB,PIK3CD,PIK3CG,PIK3R5,PRKCA,RALB,RASSF5,STK4
Apelin Pancreas Signaling Pathway	1.38	0.0416869	-2.828	DDIT3,EIF2AK3,PDE3B,PIK3CB,PIK3CD,PIK3CG,PIK3R5,PRKAB2,RELB
LPS-stimulated MAPK Signaling	1.37	0.042658	-2.138	FOS,IKBKE,JUN,MAP3K14,MAPK1,NFKBIB,NRAS,PIK3CB,PIK3CD,PIK3CG,PIK3R5,PRKCA,PRKCB,RALB,RELB
ID1 Signaling Pathway	1.37	0.042658	-2.414	ACVR1C,ATF3,ATF6,AURKA,BCL2,BCL2L1,CCNE1,CDKN1A,CDKN1B,CUL3,EGR1,IL6R,MAPK1,MDM2,NRAS,PIK3CB,PIK3CD,PIK3CG,PIK3R5,PLAC8,RALB,RNF125,STAT3,STMN3,TGFB1,TGFBR3,TNFRSF1A,VEGFA,VIM
Cancer Drug Resistance By Drug Efflux	1.37	0.042658	-2.53	ABCB1,ABCC10,MAPK1,MDM2,NRAS,PIK3CB,PIK3CD,PIK3CG,RALB,YBX1
Leptin Signaling in Obesity	1.36	0.0436516	-3	ADCY7,JAK2,MAPK1,PDE3B,PIK3CB,PIK3CD,PIK3CG,PIK3R5,PLCB2,PLCB3,PLCL1,SOCS3,STAT3
Glioma Signaling	1.36	0.0436516	-3.317	CAMK1D,CCND2,CDK6,CDKN1A,CDKN2D,E2F4,HDAC3,HDAC8,IDH3B,IGF2R,MAPK1,MDM2,NRAS,PIK3CB,PIK3CD,PIK3CG,PIK3R5,PRKCA,PRKCB,RALB
TWEAK Signaling	1.35	0.0446684	-0.378	APAF1,CASP8,IKBKE,MAP3K14,NFKBIB,RELB,TNFRSF12A,TRAF1
Fatty Acid Activation	1.34	0.0457088	-2	ACSL1,ACSL4,ACSL5,SLC27A4
PAK Signaling	1.34	0.0457088	-2.5	ARHGEF6,ARHGEF7,ITGA2,ITGA6,ITGAL,ITGB1,ITGB7,MAPK1,NCK1,NCK2,NRAS,PIK3CB,PIK3CD,PIK3CG,PIK3R5,PTK2B,PXN,RALB,WASL
ILK Signaling	1.32	0.047863	-0.577	ACTB,ARHGEF6,FERMT2,FLNA,FLNB,FOS,ITGB1,ITGB7,JUN,MAPK1,MYH3,MYH9,NACA,NCK2,PIK3CB,PIK3CD,PIK3CG,PIK3R5,PPP1R14B,PPP2CB,PPP2R1B,PXN,RELB,RHOB,RPS6KA4,RPS6KA5,TNFRSF1A,VEGFA,VIM
VDR/RXR Activation	1.31	0.0489779	2.121	CDKN1A,CDKN1B,CSF2,HES1,IFNG,IL2,KLF4,MXD1,NCOA3,PRKCA,PRKCB,PSMC5,YY1

## Sheet: Table S5
RT-qPCR Validation Results: The table shows calculated RT-qPCR results expressed as 1/_Ct for the 7 genes, together with their VST-normalized expression values from RNA-sequencing data using total RNA of the 32 samples indicated below.
Sample_ID	Treatment	Activation	Time Point	RNAseq (CD40LG)	qPCR(CD40LG)	RNAseq (IL2RB)	qPCR(IL2RB)	RNAseq (IL18R1)	qPCR(IL18R1)	RNAseq (NFATC2)	qPCR(NFATC2)	RNAseq (SOCS1)	qPCR(SOCS1)	RNAseq (STAT3)	qPCR(STAT3)	RNAseq (TBX21)	qPCR(TBX21)
NoACT_NT_0h_1	NT	NA	0	8.57159	0.089948	11.9175	0.403641	10.2558	0.0982782	9.33001	0.210072	8.05688	0.301217	10.946	0.165874	6.179	0.111869
NoACT_NT_0h_2	NT	NA	0	8.4753	0.0855246	11.7945	0.374436	10.1822	0.096513	9.3505	0.194573	8.30564	0.2786	10.8655	0.158283	6.32112	0.109844
NoACT_NT_0h_3	NT	NA	0	8.07045	0.0855691	11.8929	0.344883	9.98939	0.0992194	9.37273	0.195883	7.82621	0.288383	10.965	0.163671	5.62663	0.106562
NoACT_NT_2h_1	NT	NA	2	6.26147	0.0853213	10.5279	0.289103	9.19974	0.0978143	9.68881	0.20744	6.40818	0.259713	11.0271	0.163856	7.09556	0.117068
NoACT_NT_2h_2	NT	NA	2	7.18893	0.0831657	10.9135	0.304211	9.3994	0.0996005	9.61796	0.226294	6.57963	0.230043	11.0517	0.176255	7.22662	0.13041
NoACT_NT_2h_3	NT	NA	2	7.34906	0.0812868	10.9011	0.301242	9.79733	0.0985876	9.69704	0.223741	6.21749	0.240618	11.0058	0.180251	6.52659	0.134535
NoACT_NT_2h_4	NT	NA	2	7.23423	0.0846668	10.7358	0.318503	9.62699	0.100817	9.89382	0.232504	6.58436	0.240942	11.0243	0.183098	7.19146	0.134288
NoACT_T_2h_1	T	NA	2	6.55233	0.0818266	10.7489	0.335753	9.04528	0.0945765	9.63513	0.210048	6.98736	0.227929	11.3243	0.175642	6.94506	0.125018
NoACT_T_2h_2	T	NA	2	7.70339	0.086269	11.2688	0.345522	9.68928	0.101648	9.73454	0.224084	7.22046	0.23671	11.3503	0.176367	7.18168	0.124214
NoACT_T_2h_3	T	NA	2	7.43531	0.0868641	11.3068	0.406612	9.66206	0.0870436	9.51564	0.222176	6.51745	0.226461	11.3107	0.181011	6.9763	0.142026
NoACT_T_2h_4	T	NA	2	7.73773	0.0906698	11.4263	0.406921	9.70053	0.0957314	9.50033	0.23179	6.83954	0.237954	11.3105	0.187212	6.34778	0.145997
ACT_NT_2h_1	NT	A	2	8.46713	0.0921944	11.2088	0.348852	9.9458	0.100821	9.75328	0.218325	6.09224	0.22498	11.2279	0.177709	8.44622	0.168834
ACT_NT_2h_2	NT	A	2	8.04047	0.0939115	10.6744	0.37665	9.36692	0.09626	9.70755	0.23135	7.2434	0.23083	11.3375	0.176973	9.06278	0.161672
ACT_NT_2h_3	NT	A	2	8.22364	0.0925131	11.0722	0.340743	10.0815	0.0904312	9.55517	0.223077	6.91043	0.220322	11.1775	0.16237	8.56193	0.155313
ACT_NT_2h_4	NT	A	2	7.65013	0.0950078	10.8574	0.326328	9.49304	0.104834	9.49889	0.221161	6.49868	0.225071	11.1507	0.185158	8.53748	0.168392
ACT_T_2h_1	T	A	2	7.98632	0.0994875	10.8028	0.40936	9.66244	0.102776	9.67176	0.246883	6.93181	0.249956	11.1223	0.190775	9.10662	0.180664
ACT_T_2h_2	T	A	2	8.52278	0.098471	10.9635	0.400611	9.93268	0.108771	9.58002	0.234621	6.73187	0.237909	11.2275	0.189622	8.833	0.184035
ACT_T_2h_3	T	A	2	7.88143	0.0925652	9.90556	0.415397	10.5267	0.104196	9.06065	0.229764	7.55258	0.248615	10.4931	0.193058	9.47785	0.174315
ACT_T_2h_4	T	A	2	8.07312	0.097504	10.7163	0.376462	9.87118	0.100097	9.57248	0.226446	6.96597	0.247008	11.204	0.184476	8.95728	0.182001
NoACT_NT_24h_1	NT	NA	24	7.84577	0.099389	10.6474	0.321154	8.05387	0.0918361	9.90634	0.294636	6.51827	0.366423	11.7284	0.186937	6.65701	0.145233
NoACT_T_24h_1	T	NA	24	7.08955	0.0889554	11.0898	0.43919	8.02723	0.0986958	9.61285	0.271836	7.4478	0.430993	11.5532	0.206634	6.55296	0.130574
NoACT_T_24h_2	T	NA	24	7.74534	0.0853019	10.9984	1.00455	8.24948	0.0851056	9.65559	0.302402	7.44379	0.505047	11.4985	0.222865	6.51955	0.129837
NoACT_T_24h_3	T	NA	24	7.95104	0.0864921	11.2481	0.0726377	8.2392	0.07423	9.80243	0.278078	7.51624	0.468325	11.4329	0.17943	6.96645	0.137933
NoACT_T_24h_4	T	NA	24	8.0975	0.0983496	11.1723	0.390926	7.9139	0.0923538	9.9047	0.30705	7.31218	0.592982	11.4656	0.250469	7.03029	0.15469
ACT_NT_24h_1	NT	A	24	8.11817	0.0999704	10.681	0.633201	9.81174	0.112151	9.1488	0.272706	6.9533	0.440542	11.5052	0.245255	7.69243	0.17296
ACT_NT_24h_2	NT	A	24	7.94046	0.0826326	10.3853	0.281617	9.53172	0.0910856	9.07903	0.179111	7.23289	0.28061	11.5572	0.170942	8.06859	0.143562
ACT_NT_24h_3	NT	A	24	7.85689	0.0831261	10.5098	0.280731	9.39159	0.0909195	9.00518	0.174417	7.78906	0.262121	11.6172	0.170778	7.98367	0.145001
ACT_NT_24h_4	NT	A	24	8.75343	0.0854772	11.2061	0.295312	10.5774	0.0971295	9.40825	0.192087	7.52686	0.296642	11.9935	0.190348	8.3669	0.159905
ACT_T_24h_1	T	A	24	7.68089	0.0904826	10.4205	0.281805	8.65735	0.0991797	8.69016	0.179398	6.80949	0.320819	11.1747	0.174306	7.06917	0.145488
ACT_T_24h_2	T	A	24	8.45412	0.082088	10.655	0.262157	9.54337	0.0925726	8.60304	0.174416	7.49473	0.282684	11.5634	0.171466	7.94272	0.138709
ACT_T_24h_3	T	A	24	7.52047	0.083657	10.3655	0.231812	8.74125	0.0905513	8.53345	0.167117	7.04155	0.260352	11.1507	0.159329	7.74164	0.142164
ACT_T_24h_4	T	A	24	7.98346	0.0846929	10.5922	0.278848	9.1568	0.0952132	8.72499	0.180633	6.83516	0.320469	11.4487	0.175242	7.62287	0.143526

## Sheet: Table S6
Differentially expressed genes (DEGs) from RNA-sequencing data comparing activated and non-activated T cells treated with pregnenlone sulfate for 2 hours								Differentially expressed genes (DEGs) from RNA-sequencing data comparing activated and non-activated T cells not treated with pregnenlone sulfate for 2 hours
	baseMean	log2FoldChange	lfcSE	pvalue	padj				baseMean	log2FoldChange	lfcSE	pvalue	padj
DPM1	537.657	1.11293	0.44052	0.00441012	0.012067			C1orf112	165.745	1.13746	0.185336	3.38074e-10	2.32502e-09
C1orf112	146.385	1.06106	0.164429	4.83734e-11	3.88442e-10			FGR	23.9123	-3.68748	0.56064	9.03665e-12	7.12891e-11
FGR	16.6515	-2.33677	0.611246	1.54042e-05	6.61417e-05			CFH	15.6022	-3.11885	0.564514	6.29645e-09	3.84635e-08
CFH	10.8828	-2.07602	0.584335	5.44749e-05	0.000215915			LAS1L	1528.72	1.87015	0.125406	5.67126e-51	3.73311e-49
STPG1	51.4991	-1.16496	0.265501	4.42921e-06	2.04849e-05			CYP26B1	3.11986	-2.56869	1.34983	0.00554294	0.0146888
NIPAL3	582.255	-1.20122	0.119232	2.64949e-24	5.69751e-23			CASP10	379.084	-1.42831	0.167942	4.92593e-18	6.21675e-17
LAS1L	1497.63	1.58417	0.174376	2.64465e-20	4.43681e-19			CFLAR	2014.44	1.33961	0.0960864	1.21175e-44	5.90907e-43
CYP26B1	4.47652	-4.6056	1.53184	4.07346e-05	0.000164619			POLDIP2	651.951	1.86956	0.157917	5.08843e-33	1.43968e-31
ICA1	7.59824	-1.32791	0.622473	0.00885387	0.0224902			PLXND1	41.0269	-1.70898	0.342586	1.30522e-07	6.95686e-07
CASP10	322.343	-1.5707	0.14772	5.21864e-27	1.32318e-25			AK2	1984.29	2.0833	0.0806339	4.7829e-148	7.71345e-145
CFLAR	2118.23	1.63542	0.141908	2.46623e-31	7.98433e-30			FKBP4	4366.98	1.30496	0.142549	1.93037e-20	2.83196e-19
POLDIP2	636.088	1.64372	0.130131	3.45176e-37	1.51362e-35			ARHGAP33	63.2458	-1.59544	0.283352	3.82106e-09	2.38452e-08
PLXND1	34.8928	-2.4864	0.361916	8.50238e-13	7.92387e-12			NDUFAB1	1429.47	1.86251	0.127989	1.1704e-48	6.84594e-47
AK2	2237.59	2.16328	0.107153	2.13363e-91	1.02345e-88			PDK4	3.41484	-2.07841	1.25009	0.0100145	0.0247681
FKBP4	4654.13	1.19688	0.126367	1.11592e-21	2.05071e-20			ST7	84.1644	1.37324	0.238069	2.62973e-09	1.66454e-08
ARHGAP33	41.8452	-2.23087	0.355898	4.68932e-11	3.772e-10			SLC25A5	1666.35	1.01165	0.202978	2.9967e-07	1.54152e-06
NDUFAB1	1933.94	2.25252	0.22462	1.68035e-24	3.64339e-23			DHX33	456.431	1.46329	0.168822	1.19026e-18	1.56152e-17
PDK4	2.08446	-4.96411	2.594	0.000435344	0.00146911			MEOX1	15.0793	-2.44369	0.60985	7.72017e-06	3.32328e-05
ST7	80.5689	1.2461	0.217116	3.60993e-09	2.41182e-08			LIG3	520.567	1.45058	0.169169	2.97755e-18	3.80028e-17
SLC25A5	1887.61	1.21455	0.215815	6.91552e-09	4.47528e-08			RPAP3	1076.44	1.18159	0.138792	6.63291e-18	8.32451e-17
DHX33	397.77	1.45416	0.159243	1.86576e-20	3.16399e-19			CIAPIN1	575.159	1.02585	0.125021	1.09728e-16	1.26529e-15
MEOX1	11.5791	-4.93167	0.879069	9.89715e-09	6.2888e-08			SPPL2B	172.676	-1.08983	0.274651	2.88669e-05	0.000115172
LIG3	493.009	1.02659	0.169336	6.43415e-10	4.66322e-09			FAM214B	210.926	-2.19671	0.206023	2.7962e-27	6.05878e-26
RPAP3	1022.29	1.14612	0.148395	4.81148e-15	5.44483e-14			PRKAR2B	12.1809	-2.27793	0.582038	1.31097e-05	5.46819e-05
CIAPIN1	591.336	1.34618	0.118886	3.62932e-30	1.10113e-28			BZRAP1	660.635	-2.08056	0.219571	3.82264e-22	6.2678e-21
SPPL2B	151.648	-1.02549	0.225196	2.48881e-06	1.19017e-05			MPO	2.74533	-4.99454	2.61324	0.000375275	0.00126405
FAM214B	153.712	-2.73875	0.207683	1.40749e-40	7.12967e-39			GCFC2	279.677	1.11273	0.156377	4.73405e-13	4.12685e-12
PRKAR2B	11.8586	-2.18525	0.525032	4.5239e-06	2.08858e-05			WDR54	267.02	1.01409	0.180652	9.38424e-09	5.62606e-08
CREBBP	1773.62	-1.0134	0.174138	2.81472e-09	1.9038e-08			CROT	113.859	-1.18208	0.268393	3.60152e-06	1.62663e-05
BZRAP1	548.329	-2.02493	0.196062	9.03844e-26	2.10963e-24			ITGAL	2954.73	-1.06552	0.165847	5.52224e-11	4.07056e-10
MPO	3.29613	-5.93563	2.65551	3.65402e-05	0.000148665			ITGA2B	26.7924	-1.29163	0.406972	0.000463068	0.00153617
GCFC2	266.237	1.07702	0.201445	3.98471e-08	2.36268e-07			OSBPL7	119.813	-1.0392	0.262936	3.34e-05	0.000131699
WDR54	286.873	1.07856	0.218701	3.63958e-07	1.93103e-06			YBX2	5.0346	-1.51305	1.12437	0.0211934	0.047532
CROT	92.2473	-1.10756	0.241809	1.91323e-06	9.30258e-06			MAP3K9	236.623	-1.20016	0.180104	9.69222e-12	7.62743e-11
KMT2E	1750.77	-1.15027	0.166284	1.85643e-12	1.686e-11			BAIAP2L1	36.8444	-1.24104	0.288835	5.92282e-06	2.59208e-05
ITGAL	2432.02	-1.21232	0.235137	9.25717e-08	5.26447e-07			KDM7A	538.104	-1.68196	0.12528	8.1282e-42	3.46261e-40
ITGA2B	24.2048	-1.31956	0.388663	0.000218794	0.000781897			AGK	154.577	1.95688	0.253242	1.99601e-15	2.07677e-14
OSBPL7	106.04	-1.34708	0.267801	1.60807e-07	8.89112e-07			TTC22	29.2153	-2.4404	0.380477	1.62051e-11	1.25087e-10
TMEM98	11.972	3.57191	0.660158	1.32163e-08	8.27703e-08			GGCT	456.279	1.67622	0.120951	2.61498e-44	1.24559e-42
MAP3K9	204.266	-1.53582	0.212451	1.30114e-13	1.30191e-12			COX10	193.014	1.27038	0.180743	6.88379e-13	5.90062e-12
BAIAP2L1	27.2588	-1.2454	0.321182	3.77254e-05	0.000152932			PAF1	1227.06	1.56497	0.187364	1.84356e-17	2.23784e-16
KDM7A	452.509	-1.7573	0.124924	1.3096e-45	8.84509e-44			ELAC2	1290.47	1.5761	0.0967721	3.57722e-60	3.29659e-58
AGK	137.061	1.63912	0.255785	3.64365e-11	2.95822e-10			ARSD	27.1477	-3.11929	0.553346	1.96914e-09	1.26269e-08
TTC22	21.3865	-2.99575	0.407692	3.53029e-14	3.69439e-13			PRSS21	13.1608	2.59301	0.557105	5.20801e-07	2.61768e-06
GGCT	592.237	2.0508	0.258941	3.92722e-16	4.84289e-15			CCDC124	995.295	2.28137	0.152527	2.24714e-51	1.50551e-49
COX10	188.58	1.13527	0.173662	2.51452e-11	2.07811e-10			KIAA0100	1827.72	1.18921	0.133267	1.81775e-19	2.50709e-18
GTF2IRD1	2.44768	2.63746	1.30288	0.00348108	0.00974969			GAS7	42.6894	-2.27889	0.343431	4.03753e-12	3.26619e-11
PAF1	1324.42	1.06411	0.165671	6.09765e-11	4.85006e-10			TRAPPC6A	83.5527	-1.68184	0.253304	7.29492e-12	5.79742e-11
ELAC2	1252.96	1.43972	0.127754	5.6795e-30	1.70052e-28			SCN4A	21.8372	-3.4951	0.552104	3.4696e-11	2.60687e-10
ARSD	22.1194	-3.11238	0.465011	3.265e-12	2.89042e-11			TKTL1	5.6456	-3.67036	1.20164	0.000254767	0.000883313
PRSS21	15.6451	1.10818	0.479435	0.00753475	0.0195105			RPUSD1	181.774	1.57623	0.234466	4.68172e-12	3.77919e-11
CCDC124	948.594	2.22651	0.135326	1.30379e-61	1.76117e-59			LUC7L	1284.81	1.10898	0.166278	1.12045e-11	8.78695e-11
GAS7	38.6659	-2.2924	0.366568	5.57416e-11	4.45024e-10			CACNA2D2	18.6159	-1.94233	0.504548	1.89419e-05	7.74904e-05
TRAPPC6A	75.5081	-1.30731	0.223498	1.74178e-09	1.20515e-08			TSR3	719.685	2.18666	0.247983	1.95002e-19	2.68297e-18
SCN4A	36.6491	-3.33894	0.456205	2.39043e-14	2.54229e-13			TEAD3	4.26595	1.95412	0.919612	0.00472559	0.0127457
TKTL1	5.17037	-3.41982	1.0922	0.000215443	0.000770623			DNAJC11	1109.46	1.80204	0.113678	3.22155e-57	2.76564e-55
RPUSD1	153.159	1.08766	0.229855	9.93048e-07	4.99692e-06			MYLIP	215.946	-1.21282	0.178293	3.65585e-12	2.967e-11
LUC7L	1361.01	1.05011	0.154774	5.49067e-12	4.77619e-11			PSMB1	1998.57	1.65696	0.117086	4.59074e-46	2.3993e-44
CACNA2D2	16.4909	-2.96075	0.503154	6.77751e-10	4.90301e-09			CDKL5	16.489	-2.43463	0.527839	4.37598e-07	2.21775e-06
TSR3	835.19	2.2286	0.199768	1.02381e-29	3.01551e-28			DLEC1	45.5799	-2.55178	0.327747	1.15154e-15	1.22177e-14
DNAJC11	1010.1	1.62405	0.200555	1.36867e-16	1.75405e-15			CYTH3	19.4073	-1.62221	0.511039	0.000283915	0.000975832
PSMB1	2405.66	1.81948	0.174562	3.58245e-26	8.52245e-25			SYPL1	221.995	-1.03998	0.204834	1.60168e-07	8.47695e-07
CDKL5	17.2352	-2.13324	0.511028	4.23435e-06	1.96223e-05			PLEKHG6	12.3482	-1.26818	0.490584	0.00292771	0.00830986
DLEC1	39.0926	-1.87478	0.365168	5.84104e-08	3.40158e-07			MGST1	5.50718	-3.03682	1.20943	0.00117883	0.00362561
CYTH3	18.1527	-1.95593	0.428547	8.8338e-07	4.46707e-06			MMP25	99.2937	-3.81446	0.316699	6.02718e-34	1.78585e-32
CYB561	10.7578	-2.61776	0.580978	1.05263e-06	5.27976e-06			IL32	5360.08	-1.58719	0.124628	8.29534e-38	2.93561e-36
MMP25	84.2904	-3.38612	0.310416	1.20316e-28	3.33152e-27			MAPK8IP2	5.00499	-2.44938	1.16568	0.00330416	0.00925345
IL32	4948.03	-1.3509	0.122182	6.62937e-29	1.8728e-27			MED24	781.818	1.37748	0.143882	3.31547e-22	5.46e-21
RHOBTB2	53.8322	-1.19228	0.26892	3.46382e-06	1.6234e-05			TENM1	21.8891	-2.30501	0.539697	2.08571e-06	9.72354e-06
HEATR5B	408.006	-1.09213	0.18471	1.44073e-09	1.00436e-08			MASP2	27.3498	-1.65869	0.366143	1.28023e-06	6.14851e-06
REV3L	546.967	-1.16206	0.20367	4.51299e-09	2.98462e-08			FAM76A	183.099	-1.08447	0.168173	4.96033e-11	3.66954e-10
TENM1	16.6796	-1.15633	0.491011	0.00622264	0.0164556			VTA1	400.906	1.24885	0.212821	1.57507e-09	1.02102e-08
MASP2	18.8139	-1.3209	0.441554	0.000859271	0.00274034			BAZ1B	4851.44	1.10418	0.138372	6.61961e-16	7.15108e-15
FAM76A	210.113	-1.36062	0.189906	2.61726e-13	2.55997e-12			ETV7	12.0147	-4.63697	0.890467	9.26877e-08	5.00886e-07
VTA1	432.259	1.33153	0.234433	4.38839e-09	2.90712e-08			METTL13	616.302	1.12851	0.146473	5.73178e-15	5.79544e-14
ETV7	12.5248	-4.38666	0.761444	2.57479e-09	1.75465e-08			UQCRC1	1179.79	1.87816	0.129834	4.34168e-48	2.47542e-46
UQCRC1	1169.57	1.63528	0.137171	2.24487e-33	8.19308e-32			GIPR	17.9555	-1.14169	0.497093	0.00724164	0.0185945
GIPR	19.4902	-1.10339	0.511813	0.0115835	0.0285267			SEMA3G	4.82873	-1.53452	0.934388	0.0155549	0.0364087
SLC6A13	70.9558	-2.01419	0.317131	3.94358e-11	3.18961e-10			SLC6A13	70.3482	-1.62757	0.291032	4.93484e-09	3.0459e-08
IDS	332.355	-1.2262	0.132804	9.34069e-21	1.62505e-19			IDS	359.598	-1.04218	0.193597	3.09e-08	1.75689e-07
LYPLA2	351.025	1.16344	0.140512	5.16618e-17	6.81402e-16			TCEB3	866.879	1.07246	0.132966	3.26083e-16	3.60897e-15
MKS1	112.309	1.29662	0.184264	7.13669e-13	6.69623e-12			LYPLA2	385.827	1.17687	0.127405	9.81094e-21	1.47281e-19
UTP18	1467.12	1.74862	0.160699	3.04598e-28	8.21959e-27			MKS1	111.871	1.08999	0.209692	8.90513e-08	4.8239e-07
PTBP1	3011.28	1.13453	0.136382	3.80723e-17	5.09017e-16			UTP18	1318.2	1.5229	0.110816	1.62157e-43	7.32238e-42
LARS2	330.479	1.17454	0.153738	8.91489e-15	9.86514e-14			PTBP1	3200.38	1.27814	0.101344	6.67283e-37	2.24529e-35
PLAUR	119.784	-1.10964	0.196885	7.22446e-09	4.66494e-08			LARS2	357.085	1.42302	0.148875	3.56796e-22	5.86299e-21
PPP5C	1399.89	1.60591	0.213348	1.28591e-14	1.40186e-13			PPP5C	1515.33	1.69695	0.116516	1.15772e-48	6.78933e-47
CEP68	153.317	-1.3432	0.170718	1.20969e-15	1.43309e-14			CEP68	184.283	-1.08736	0.166467	2.53682e-11	1.9324e-10
ZBTB32	882.237	3.65564	0.163707	1.84314e-111	1.54719e-108			ZBTB32	780.068	4.04565	0.209102	2.47438e-84	5.03303e-82
TYROBP	20.2983	-2.98265	0.476626	4.37955e-11	3.53007e-10			TYROBP	24.9686	-2.52627	0.408643	8.42664e-11	6.10972e-10
ERCC1	302.412	1.53608	0.170083	4.73688e-20	7.82401e-19			BRCA1	1071.39	1.05309	0.138621	1.43161e-14	1.41148e-13
SEMA3B	29.4473	-1.93625	0.491675	1.46134e-05	6.29419e-05			ERCC1	274.355	1.22026	0.166668	9.56407e-14	8.82819e-13
CALCOCO1	282.02	-2.51442	0.234155	8.9109e-28	2.348e-26			CD22	15.3551	-1.00748	0.464423	0.0123874	0.0298615
PSMC4	7.37969	1.33803	0.675096	0.0117141	0.0287999			SEMA3B	33.5819	-2.77488	0.422392	5.24854e-12	4.22164e-11
SLC25A39	715.816	1.30622	0.113372	3.68057e-31	1.17858e-29			CALCOCO1	331.315	-2.03585	0.21275	1.59823e-22	2.68888e-21
RWDD2A	48.8363	-1.30361	0.26877	4.1615e-07	2.19211e-06			MAN2B2	352.781	-1.3286	0.136016	4.76813e-23	8.24941e-22
DNASE1L1	37.1839	-1.09084	0.305624	0.000144664	0.000533865			SLC25A39	683.511	1.32775	0.123261	1.62591e-27	3.55715e-26
DDX11	791.693	1.23381	0.198334	1.85547e-10	1.4141e-09			RWDD2A	51.1663	-1.23651	0.270396	1.50444e-06	7.1465e-06
MAMLD1	55.8422	1.86577	0.27669	2.57264e-12	2.30176e-11			POLR3B	263.485	1.06679	0.128997	6.06004e-17	7.10035e-16
POLA2	500.577	1.48096	0.134947	1.42106e-28	3.92026e-27			DNASE1L1	45.4585	-1.3205	0.271278	3.67817e-07	1.87674e-06
MDH1	1304.25	1.07477	0.406325	0.00331327	0.00931744			DDX11	945.766	1.41411	0.156089	4.09202e-20	5.88844e-19
CCDC88C	2078.76	-1.0388	0.164786	1.33942e-10	1.03422e-09			MAMLD1	57.0763	1.87264	0.257283	7.22579e-14	6.72758e-13
XYLT2	168.073	1.025	0.186167	1.7889e-08	1.10648e-07			POLA2	496.512	1.51959	0.137609	7.20541e-29	1.69993e-27
IGF1	6.55295	3.61916	0.949988	2.16834e-05	9.10571e-05			STMN4	12.2132	-1.37516	0.56266	0.00352527	0.00981666
SLC38A5	555.707	2.47151	0.147295	6.84256e-64	9.98929e-62			IGF1	4.77038	3.9818	1.15449	3.56976e-05	0.000140268
TTC27	412.976	2.07189	0.201859	1.4708e-25	3.39251e-24			SLC38A5	532.572	2.53572	0.162052	5.69079e-56	4.67224e-54
CD74	3716.95	-1.28494	0.156459	7.44895e-17	9.71048e-16			SLC11A1	8.00056	-1.25722	0.616248	0.0112375	0.0273937
MNAT1	381.502	1.10735	0.227982	5.02048e-07	2.61065e-06			TTC27	369.21	1.63085	0.135641	6.67862e-34	1.97369e-32
SAMD4A	60.5157	-1.59192	0.271079	1.00978e-09	7.16822e-09			CD74	4241.08	-1.17066	0.12215	3.4495e-22	5.67245e-21
PLEKHB1	34.9731	-2.01585	0.3791	1.7187e-08	1.06615e-07			NCDN	145.059	1.38294	0.234732	1.22753e-09	8.02873e-09
SLC7A9	5.73217	-2.6454	0.894838	0.000358463	0.00122782			PLEKHB1	46.0729	-1.89282	0.273603	7.80822e-13	6.66518e-12
OSBPL5	65.4879	-2.47054	0.240863	2.06083e-25	4.71642e-24			SLC7A9	5.09364	-1.48619	1.0502	0.0216514	0.0484436
FHL1	88.7392	-1.42181	0.242998	1.34222e-09	9.40034e-09			OSBPL5	64.9727	-1.71899	0.280949	1.81683e-10	1.28349e-09
ALAS1	410.028	1.0016	0.193628	1.1196e-07	6.29697e-07			ALAS1	439.113	1.00886	0.133457	2.01877e-14	1.95286e-13
GLRX2	116.269	1.52819	0.302911	1.14923e-07	6.44974e-07			GLRX2	101.353	1.25023	0.310408	1.97717e-05	8.0637e-05
STRAP	2452.95	1.3621	0.183913	4.19009e-14	4.35576e-13			STRAP	2041.44	1.42888	0.133747	3.63971e-27	7.82641e-26
ABCC2	46.4281	-1.34695	0.273222	2.55065e-07	1.37881e-06			PLEKHO1	562.267	-1.3201	0.181352	1.03746e-13	9.5385e-13
PLEKHO1	533.005	-1.39627	0.186557	2.23241e-14	2.38503e-13			NR1H3	72.9449	1.01851	0.264162	5.51361e-05	0.00021128
EHD2	3.22746	2.28491	1.00855	0.00325442	0.009164			TYMP	164.318	-1.06436	0.240167	3.90195e-06	1.75076e-05
HSD17B6	19.0299	1.14921	0.466628	0.00483915	0.0131217			NCAPH2	656.755	1.47375	0.205919	2.41588e-13	2.16452e-12
TYMP	151.976	-1.10396	0.189776	2.59919e-09	1.76923e-08			TOMM34	704.507	2.18694	0.146522	3.87584e-51	2.57378e-49
NCAPH2	645.009	1.18846	0.168927	7.93899e-13	7.41646e-12			VIM	2737.04	-2.73721	0.122285	4.66436e-112	2.02523e-109
TOMM34	744.515	2.28827	0.123159	7.65435e-78	2.02144e-75			KCNG1	35.2147	6.42954	0.753251	2.22289e-17	2.681e-16
VIM	2584.39	-2.51274	0.166111	1.31086e-52	1.20825e-50			BTN3A1	943.354	-2.08062	0.155175	6.92315e-42	2.96605e-40
KCNG1	32.8157	7.96965	1.31038	2.37295e-16	2.98895e-15			PRKCH	1522.92	-1.21369	0.145403	2.38919e-17	2.87084e-16
AGPAT4	159.073	-1.26376	0.176592	3.05203e-13	2.96793e-12			SH2D2A	968.858	1.97879	0.16429	4.09358e-34	1.22255e-32
BTN3A1	815.094	-2.69758	0.195241	2.23703e-44	1.40586e-42			POU2F2	456.102	1.29976	0.206683	1.1324e-10	8.15546e-10
MIPEP	129.203	1.28888	0.20808	1.91438e-10	1.45758e-09			BRD9	594.524	1.28215	0.153132	2.02826e-17	2.45545e-16
PRKCH	1394.03	-1.2958	0.159487	1.50291e-16	1.91981e-15			BCLAF1	2042.95	1.23788	0.102477	5.04319e-34	1.49626e-32
IFNGR1	315.056	-1.02933	0.282087	0.000117207	0.000439157			RABEP1	1459.03	1.07766	0.0885557	2.06449e-34	6.25664e-33
SH2D2A	1017.51	1.38535	0.121318	1.10027e-30	3.44352e-29			HMGB3	1241.05	1.07482	0.132309	2.09567e-16	2.3517e-15
BCLAF1	1995.45	1.33666	0.111551	1.50481e-33	5.56116e-32			NUP160	876.044	1.02689	0.218629	1.2292e-06	5.91873e-06
HMGB3	1302.45	1.27062	0.158795	4.44721e-16	5.46119e-15			IKZF2	105.689	-2.10575	0.277668	4.24318e-15	4.32712e-14
IKZF2	72.7203	-2.51716	0.340831	2.01319e-14	2.16064e-13			FAM13B	727.62	-1.29351	0.140514	1.03449e-20	1.54885e-19
FAM13B	629.142	-1.65296	0.143713	2.98001e-31	9.63442e-30			ARHGAP31	309.52	1.93308	0.132543	8.11276e-49	4.80761e-47
ARHGAP31	270.701	1.3904	0.259295	2.53063e-08	1.53775e-07			TSSC1	300.809	1.03384	0.147615	1.16038e-12	9.78675e-12
ALG1	111.753	1.20013	0.200496	8.38491e-10	6.00118e-09			ALG1	97.4712	1.69564	0.213855	4.81535e-16	5.2573e-15
ABCF2	1372.35	1.73066	0.177148	3.38605e-23	6.86675e-22			ABCF2	1485.3	2.12818	0.0918297	1.32637e-119	6.96437e-117
GAB2	237.448	-1.64453	0.201144	6.77377e-17	8.86474e-16			GAB2	241.28	-1.06437	0.177014	7.88916e-10	5.24504e-09
APBA2	5.94484	-3.76308	0.998631	2.99447e-05	0.000123412			PIAS1	352.927	-1.03592	0.179046	3.11001e-09	1.9543e-08
MAP2K3	1318.97	1.41423	0.146455	1.43902e-22	2.81152e-21			APBA2	5.66621	-1.84838	1.03923	0.00761941	0.0194407
SH3YL1	148.938	-1.21581	0.207521	1.68263e-09	1.16628e-08			MAP2K3	1210.51	1.66674	0.183334	2.38911e-20	3.48234e-19
FAM136A	1132.78	2.59227	0.145548	6.75598e-72	1.32327e-69			TMSB10	9127.78	-1.03168	0.181235	5.3674e-09	3.30025e-08
ADSS	816.203	1.05266	0.130278	3.03879e-16	3.79509e-15			SH3YL1	188.62	-1.34395	0.219919	2.93518e-10	2.03097e-09
STAP1	52.6252	-1.77373	0.265969	4.97031e-12	4.33799e-11			FAM136A	964.584	2.41819	0.126598	5.01209e-82	9.5095e-80
TIMP2	45.0961	-2.10942	0.262516	1.6708e-16	2.12618e-15			ADSS	775.052	1.1748	0.105532	3.52555e-29	8.46806e-28
CASR	1.93934	-2.41704	1.91381	0.00838771	0.0214358			STAP1	58.8507	-2.14018	0.25773	1.67614e-17	2.04562e-16
RPL26L1	790.924	1.65256	0.237839	8.56637e-13	7.97718e-12			TIMP2	35.1731	-2.11604	0.369686	1.53873e-09	9.98605e-09
NSUN2	1526.3	1.48892	0.126878	2.40407e-32	8.22494e-31			CASR	3.63027	-5.53864	2.64332	0.000107498	0.000393369
METTL1	199.832	2.96122	0.172293	4.53962e-67	7.46149e-65			RPL26L1	718.511	1.57712	0.243175	2.24282e-11	1.71423e-10
MSR1	7.99245	-7.71779	2.71273	9.1075e-10	6.49659e-09			NSUN2	1449.23	1.23911	0.0910613	1.29185e-42	5.66358e-41
CDH1	4.06805	2.14751	0.968422	0.00365301	0.0101827			METTL1	190.773	2.81652	0.192368	2.37861e-49	1.46333e-47
ZFYVE16	157.432	-1.57216	0.177801	2.32362e-19	3.64339e-18			MSR1	7.20568	-5.09556	1.35608	1.63123e-06	7.71793e-06
RAI14	7.24053	2.97762	0.775436	1.61728e-05	6.92901e-05			CDH1	3.7781	1.79597	0.950982	0.0092475	0.0230962
SPDL1	821.595	1.42486	0.162863	6.54396e-19	9.96174e-18			SKIV2L2	985.411	1.13193	0.159579	5.46092e-13	4.7349e-12
CTNS	329.45	2.38317	0.190579	8.99407e-37	3.82965e-35			ZFYVE16	170.955	-1.08581	0.230844	1.00106e-06	4.87213e-06
RTN4R	14.5177	-1.79725	0.599088	0.000464327	0.0015593			FAM65A	144.221	-1.06612	0.214581	2.88285e-07	1.48605e-06
INPP4A	982.096	-2.35295	0.12487	4.4352e-80	1.22641e-77			RAI14	10.09	1.5941	0.596607	0.00138177	0.00419661
RAB27B	7.81501	-1.26987	0.734671	0.0207151	0.0473627			SPDL1	922.039	1.07649	0.167238	5.45949e-11	4.02693e-10
PSMA4	2700.34	1.27072	0.153261	4.25517e-17	5.67292e-16			CTNS	350.548	2.37066	0.149434	2.03715e-57	1.75553e-55
TNC	15.9873	1.13892	0.525457	0.010444	0.0260341			RTN4R	11.7896	-1.43645	0.639591	0.00525929	0.0140206
FAM65C	16.3182	-2.0133	0.467885	2.78261e-06	1.3218e-05			INPP4A	1093.39	-2.13772	0.122458	4.59371e-69	5.92668e-67
AIFM2	144.049	1.54456	0.157605	3.55904e-23	7.20515e-22			RAB27B	15.8652	-2.54431	0.702325	2.54098e-05	0.0001021
CAPG	435.279	-1.64225	0.155183	9.24123e-27	2.29604e-25			PSMA4	2523.28	1.0839	0.122822	4.95895e-19	6.62896e-18
TG	36.5715	-2.9315	0.337742	4.75191e-19	7.2904e-18			TNC	16.5931	1.46926	0.506183	0.000898191	0.00282757
ADAM28	4.3809	-3.79209	1.17985	0.000104851	0.000395635			FAM65C	18.0836	-1.14312	0.429517	0.00268916	0.00769306
BARX2	4.90664	2.72988	0.876154	0.000234284	0.000831437			AIFM2	132.171	1.44951	0.190442	8.75054e-15	8.74202e-14
TRIT1	234.988	1.35281	0.170663	7.03826e-16	8.51401e-15			CAPG	468.293	-1.53563	0.1753	4.83557e-19	6.48323e-18
CTNNA1	633.595	1.08181	0.154324	1.08035e-12	1.00089e-11			TG	27.9999	-2.26701	0.360352	4.64636e-11	3.44743e-10
DSG2	4.24752	-2.49602	1.16549	0.00305274	0.0086531			ADAM28	4.61889	-5.97896	2.7284	6.09888e-05	0.000231897
GPM6B	21.1691	-1.25183	0.360291	0.000171686	0.000625533			TRIT1	230.945	1.21892	0.164964	5.43781e-14	5.11562e-13
WDR37	385.264	-1.39278	0.143561	8.94772e-23	1.77026e-21			CTNNA1	661.067	1.11653	0.109461	8.66894e-25	1.64615e-23
FAM214A	450.808	-2.30184	0.166868	3.35377e-44	2.07987e-42			WDR37	346.59	-1.22645	0.12636	1.02277e-22	1.74412e-21
SCML1	59.5936	-3.92291	0.40905	1.0128e-22	1.99705e-21			FAM214A	546.894	-2.01674	0.167328	2.77144e-34	8.35427e-33
NOP16	1252.25	2.82022	0.148683	3.23943e-81	9.51745e-79			CP	3.57498	-2.90778	1.24945	0.00229687	0.00666309
SNX29	202.97	-1.40263	0.198579	4.97668e-13	4.74917e-12			SCML1	48.6265	-3.58658	0.409516	1.88057e-19	2.59216e-18
MRPS10	480.284	1.37244	0.144374	6.23747e-22	1.16724e-20			HDAC9	11.8899	-1.46332	0.526034	0.00122574	0.0037566
VPS13D	820.552	-1.19137	0.157945	1.80105e-14	1.93827e-13			NOP16	1037.04	2.65712	0.138235	2.55899e-83	4.98077e-81
KITLG	10.2676	6.05697	1.38529	7.04051e-09	4.55116e-08			SNX29	237.64	-1.02476	0.192622	4.49285e-08	2.51462e-07
ADAMTS6	28.28	-1.47555	0.376867	2.28977e-05	9.58651e-05			MRPS10	462.639	1.21658	0.119119	6.98008e-25	1.33218e-23
H6PD	121.294	-1.36126	0.202966	6.42433e-12	5.55955e-11			KITLG	8.42164	7.91675	2.67682	5.2787e-10	3.56194e-09
TNFRSF9	640.384	4.30767	0.239031	1.01101e-73	2.18006e-71			H6PD	167.963	-1.47362	0.232937	6.18233e-11	4.53491e-10
EPN3	1.11036	-3.03774	2.88474	0.0142801	0.0342104			TNFRSF9	533.197	3.82357	0.19767	3.1879e-84	6.42646e-82
RFC2	671.964	1.73255	0.132929	1.59949e-39	7.70377e-38			RFC2	682.427	1.71538	0.133283	1.64316e-38	5.98377e-37
CLPTM1L	128.485	1.24852	0.311438	2.16119e-05	9.07731e-05			PPP1R3F	85.5227	-1.47452	0.224189	1.23656e-11	9.66394e-11
PPP1R3F	78.5865	-1.07642	0.213214	1.98261e-07	1.08648e-06			KIAA2022	19.1071	-2.05765	0.461315	1.4539e-06	6.92244e-06
KIAA2022	12.4521	-2.67708	0.568848	3.1984e-07	1.7076e-06			NFE2L3	737.041	1.13974	0.204873	1.08608e-08	6.48032e-08
NFE2L3	729.266	1.51255	0.189772	4.2671e-16	5.24275e-15			MCUR1	437.654	1.30963	0.204633	5.17301e-11	3.82187e-10
MCUR1	502.825	1.3364	0.206993	3.46881e-11	2.82304e-10			LIMA1	1045.95	2.3461	0.117994	7.25025e-89	1.68759e-86
LIMA1	987.184	2.44687	0.122133	3.30384e-90	1.46516e-87			SLC4A8	105.575	-3.17661	0.229904	4.26942e-44	1.9999e-42
SLC4A8	75.8371	-3.22403	0.245907	3.97895e-40	1.97302e-38			PTGER3	24.6182	-2.6423	0.474935	2.93409e-09	1.84889e-08
PTGER3	25.9708	-2.54212	0.388446	9.14212e-12	7.81653e-11			TNIP3	17.3448	1.3462	0.405725	0.000265103	0.000916195
BCAR1	8.81408	1.67998	0.716211	0.00329046	0.00926079			RAD51	430.841	1.18698	0.151319	1.73657e-15	1.81184e-14
RAD51	463.237	1.25361	0.191076	1.97862e-11	1.64913e-10			THOC3	249.758	1.16597	0.164772	5.67224e-13	4.90681e-12
THOC3	282.346	1.42633	0.181007	9.7537e-16	1.16371e-14			HEBP2	551.303	-1.16014	0.128001	4.49579e-20	6.44482e-19
HEBP2	450.711	-1.11534	0.138945	4.14921e-16	5.10591e-15			RRP12	964.388	2.72088	0.173915	4.90862e-56	4.04477e-54
RRP12	1074.37	2.35042	0.138207	1.05604e-65	1.63297e-63			ALX4	1.83402	-1.71421	2.00852	0.021442	0.0480179
MRTO4	1637.22	3.10499	0.17072	6.44669e-75	1.45695e-72			MRTO4	1433.42	2.97884	0.154218	5.78058e-84	1.14486e-81
NNAT	8.15621	-1.40526	0.626475	0.00618192	0.0163663			MCF2L2	49.1082	-1.70337	0.278603	2.01273e-10	1.41436e-09
MCF2L2	41.2489	-1.79176	0.310142	1.66542e-09	1.15469e-08			LAMA3	2.48503	-1.30393	2.14786	0.0223518	0.0497838
KCNQ1	62.6122	-2.09776	0.256006	4.34174e-17	5.77522e-16			KCNQ1	70.5567	-1.91623	0.261306	4.04749e-14	3.84938e-13
SYNE2	4130.74	-3.99171	0.209483	4.37818e-82	1.39061e-79			THRAP3	3491.39	1.08041	0.148551	1.60114e-13	1.45241e-12
ATP9A	8.96045	1.38943	0.600431	0.00526602	0.0141665			LY75	121.809	-1.22037	0.20305	6.39555e-10	4.29247e-09
GALC	114.433	-1.51968	0.175818	1.46725e-18	2.1813e-17			KIF1B	550.115	1.24665	0.136218	2.02123e-20	2.96141e-19
NOP58	4568.34	1.79919	0.165676	3.73217e-28	1.00138e-26			SYNE2	4659.66	-3.56554	0.0989781	2.16786e-285	2.4473e-281
KCNH2	8.41174	-1.65721	0.612814	0.00138745	0.0042434			GALC	106.015	-1.64542	0.226497	7.62312e-14	7.07418e-13
CYFIP2	4339.98	-1.18106	0.150829	1.86588e-15	2.17323e-14			NOP58	3953.54	1.83535	0.0967318	6.41737e-81	1.16848e-78
KMT2C	1680.93	-1.24881	0.131593	8.34637e-22	1.54711e-20			KMT2C	1886.9	-1.03046	0.13644	1.87673e-14	1.82641e-13
MCOLN3	32.789	-2.62967	0.419917	5.52465e-11	4.41371e-10			MCOLN3	40.4268	-4.44627	0.484778	7.71053e-21	1.16525e-19
MRPL43	243.542	1.34313	0.189077	4.03217e-13	3.88888e-12			MRPL43	215.436	1.08666	0.147022	6.10889e-14	5.72784e-13
ITIH1	7.35243	-1.72368	0.652726	0.0015848	0.0047953			ITIH1	7.88961	-1.67936	0.806386	0.00598352	0.0156979
C4orf27	193.111	1.19778	0.240923	2.46407e-07	1.33446e-06			TRAF1	2276.11	2.36985	0.0996802	1.00236e-125	6.65624e-123
TRAF1	2375.4	2.44794	0.0968704	1.07041e-141	2.28717e-138			RC3H2	1156.61	-1.00297	0.143156	1.10181e-12	9.32057e-12
RC3H2	936.493	-1.18929	0.14163	1.76314e-17	2.41779e-16			IL17RB	46.8143	-1.26057	0.286641	3.61371e-06	1.63083e-05
IL17RB	41.1826	-1.35261	0.299304	1.87443e-06	9.11954e-06			DCBLD2	46.3857	1.46718	0.26694	1.12011e-08	6.67279e-08
DCBLD2	55.0261	1.92365	0.338217	2.31302e-09	1.58499e-08			GDI2	6973.3	1.15539	0.0909403	2.36784e-37	8.05137e-36
GDI2	8192.45	1.32709	0.168772	9.4344e-16	1.12676e-14			TMCC3	13.1323	-2.36406	0.53095	1.42622e-06	6.80354e-06
TMCC3	16.0033	-2.72059	0.490866	4.59365e-09	3.03369e-08			USP13	162.88	1.10798	0.17803	2.17676e-10	1.52299e-09
PITHD1	648.227	1.03263	0.16477	1.74488e-10	1.33458e-09			ATP11B	1280.31	-1.02845	0.20407	1.98078e-07	1.04077e-06
ATP11B	1130.78	-1.12942	0.183469	3.07885e-10	2.30462e-09			CDK14	17.0823	1.85309	0.47912	1.97479e-05	8.05543e-05
CDK14	14.2139	1.49928	0.484979	0.000512115	0.00170372			CAMK2B	3.8446	2.50972	1.03567	0.00168131	0.00502324
CAMK2B	5.71675	3.18219	1.11669	0.000413394	0.00139925			POLR3E	757.734	1.19878	0.152444	1.4616e-15	1.53488e-14
ATP2B4	700.191	-2.0552	0.133354	2.31083e-54	2.33106e-52			ATP2B4	882.889	-1.92572	0.133455	5.89906e-48	3.32972e-46
NDC1	649.73	1.56718	0.177017	2.15782e-19	3.38896e-18			NDC1	575.668	1.50059	0.160229	2.06986e-21	3.23863e-20
TBXAS1	69.7967	-1.02297	0.221369	1.76014e-06	8.59018e-06			TBXAS1	72.9699	-1.13605	0.262131	5.40685e-06	2.37733e-05
PARP12	466.189	-2.84841	0.14087	6.15967e-92	3.01618e-89			PARP12	532.938	-2.7399	0.127696	4.98547e-103	1.73172e-100
ALDH18A1	512.537	1.14813	0.14027	1.16239e-16	1.49457e-15			ALDH18A1	552.376	1.15433	0.147659	2.11939e-15	2.20413e-14
GATB	151.011	1.57384	0.175506	7.94492e-20	1.28962e-18			GATB	165.425	1.51446	0.173117	5.87192e-19	7.82622e-18
SLC2A3	3710.33	-1.39548	0.141574	1.98285e-23	4.07386e-22			YBX3	1788.95	1.58461	0.0891812	3.1851e-71	4.41186e-69
PSD	48.2513	-1.08061	0.287973	7.59449e-05	0.000293587			STYK1	19.3089	-2.57167	0.501726	4.21219e-08	2.36339e-07
YBX3	2036.97	1.48527	0.106131	4.74937e-45	3.10081e-43			CCAR1	2309.54	1.1188	0.182628	3.88681e-10	2.65446e-09
STYK1	13.3479	-3.0619	0.54143	2.2633e-09	1.55364e-08			GNA15	340.695	1.21655	0.202661	7.52577e-10	5.00934e-09
CCAR1	2194.17	1.23579	0.168528	8.38812e-14	8.53482e-13			CREB3L3	14.9365	-3.41261	0.660197	3.16848e-08	1.7997e-07
CREB3L3	8.20037	-3.97094	0.830447	3.97138e-07	2.09666e-06			SNRNP40	729.208	1.16512	0.136716	6.20081e-18	7.78653e-17
PTPRU	2.14033	4.93246	2.63971	0.000737407	0.00238865			HDAC7	1073.31	1.13387	0.152448	4.37139e-14	4.14694e-13
SNRNP40	836.208	1.39013	0.177764	1.66523e-15	1.94919e-14			LZTS1	122.7	-1.49719	0.183545	8.53891e-17	9.92236e-16
BCAT1	156.351	1.15963	0.246024	9.75887e-07	4.91162e-06			NCKAP1	39.8322	1.55168	0.356648	3.34411e-06	1.51674e-05
HDAC7	1096.72	1.47049	0.136026	8.82492e-28	2.32796e-26			MRPS35	969.318	1.59718	0.105583	2.63966e-52	1.82258e-50
LZTS1	123.443	-1.87723	0.188519	4.80433e-24	1.01822e-22			TNK2	615.561	-1.17821	0.189612	1.87102e-10	1.31971e-09
NCKAP1	39.5057	1.09603	0.356499	0.000863278	0.002752			CDH3	3.09607	-1.86109	1.23278	0.0151751	0.0356713
MRPS35	1116.39	1.77771	0.192622	5.67844e-21	1.0035e-19			DGAT2	6.60199	1.97364	0.712056	0.000878048	0.0027687
TNK2	554.52	-1.12997	0.196324	3.61797e-09	2.4165e-08			POLD1	528.334	1.89808	0.220413	1.51063e-18	1.96695e-17
DGAT2	6.2374	2.65403	0.877377	0.000290694	0.00101372			SLC6A16	48.7358	-2.30081	0.291338	3.66237e-16	4.03952e-15
POLD1	518.107	1.60939	0.196943	7.60636e-17	9.9047e-16			ISOC2	189.812	1.51954	0.192975	9.41381e-16	1.0078e-14
SLC6A16	37.5871	-2.62314	0.324136	9.49311e-17	1.23002e-15			U2AF2	2996.9	1.52424	0.124601	5.94162e-35	1.85034e-33
ISOC2	186.356	1.38886	0.162903	5.01864e-18	7.19257e-17			ADCK1	61.5061	1.16534	0.285999	1.79444e-05	7.37035e-05
U2AF2	2955.7	1.41058	0.104922	1.05408e-41	5.65639e-40			ASUN	1242.98	1.48467	0.103712	5.68915e-47	3.08773e-45
GPC1	27.9214	-1.31653	0.381103	0.000172183	0.000627247			TSPAN32	93.3778	-3.78951	0.282798	1.83524e-41	7.67952e-40
ASUN	1410.39	1.6172	0.191457	7.40174e-18	1.04112e-16			ATP2C2	5.10075	-1.42593	0.77532	0.013751	0.0327362
TSPAN32	67.7365	-4.53097	0.350727	1.36172e-38	6.25114e-37			NGFR	138.928	-1.77058	0.245497	1.02229e-13	9.40944e-13
NGFR	101.348	-1.93163	0.242961	3.1765e-16	3.95657e-15			TNPO3	1081.66	1.13533	0.133284	7.06072e-18	8.84176e-17
TMEM161A	97.3421	1.24483	0.193368	4.59584e-11	3.7006e-10			LPAR2	95.4268	-1.42834	0.288383	1.88012e-07	9.90418e-07
LPAR2	82.9169	-1.15959	0.256106	2.43006e-06	1.1635e-05			SNX24	8.66274	-1.19682	0.574905	0.0115805	0.0281325
CNN2	1057.68	-2.39701	0.14922	1.52824e-58	1.86113e-56			CNN2	1213.3	-2.14532	0.134582	4.72149e-58	4.13185e-56
ABCA7	281.049	-2.88857	0.214191	2.23939e-42	1.2532e-40			ABCA7	316.719	-2.93207	0.259288	1.13508e-30	2.90896e-29
CHI3L2	27.8626	-2.64012	0.382474	6.83163e-13	6.42797e-12			CHI3L2	23.4884	-2.12336	0.454039	3.722e-07	1.89696e-06
CALCRL	8.2904	-2.86075	0.80136	3.76954e-05	0.000152836			NTHL1	127.64	2.41334	0.264645	1.43671e-20	2.12013e-19
TAF11	198.086	1.0228	0.200406	1.60579e-07	8.88056e-07			IPO5	3573.12	1.63351	0.0911863	2.27951e-72	3.32043e-70
NTHL1	153.691	2.46561	0.25542	7.14329e-23	1.42285e-21			WDR3	1653.81	1.88111	0.0912741	4.30487e-95	1.13018e-92
IPO5	3471.09	1.46878	0.0974941	7.92543e-52	7.08286e-50			WDR18	385.616	2.52194	0.195411	6.4699e-39	2.42251e-37
WDR3	1730.45	1.82362	0.11081	1.46697e-61	1.97027e-59			TRAM2	126.173	-2.96913	0.240537	1.04426e-35	3.38268e-34
WDR18	358.389	2.34356	0.197043	1.79446e-33	6.6108e-32			MCM10	825.429	1.99773	0.103428	5.63317e-84	1.12554e-81
TRAM2	105.646	-2.84091	0.226624	5.70376e-37	2.46436e-35			ERBB3	34.318	-3.32677	0.386532	1.39577e-18	1.82161e-17
MCM10	768.866	1.80393	0.143462	6.21724e-37	2.68128e-35			ANKRD44	1283.83	-1.31231	0.152235	2.0125e-18	2.60092e-17
ERBB3	22.7929	-2.42108	0.392762	1.18967e-10	9.23754e-10			KARS	4203.03	1.36543	0.138103	1.57719e-23	2.78787e-22
ANKRD44	1202.93	-1.30194	0.142091	1.89779e-20	3.21598e-19			PDIA5	156.271	1.23419	0.157584	1.79695e-15	1.87397e-14
KARS	4060.09	1.1614	0.122337	9.47119e-22	1.75009e-20			ZC3H15	2724.99	1.41331	0.123926	1.23674e-30	3.16589e-29
PDIA5	162.766	1.30639	0.185442	6.35177e-13	5.99807e-12			TLE2	29.7023	-1.04926	0.357059	0.00137158	0.00416903
ZC3H15	2951.65	1.41243	0.165681	4.58383e-18	6.59757e-17			MTHFD2	1786.37	1.30104	0.159149	1.0305e-16	1.19011e-15
GSTO2	41.5207	-1.95573	0.358938	1.0127e-08	6.4244e-08			SLC9A7	371.87	1.43181	0.129487	5.89391e-29	1.39929e-27
TLE2	25.947	-1.43492	0.39545	7.70099e-05	0.000297217			YBX1	17694.4	1.81039	0.120813	3.96507e-51	2.62532e-49
ASB1	210.23	1.461	0.143786	8.66611e-25	1.92159e-23			ELAVL1	1180.09	1.03692	0.109921	1.89716e-21	2.98081e-20
MTHFD2	2014.26	1.20686	0.15291	1.14799e-15	1.36137e-14			CD84	138.598	-2.47207	0.19569	2.24771e-37	7.66597e-36
SLC9A7	342.619	1.2588	0.142411	3.76002e-19	5.80273e-18			SPI1	12.5348	-2.60172	0.58405	1.28484e-06	6.16558e-06
YBX1	18039.1	1.6396	0.147855	3.45827e-29	9.88847e-28			TRMT11	123.845	1.24617	0.498078	0.00379513	0.0104867
PDE4A	790.379	-1.21426	0.166313	1.08045e-13	1.08991e-12			ACSM2B	2.48483	5.39817	2.6351	0.000253214	0.000878332
ELAVL1	1265.1	1.33332	0.13539	2.35835e-23	4.83266e-22			PFKP	1792.17	1.50913	0.12194	1.01398e-35	3.28931e-34
ZMYND12	2.76238	-1.72235	1.19132	0.0199652	0.0458265			SP100	1148.2	-1.34892	0.131782	5.01596e-25	9.63832e-24
CD84	113.819	-2.05718	0.250918	3.53802e-17	4.73563e-16			PHKA1	203.716	4.71798	0.225343	3.19825e-97	8.91483e-95
SPI1	12.9409	-1.83868	0.507741	4.98374e-05	0.000198539			EVI5	150.035	4.03212	0.259397	7.78482e-56	6.34533e-54
TRMT11	143.109	1.62625	0.329481	1.82054e-07	1.00133e-06			PKM	18907	2.47576	0.14893	7.59065e-63	7.68528e-61
MYO9A	349.521	-1.09125	0.19123	4.98089e-09	3.2793e-08			DNTTIP2	1913.97	1.44188	0.124875	2.31896e-31	6.10228e-30
PFKP	1766.66	1.34438	0.167867	3.85442e-16	4.7631e-15			TRO	19.5709	1.36907	0.473721	0.00111105	0.00343823
SP100	1012.06	-1.38642	0.128133	1.0395e-27	2.7238e-26			RRP15	485.368	1.92403	0.144539	3.85815e-41	1.58669e-39
PHKA1	200.158	4.28282	0.229955	2.84189e-78	7.67768e-76			PRKCZ	58.4101	-1.11741	0.368664	0.00088596	0.0027914
EVI5	194.083	4.5168	0.254624	2.14429e-71	4.09751e-69			HYAL2	16.8281	1.83052	0.464589	1.42496e-05	5.91953e-05
PKM	17488.7	2.32006	0.168744	4.42833e-44	2.73185e-42			HDAC4	522.492	-2.16025	0.132032	5.08002e-61	4.86002e-59
DNTTIP2	1913.33	1.19272	0.125396	7.39208e-22	1.37455e-20			FGFR3	18.9333	-2.22431	0.497785	9.69807e-07	4.73024e-06
TRO	16.6886	1.51417	0.433887	0.000125761	0.000468965			COASY	761.758	1.07702	0.167356	5.60423e-11	4.1283e-10
RRP15	573.395	2.13777	0.175241	5.05609e-35	1.98432e-33			PLEKHH3	3.35239	-2.29232	1.17921	0.0067353	0.0174352
PRKCZ	58.2547	-1.37914	0.245129	5.58339e-09	3.65854e-08			ACSL4	1200.83	1.25384	0.117794	7.00082e-27	1.47586e-25
IARS2	1153.91	1.1714	0.24013	4.09882e-07	2.16103e-06			INPP5A	92.1138	-1.24805	0.19258	3.32609e-11	2.50489e-10
HYAL2	16.1061	1.59987	0.415194	3.04954e-05	0.000125484			FTSJ1	589.399	1.20415	0.169296	4.30256e-13	3.76962e-12
HDAC4	471.941	-2.36422	0.150924	1.95602e-56	2.17887e-54			POLR1A	1141.93	1.47461	0.125519	2.09508e-32	5.78272e-31
FGFR3	12.8883	-1.30825	0.449524	0.00110841	0.00345206			RASGRP2	590.434	-5.34533	0.222807	2.30518e-127	1.62645e-124
COASY	719.223	1.13702	0.162614	1.14873e-12	1.06215e-11			IFT80	111.004	-1.42838	0.25848	8.23382e-09	4.96935e-08
PLEKHH3	5.55814	-2.66324	0.925623	0.000503239	0.00167585			PYGM	335	-2.41398	0.170599	2.71013e-46	1.43637e-44
ACSL4	1260.37	1.22834	0.154896	8.33382e-16	1.00142e-14			MAST4	478.696	-1.39598	0.120198	9.40323e-32	2.51547e-30
INPP5A	96.3573	-1.02745	0.231141	4.19325e-06	1.94395e-05			SDK2	21.2535	-3.01529	0.532388	1.68617e-09	1.08804e-08
FTSJ1	617.984	1.40211	0.172769	1.46717e-16	1.87721e-15			NUCKS1	3295.79	1.09403	0.102305	4.95608e-27	1.05664e-25
POLR1A	986.727	1.19679	0.224634	3.8388e-08	2.28192e-07			GAL	15.0291	2.54199	0.689813	3.08787e-05	0.000122635
RASGRP2	488.725	-5.87995	0.242308	1.63847e-131	2.02687e-128			MAOB	15.0675	5.00364	0.835337	3.84709e-10	2.62892e-09
IFT80	91.4959	-1.33026	0.224434	9.43702e-10	6.71941e-09			RORA	657.7	-2.63536	0.170999	1.13021e-54	8.65014e-53
PPP2R5B	121.85	-1.40836	0.276548	1.02217e-07	5.7808e-07			KIAA1107	50.3134	-2.14579	0.363984	4.51805e-10	3.06056e-09
PYGM	258.043	-2.09371	0.205555	3.94931e-25	8.90831e-24			ATP1B3	1337.31	1.58363	0.100343	1.12608e-56	9.52231e-55
MAST4	454.092	-1.77161	0.161681	1.20339e-28	3.33152e-27			MAPK6	812.655	1.22492	0.135121	4.59866e-20	6.57975e-19
SDK2	20.7318	-2.98774	0.504971	4.31305e-10	3.17289e-09			GNB5	131.075	-1.12045	0.2013	1.07448e-08	6.41448e-08
GAL	13.8945	4.5854	0.766441	6.05252e-10	4.39612e-09			RAB27A	979.99	1.67607	0.10024	2.38545e-63	2.47058e-61
MAOB	8.67863	5.88416	1.32706	3.67691e-09	2.45378e-08			NUCB2	1221.86	-2.11691	0.0916134	6.29106e-119	3.22817e-116
RORA	654.126	-2.55829	0.150535	1.11576e-65	1.71404e-63			PFN2	7.4511	-1.70697	0.798742	0.00481435	0.0129464
KIAA1107	34.15	-2.57652	0.346983	1.63507e-14	1.76936e-13			SLC44A1	119.596	-1.96164	0.29305	2.99935e-12	2.45271e-11
ATP1B3	1618.47	1.65723	0.195831	6.18372e-18	8.77307e-17			TMEM260	137.667	-1.08102	0.231109	1.17495e-06	5.67321e-06
MAPK6	798.061	1.36201	0.147639	9.18053e-21	1.59836e-19			CLTCL1	10.6133	-1.46175	0.595966	0.00302855	0.00856659
GNB5	155.956	-1.87867	0.212896	2.03152e-19	3.20247e-18			FSTL3	20.712	1.2955	0.382709	0.00023576	0.000822209
RAB27A	1158.51	1.91988	0.173005	2.43272e-29	7.06781e-28			ST6GALNAC1	7.09676	-4.22147	1.0896	2.12674e-05	8.63782e-05
NUCB2	1098.43	-1.892	0.218007	7.1595e-19	1.08566e-17			WIPI1	117.388	-2.00461	0.277953	7.40762e-14	6.88552e-13
PTPN3	6.36079	1.64346	0.771397	0.00591607	0.0157262			NDST1	17.2533	1.63001	0.486089	0.000186992	0.000659569
SPTB	3.96447	-1.86452	0.965255	0.00738564	0.0191582			TESK2	50.1866	-1.0213	0.317784	0.000544654	0.00178609
SLC44A1	106.084	-2.34173	0.204079	2.18157e-31	7.08226e-30			EIF2B3	618.12	1.86604	0.109682	1.37568e-65	1.56081e-63
CLTCL1	6.00972	-1.92405	0.799342	0.00236437	0.00686498			TCOF1	2286.82	2.34754	0.182822	1.53842e-38	5.61139e-37
MNT	327.334	-1.07576	0.213538	2.08484e-07	1.13826e-06			EPHA8	3.12589	-2.53478	1.33649	0.00578761	0.0152299
WIPI1	109.297	-1.87298	0.311359	3.03798e-10	2.27476e-09			RAD18	480.693	1.60833	0.154505	5.39998e-26	1.0799e-24
NDST1	14.8101	2.77778	0.560254	7.07613e-08	4.07134e-07			MAP4K4	2179.31	-1.19854	0.12368	1.20668e-22	2.05e-21
TESK2	41.6447	-1.62767	0.304997	2.23856e-08	1.36912e-07			MGAT4A	615.311	-1.82058	0.129515	1.18482e-45	6.02497e-44
CFAP20	376.002	1.01511	0.22408	2.79789e-06	1.32852e-05			RPS6KA2	52.1615	-2.6013	0.346114	6.36639e-15	6.41985e-14
EIF2B3	643.151	1.79992	0.127161	3.60592e-46	2.5075e-44			WBSCR22	667.569	1.36414	0.129734	2.60195e-26	5.31646e-25
TCOF1	2140.55	2.03608	0.200511	5.4442e-25	1.221e-23			TRIP13	429.918	2.15417	0.158772	1.01801e-42	4.48919e-41
EPHA8	3.28708	-1.78141	1.05084	0.012725	0.0309924			TRIB2	306.027	-3.25058	0.167603	7.2694e-85	1.50577e-82
RAD18	511.444	1.65784	0.136991	2.22811e-34	8.5571e-33			DAZAP1	2253.36	1.03772	0.143507	2.2796e-13	2.04566e-12
TRPM5	2.59476	1.94029	1.28835	0.0143404	0.0343165			MBD3	244.146	1.46824	0.229344	4.48081e-11	3.33777e-10
MAP4K4	1925.82	-1.38916	0.125385	4.88508e-29	1.38838e-27			MYO3B	18.3418	9.28794	2.79462	2.15404e-14	2.08193e-13
MGAT4A	520.198	-1.66448	0.178257	2.16662e-21	3.90822e-20			ACTN1	1389.47	1.44204	0.125618	5.23308e-31	1.35964e-29
RPS6KA2	43.187	-2.11596	0.319603	6.9235e-12	5.97832e-11			ASIC4	19.8354	-2.4421	0.469578	2.72963e-08	1.56064e-07
VASH1	100.925	-1.4718	0.28204	5.11816e-08	3.00743e-07			SPEG	19.2675	-4.01833	0.703931	1.98601e-09	1.27314e-08
WBSCR22	733.87	1.42739	0.140726	1.07049e-24	2.34939e-23			TFRC	2667.11	1.87302	0.166115	3.41758e-30	8.61186e-29
TRIP13	432.405	2.10304	0.149293	8.3754e-46	5.67307e-44			TRPC5	3.65882	-1.77439	1.17769	0.0152104	0.0357396
TRIB2	240.374	-2.89709	0.230256	3.15896e-37	1.38782e-35			SMC1A	6823.1	1.37585	0.0837774	2.76239e-61	2.65401e-59
DAZAP1	2286.02	1.02049	0.109045	4.02959e-21	7.18055e-20			HSD17B10	587.493	1.47971	0.185193	3.8736e-16	4.26144e-15
MBD3	246.116	1.53068	0.21809	6.07862e-13	5.74475e-12			P4HA2	78.2575	1.20456	0.210004	3.84435e-09	2.39773e-08
HLTF	286.156	-1.01638	0.221607	2.08794e-06	1.00915e-05			TRNT1	252.478	1.74931	0.188652	3.93126e-21	6.03809e-20
MYO3B	17.7215	6.21186	0.992639	1.46567e-11	1.23562e-10			STK10	3220.07	-1.08448	0.131906	8.25935e-17	9.61235e-16
ACTN1	1201.77	1.07407	0.18371	2.28053e-09	1.56455e-08			SIDT1	151.887	-1.76039	0.177046	5.24518e-24	9.58137e-23
ASIC4	16.6368	-1.85807	0.459962	1.02817e-05	4.52549e-05			PVR	138.084	1.83563	0.19039	1.17105e-22	1.99097e-21
SPEG	19.705	-6.29757	1.0522	9.17559e-11	7.19116e-10			SCARB1	125.169	2.22304	0.22381	5.13147e-24	9.39646e-23
TFRC	2713.45	1.64538	0.160981	3.73256e-25	8.44371e-24			CYP2W1	14.5219	-1.55708	0.592118	0.00161478	0.00484306
AFF4	903.686	-1.13698	0.156386	1.46628e-13	1.45785e-12			MCM2	2066.69	1.71532	0.0969146	1.07128e-70	1.4659e-68
HSD17B10	625.949	1.66751	0.163989	6.40472e-25	1.43095e-23			ALPK1	125.182	-2.97207	0.267707	2.32351e-29	5.62274e-28
P4HA2	79.5291	1.2526	0.234133	3.13574e-08	1.88642e-07			LLGL2	75.6781	-2.53696	0.251187	7.24399e-25	1.38137e-23
TRNT1	251.017	1.87154	0.198328	6.95945e-22	1.29513e-20			NLE1	181.197	2.4477	0.209723	3.5072e-32	9.56348e-31
STK10	2888.29	-1.33105	0.178375	2.76873e-14	2.92609e-13			SDHA	1445.65	1.12782	0.0926004	1.73902e-34	5.31308e-33
SIDT1	132.651	-2.08696	0.240606	5.6514e-19	8.64219e-18			GSDMB	652.266	-2.63093	0.185824	1.86223e-46	9.9398e-45
PVR	174.471	1.98594	0.187442	5.49376e-27	1.38844e-25			PPP2R3A	24.885	-1.91784	0.448687	3.17294e-06	1.44404e-05
SCARB1	107.216	2.14329	0.270361	3.6323e-16	4.50046e-15			FERMT2	41.2835	-3.24199	0.364596	1.24379e-19	1.73348e-18
CYP2W1	11.6564	-1.53429	0.549469	0.00118119	0.00366311			DHRS9	14.4831	2.8439	0.733551	9.3079e-06	3.95844e-05
MCM2	1994.43	1.72399	0.123872	1.10936e-44	7.10472e-43			PTGS2	10.4081	1.21911	0.534383	0.00677225	0.0175228
ALPK1	94.1624	-3.81391	0.259702	9.34252e-50	7.49442e-48			TBX21	261.266	1.69254	0.199283	5.16424e-18	6.51023e-17
LLGL2	71.878	-3.58382	0.301756	2.28792e-33	8.33726e-32			VDAC1P1	15.5723	2.10352	0.516507	6.30598e-06	2.74593e-05
NLE1	197.874	2.23209	0.163008	1.86371e-43	1.10908e-41			FRY	68.8376	-4.317	0.419048	3.40416e-26	6.8932e-25
SDHA	1522.57	1.07318	0.103424	1.50741e-25	3.47354e-24			GLI2	10.3043	-4.39344	0.89648	4.03258e-07	2.0497e-06
GSDMB	594.981	-2.51656	0.174942	8.846e-48	6.51776e-46			MRPS34	1158.23	2.05449	0.147668	1.00993e-44	4.93555e-43
PPP2R3A	19.615	-1.36464	0.408843	0.000260975	0.000919634			CLNS1A	2042.71	1.22146	0.150294	1.67674e-16	1.89857e-15
FERMT2	37.5662	-3.46908	0.360354	7.47249e-23	1.4859e-21			TEAD2	11.122	-1.4768	0.555943	0.00182433	0.00541686
DHRS9	16.0954	2.68933	0.557995	1.60531e-07	8.88e-07			EED	2197.96	2.8109	0.0838778	4.91136e-247	3.69629e-243
PTGS2	11.2256	2.26945	0.649587	5.91807e-05	0.000233269			CDHR2	50.2108	-2.63955	0.358687	1.9151e-14	1.86295e-13
TBX21	321.663	2.32823	0.187731	3.68167e-36	1.51548e-34			CA12	2.83823	1.92391	1.13698	0.0114976	0.0279553
VDAC1P1	14.4642	1.52142	0.444728	0.000159191	0.000583263			BCS1L	308.241	1.1506	0.136767	1.79886e-17	2.18476e-16
FRY	53.7009	-3.84681	0.33722	1.07281e-30	3.36204e-29			IPCEF1	64.6612	-1.94247	0.242725	1.97685e-16	2.22499e-15
GLI2	10.8006	-5.36319	1.05582	2.32762e-08	1.42056e-07			ENO1	30434.3	1.93299	0.0942259	3.26813e-94	8.38499e-92
MRPS34	1254.17	2.09409	0.11619	1.96241e-73	4.19314e-71			SLC12A1	3.61596	-1.68399	0.972139	0.0133024	0.031809
CLNS1A	2295.85	1.59827	0.197501	1.4897e-16	1.90396e-15			MYDGF	564.515	1.34542	0.183285	7.2415e-14	6.73943e-13
EED	2603.4	3.20374	0.173826	5.63273e-77	1.42357e-74			ANO8	63.3229	-1.36819	0.32653	7.51939e-06	3.24179e-05
CDHR2	40.8276	-3.10514	0.380008	4.43351e-17	5.8873e-16			TXK	551.361	-4.11134	0.168448	4.85425e-133	4.56663e-130
ATP2A3	1358.69	-1.11309	0.167706	1.35011e-11	1.14025e-10			TACR2	23.5654	-1.79394	0.390975	9.34463e-07	4.56575e-06
SLC24A1	174.744	-1.0782	0.242517	3.81375e-06	1.77924e-05			TIPIN	526.321	1.59975	0.177157	4.40306e-20	6.31992e-19
IPCEF1	48.1155	-2.15436	0.307599	4.29633e-13	4.1301e-12			SRI	602.917	1.17625	0.143179	8.23577e-17	9.58985e-16
ENO1	29603.7	1.7505	0.131724	5.95914e-41	3.07832e-39			NUP37	302.107	1.32599	0.229559	2.4364e-09	1.55043e-08
SLC12A1	4.54028	-1.46018	0.857125	0.0170179	0.0398514			GTSE1	381.499	1.11992	0.128477	1.1809e-18	1.55104e-17
MYDGF	622.238	1.29361	0.109874	1.83416e-32	6.30264e-31			ACAT1	679.346	1.43973	0.128316	1.05855e-29	2.61202e-28
ANO8	59.4616	-2.11158	0.25965	7.30113e-17	9.52307e-16			WNT8B	71.072	-3.0256	0.288569	1.29585e-26	2.68667e-25
TXK	416.815	-4.2372	0.179394	1.3589e-124	1.38868e-121			TIMM21	779.35	1.57223	0.168353	2.53275e-21	3.94104e-20
TACR2	16.7528	-1.35382	0.479882	0.00128153	0.0039446			ADD2	106.232	1.12186	0.214142	6.71667e-08	3.68886e-07
TIPIN	631.413	2.06842	0.204973	9.98306e-25	2.19702e-23			VPS9D1	65.0726	-1.39823	0.267879	4.63676e-08	2.58938e-07
SRI	689.558	1.55207	0.205714	1.17133e-14	1.28289e-13			SLC25A3	3734.61	1.30419	0.105474	1.44775e-35	4.65632e-34
NUP37	287.903	1.52314	0.207606	5.69594e-14	5.86154e-13			PLD1	7.15655	-1.44259	0.78776	0.0122151	0.0294903
GTSE1	329.594	1.1307	0.125566	9.2688e-20	1.49728e-18			RAB7A	2090.7	1.19977	0.0861536	1.75922e-44	8.50527e-43
ACAT1	771.354	1.56751	0.160623	4.46336e-23	8.98174e-22			SEC31B	607.233	-3.2351	0.146118	1.89439e-109	7.63777e-107
WNT8B	69.8319	-2.75491	0.303426	1.07692e-20	1.86255e-19			SART3	1341.77	1.74311	0.139326	1.53199e-36	5.09416e-35
TIMM21	797.971	1.63725	0.17125	2.76485e-22	5.31793e-21			ARHGAP15	778.654	-2.02014	0.146925	7.22793e-44	3.3441e-42
SLC25A3	4592.92	1.42105	0.192699	5.01185e-14	5.17341e-13			EXOSC7	429.969	1.8427	0.167285	6.49801e-29	1.53786e-27
FOSL2	1925.83	-1.85174	0.120161	2.7339e-54	2.74605e-52			RBMS2	27.0556	-1.74386	0.362679	2.88781e-07	1.48759e-06
PLD1	4.42704	-1.64642	0.826118	0.00796925	0.0204687			MLH1	779.308	1.03581	0.111322	6.62092e-21	1.00462e-19
RAB7A	2024.18	1.09639	0.0897599	1.14583e-34	4.42954e-33			UNG	568.273	1.09095	0.108342	3.2465e-24	6.02297e-23
SEC31B	528.243	-3.22004	0.157419	5.74376e-94	3.00003e-91			FMO4	7.04195	-2.26638	0.881869	0.00104223	0.00324124
SART3	1245.41	1.34006	0.163722	9.64276e-17	1.24872e-15			PLXNA2	7.16668	-5.11487	1.33511	1.07177e-06	5.20285e-06
ARHGAP15	694.594	-2.17068	0.181615	8.69155e-34	3.24264e-32			SPAG5	1044.53	1.03649	0.0928688	2.92648e-29	7.05919e-28
EXOSC7	520.875	2.06301	0.160126	8.92063e-39	4.15189e-37			ACACB	80.7477	-1.05529	0.276306	5.74564e-05	0.000219501
REXO2	430.356	1.18304	0.216546	1.82937e-08	1.13003e-07			PAG1	1332.07	-1.27642	0.138311	8.54093e-21	1.2873e-19
RBMS2	29.5357	-1.69415	0.376302	1.43968e-06	7.08952e-06			MCAM	30.8143	1.26824	0.349151	9.35941e-05	0.000345628
UNG	595.159	1.41127	0.172841	9.92163e-17	1.28342e-15			GPC4	11.7053	-3.57718	0.747383	2.45894e-07	1.2801e-06
PLXNA2	9.94126	-4.34966	0.799226	2.12994e-08	1.30676e-07			ACTL6B	8.77323	-1.15155	0.646319	0.021414	0.0479696
ANKRD13A	693.399	-1.06586	0.125226	7.95539e-18	1.11432e-16			SNRPA	935.546	1.66642	0.11355	2.38563e-49	1.46366e-47
ACACB	80.7751	-1.74775	0.233568	1.62209e-14	1.75613e-13			EXOSC5	193.275	1.71989	0.194852	2.53071e-19	3.45247e-18
PAG1	1134.48	-1.44278	0.1373	2.24404e-26	5.45438e-25			POLD3	536.416	1.1753	0.139546	1.46901e-17	1.80061e-16
ICAM3	155.125	-1.23984	0.203003	3.73833e-10	2.7683e-09			ACTN2	4.85603	4.17136	1.13235	1.98657e-05	8.10055e-05
GPC4	6.48318	-2.18348	0.859316	0.00133226	0.0040879			NAALAD2	38.9058	-1.53406	0.497794	0.000399932	0.0013403
CAMSAP3	6.65072	-1.74225	0.730239	0.0030206	0.00857131			SMC1B	21.1836	-1.75433	0.416643	4.81468e-06	2.13358e-05
UBE2T	542.332	1.29977	0.249673	6.46944e-08	3.7457e-07			NEBL	1.4219	3.63319	2.97162	0.00928024	0.0231626
SNRPA	898.857	1.42525	0.145504	3.57839e-23	7.23808e-22			CBFA2T2	330.421	-1.07797	0.158689	4.69714e-12	3.79028e-11
EXOSC5	198.114	1.69758	0.159375	4.22015e-27	1.07582e-25			PKD2L2	8.9279	-2.24624	0.652401	8.77695e-05	0.000325502
POLD3	491.697	1.28417	0.179541	2.94579e-13	2.86818e-12			MYH7B	57.6204	-1.8632	0.395263	3.9692e-07	2.01885e-06
ACTN2	7.08703	4.69711	1.08717	1.03447e-06	5.19754e-06			THOC1	831.612	1.22815	0.0930955	3.87293e-40	1.52606e-38
NAALAD2	30.6098	-1.3815	0.327595	7.03037e-06	3.16131e-05			XRCC5	8355.62	1.61048	0.0864181	4.24546e-78	7.20706e-76
FGFR1	346.382	-1.18926	0.175759	5.14312e-12	4.47884e-11			SP140	1048.61	1.0123	0.12647	6.02163e-16	6.52382e-15
SMC1B	25.045	-2.222	0.403629	6.70948e-09	4.35033e-08			TNS1	114.062	-4.08768	0.292501	2.38542e-45	1.20219e-43
N4BP2	808.114	-1.05822	0.153227	2.23384e-12	2.01243e-11			CDC14A	310.194	-1.27464	0.198923	4.55336e-11	3.38622e-10
TULP3	221.458	-1.02029	0.170162	9.53144e-10	6.78253e-09			CEACAM1	249.907	-4.59221	0.211462	2.22867e-105	8.24898e-103
P2RY10	226.338	-1.62181	0.214901	9.79751e-15	1.0791e-13			PAFAH1B3	124.656	1.40786	0.225331	1.32584e-10	9.48205e-10
TNRC6C	324.598	-1.2573	0.164962	9.39766e-15	1.03749e-13			KIF22	1360.5	1.05597	0.13473	2.16841e-15	2.25303e-14
CBFA2T2	318.683	-1.32652	0.14099	1.70799e-21	3.09281e-20			LRRC16A	41.3455	-1.39098	0.308908	1.90619e-06	8.93647e-06
PKD2L2	7.85735	-1.91398	0.649192	0.000576778	0.00190108			DDX1	1560.92	1.78832	0.106456	5.36136e-64	5.73691e-62
TP53INP2	45.5104	-2.36748	0.281655	7.83039e-18	1.09747e-16			DDX43	16.3777	-2.1868	0.465703	4.05212e-07	2.05824e-06
MYH7B	50.4319	-1.10332	0.286404	4.99012e-05	0.000198726			SLC4A4	49.7466	-3.95809	0.425675	2.4694e-21	3.84511e-20
TP73	26.3898	-1.39427	0.382564	7.35119e-05	0.000285261			SESN1	339.634	-1.44485	0.165909	7.83165e-19	1.0383e-17
THOC1	875.822	1.23462	0.126653	7.12724e-23	1.42085e-21			KIAA0020	2037.47	2.62665	0.102623	2.59901e-145	3.66753e-142
XRCC5	8640.61	1.50801	0.0936686	7.3398e-59	9.07972e-57			MOK	30.8311	2.08097	0.414647	9.33177e-08	5.0405e-07
TNS1	120.909	-4.97611	0.341179	2.3685e-48	1.77857e-46			HSP90AA1	57127.3	1.68816	0.11075	5.14719e-53	3.66603e-51
CDC14A	282.908	-1.05056	0.231615	2.543e-06	1.21386e-05			DLGAP4	349.681	-1.84621	0.134148	7.03974e-44	3.26372e-42
RAPGEF3	26.3744	-1.25636	0.343981	8.74838e-05	0.000335326			IGSF9B	474.691	-1.62403	0.170074	2.92786e-22	4.84287e-21
CEACAM1	246.844	-4.33371	0.245565	2.44258e-71	4.62987e-69			CROCCP3	29.2416	-1.43952	0.330298	3.54824e-06	1.60481e-05
PAFAH1B3	119.137	1.3448	0.19206	9.15723e-13	8.5139e-12			NDC80	1223.27	1.04805	0.15246	2.89105e-12	2.36758e-11
LRRC16A	34.2852	-2.11525	0.322062	7.94319e-12	6.83621e-11			MAGI3	97.3048	-1.14881	0.22021	6.92542e-08	3.79243e-07
DDX1	1789.48	1.8481	0.139911	1.5341e-40	7.75428e-39			COL4A4	14.4091	-1.72998	0.571272	0.000441149	0.00146755
KEAP1	463.78	1.13313	0.124472	3.8579e-20	6.4082e-19			TCF7	677.543	-2.64195	0.164025	2.28834e-59	2.07495e-57
DCT	3.861	-3.37693	1.23831	0.000412522	0.0013965			OSTM1	190.227	-1.26737	0.257645	2.62851e-07	1.36397e-06
SLC4A4	54.3851	-3.49005	0.331155	5.44401e-27	1.37884e-25			IMPG2	39.4219	-2.66183	0.317854	8.38938e-18	1.04649e-16
SMARCA2	2664.53	-1.21691	0.111498	3.63998e-28	9.7888e-27			MEF2C	15.3597	-2.012	0.513864	1.31098e-05	5.46819e-05
SESN1	325.073	-1.61473	0.162066	5.13667e-24	1.08572e-22			PTPRC	5117.54	-1.18129	0.209201	5.99693e-09	3.67033e-08
KIAA0020	2265.34	2.39924	0.130711	4.00732e-76	9.51394e-74			STK17B	2655.2	-1.12211	0.157607	4.15284e-13	3.64269e-12
CHRNA3	10.1222	1.22403	0.543904	0.00754851	0.0195395			ZNF506	218.477	-1.27456	0.171119	3.29266e-14	3.14607e-13
CPOX	661.695	1.19088	0.242364	3.41668e-07	1.81687e-06			JMJD4	33.7548	1.4359	0.299587	4.99606e-07	2.51507e-06
MOK	35.2053	1.83332	0.369745	1.50041e-07	8.32328e-07			DUSP12	284.887	1.09754	0.176909	2.35405e-10	1.64296e-09
HSP90AA1	61467	1.33584	0.110578	7.77175e-34	2.92268e-32			ATP8B1	18.0784	-1.52821	0.456889	0.00019074	0.000672161
DLGAP4	279.877	-1.63013	0.198173	4.67224e-17	6.18683e-16			IL12RB2	826.97	3.01562	0.13546	1.23513e-110	5.26165e-108
IGSF9B	537.971	-1.97537	0.24305	7.61601e-17	9.91177e-16			FYB	1584.73	-1.99522	0.115636	1.48782e-67	1.86623e-65
CROCCP3	30.3988	-1.60102	0.358648	1.97109e-06	9.57203e-06			BZW1	2473.87	1.10101	0.178842	3.24792e-10	2.23776e-09
NDC80	1251.68	1.35103	0.243763	9.51571e-09	6.06279e-08			C1QTNF3	10.7088	-1.01826	0.512216	0.0185127	0.0423228
MAGI3	87.6104	-1.3974	0.208475	6.18088e-12	5.35676e-11			EPB41L3	4.52115	-1.49737	0.943968	0.0187366	0.0427654
COL4A4	15.3498	-1.70023	0.435781	2.19303e-05	9.20117e-05			COBLL1	13.1246	-2.5208	0.634093	9.10883e-06	3.88036e-05
TCF7	577.859	-2.65593	0.197284	3.28421e-42	1.82057e-40			MRPL22	326.061	1.73579	0.188381	6.55335e-21	9.95034e-20
OSTM1	189.35	-1.29758	0.156823	4.61708e-17	6.12069e-16			GEMIN5	491.643	1.88054	0.144217	1.39419e-39	5.36252e-38
IMPG2	32.081	-2.56675	0.341259	6.16125e-15	6.91236e-14			DOPEY1	158.662	-1.03472	0.168398	3.62833e-10	2.4862e-09
MEF2C	14.0957	-1.29906	0.582606	0.00680366	0.0177919			ULK2	188.094	-1.16595	0.147854	1.23691e-15	1.30744e-14
PTPRC	4696.2	-1.3813	0.204203	4.12324e-12	3.6121e-11			GRHL2	3.03036	-2.39817	1.37062	0.00731327	0.018755
UBA5	838.107	1.19887	0.19744	4.8808e-10	3.57489e-09			PLOD1	246.045	1.05684	0.147007	3.07983e-13	2.73013e-12
STK17B	3153.26	-1.54828	0.139797	4.26538e-29	1.21519e-27			NUFIP1	243.212	1.47201	0.126884	1.11739e-31	2.97154e-30
ZNF510	229.964	-1.29936	0.251379	7.69089e-08	4.4068e-07			OXCT1	1177.07	1.42295	0.183827	2.97828e-15	3.06209e-14
ZNF506	216.476	-1.06389	0.141136	2.15289e-14	2.30321e-13			CYLD	3328.84	-1.34157	0.103515	5.97774e-39	2.24942e-37
JMJD4	30.889	1.20133	0.280159	6.97114e-06	3.13588e-05			ZNF671	221.581	-1.17284	0.175139	8.28679e-12	6.55568e-11
DUSP12	325.177	1.32901	0.214443	1.85775e-10	1.41539e-09			ZNF264	251.595	-1.70898	0.177791	1.50041e-22	2.52809e-21
ATP8B1	18.4439	-1.67668	0.464336	6.60732e-05	0.000258486			PPIE	861.085	1.0085	0.121474	5.10069e-17	6.01061e-16
IL12RB2	818.585	2.99137	0.220451	6.49174e-43	3.76745e-41			STARD7	1890.32	1.02848	0.0990067	1.39027e-25	2.73189e-24
FYB	1269.71	-2.21889	0.147491	5.54247e-52	5.0104e-50			GSTP1	865.504	1.38218	0.140585	2.64089e-23	4.6186e-22
BZW1	2886.89	1.22324	0.200956	4.34102e-10	3.19147e-09			KIAA1467	18.8858	1.78063	0.493032	6.46027e-05	0.000244608
MRPL22	382.093	1.69225	0.214517	6.63533e-16	8.04315e-15			WBP11	2404.59	1.66375	0.105492	1.29321e-56	1.08948e-54
GEMIN5	483.137	1.69779	0.117793	9.58733e-48	7.04189e-46			EIF3I	2203.51	1.6513	0.113025	6.12478e-49	3.65074e-47
DOPEY1	118.611	-1.70437	0.224307	6.36753e-15	7.13018e-14			KIF3C	149.541	-1.12117	0.156726	3.2162e-13	2.84543e-12
ULK2	162.267	-1.31553	0.162931	2.27826e-16	2.8743e-15			CAD	1462.49	1.05488	0.121531	1.87889e-18	2.43243e-17
GRHL2	3.01366	-2.94387	1.31384	0.00187614	0.0055847			CD59	234.056	-1.03801	0.155507	1.06643e-11	8.37201e-11
P2RX5	79.2871	1.25243	0.234768	3.50079e-08	2.09424e-07			CD82	723.765	2.3654	0.181923	2.01087e-39	7.68212e-38
NUFIP1	286.229	1.23423	0.155574	8.02816e-16	9.67661e-15			SEH1L	825.652	2.0253	0.123824	7.93478e-61	7.46465e-59
OXCT1	1189.98	1.1845	0.17875	1.33302e-11	1.12621e-10			OVGP1	75.6825	-1.04856	0.233486	2.9395e-06	1.34348e-05
CYLD	2814.89	-1.22202	0.132848	1.34918e-20	2.32486e-19			SLC25A24	228.905	-1.46533	0.312061	6.18719e-07	3.09058e-06
ZNF264	223.294	-1.47312	0.184022	3.32771e-16	4.13615e-15			PILRA	37.0431	-1.09283	0.384931	0.0016641	0.00497776
ZMPSTE24	595.764	1.12109	0.168588	1.25599e-11	1.06305e-10			AKR1B1	335.326	1.09361	0.152082	2.7879e-13	2.48599e-12
STARD7	2095.52	1.12357	0.162449	1.97035e-12	1.78394e-11			RRN3	21.3901	1.2148	0.407878	0.00093478	0.00293172
GSTP1	899.822	1.49827	0.127796	2.69874e-32	9.13993e-31			CTTN	289.398	5.56482	0.244022	2.131e-115	1.02369e-112
KIAA1467	24.0725	2.33911	0.406544	1.37723e-09	9.63121e-09			WNT11	2.29567	-4.32458	2.82792	0.0024943	0.00717313
WBP11	2407.61	1.43155	0.0946018	3.14851e-52	2.87947e-50			MTIF2	1150.52	1.44618	0.102994	2.66582e-45	1.34051e-43
EIF3I	2292.52	1.60915	0.103759	7.88285e-55	8.09076e-53			ORC1	670.029	1.45288	0.100964	1.8692e-47	1.02683e-45
KIF3C	138.084	-1.5791	0.208251	9.11851e-15	1.0081e-13			CHERP	395.062	1.17073	0.136393	3.77017e-18	4.78218e-17
CD82	733.715	2.54439	0.173058	8.82615e-50	7.10445e-48			POMGNT1	282.767	1.04195	0.146174	4.70375e-13	4.10202e-12
AK6	12.9236	1.46046	0.622231	0.00392037	0.010852			RAD54L	236.612	1.87293	0.197587	5.0142e-22	8.15052e-21
SEH1L	980.277	1.98497	0.169448	1.91144e-32	6.55862e-31			DIMT1	566.398	1.5245	0.213183	2.29064e-13	2.05475e-12
SLC25A24	224.466	-1.278	0.287963	2.96317e-06	1.40162e-05			IPO11	329.135	1.71432	0.14313	1.09168e-33	3.20103e-32
AKR1B1	352.823	1.37458	0.18928	1.20584e-13	1.21223e-12			MRPL28	615.286	1.63291	0.189147	1.52894e-18	1.9885e-17
CTTN	301.233	6.43515	0.274432	4.09161e-121	3.69881e-118			RBM22	674.195	1.43762	0.10124	2.99153e-46	1.5818e-44
WNT11	3.98296	-2.58421	1.1054	0.00226861	0.00661475			ERO1LB	99.9351	-1.89423	0.228744	2.03867e-17	2.46673e-16
MTIF2	1156.41	1.46748	0.123968	7.05575e-33	2.5089e-31			TXLNG	736.873	1.22477	0.143309	4.90731e-18	6.19672e-17
ORC1	698.98	1.12704	0.124462	5.97157e-20	9.78771e-19			LAT2	180.954	-1.03193	0.15958	4.54083e-11	3.37802e-10
CHERP	370.947	1.23296	0.155118	7.49725e-16	9.04596e-15			HUWE1	10153.2	1.15932	0.164077	6.58455e-13	5.65485e-12
POMGNT1	279.137	1.16444	0.142051	1.02722e-16	1.32586e-15			ZW10	497.629	1.10699	0.137627	3.76715e-16	4.14901e-15
RAD54L	253.221	1.87022	0.16733	1.20218e-29	3.52758e-28			ACOX3	119.242	1.10512	0.203978	2.65325e-08	1.51928e-07
DIMT1	558.12	1.45147	0.190999	8.48242e-15	9.42651e-14			MTMR2	546.924	1.19868	0.147678	1.81314e-16	2.04583e-15
IPO11	379.311	1.79982	0.173506	6.49885e-26	1.52902e-24			TRIP6	150.682	2.13246	0.216189	1.01566e-23	1.81852e-22
MRPL28	633.648	1.62027	0.164603	1.80852e-23	3.732e-22			SRRT	3348.5	1.60556	0.163216	2.14191e-23	3.75758e-22
RBM22	719.215	1.46801	0.113688	1.13123e-38	5.2134e-37			PSMC5	1653.04	1.71634	0.1582	4.81611e-28	1.08305e-26
ERO1LB	94.7709	-1.54382	0.237266	2.09733e-11	1.74498e-10			CETP	26.2435	-1.23889	0.346141	0.000114575	0.000418037
LAT2	152.088	-1.30075	0.176529	6.21239e-14	6.37624e-13			GNAO1	8.04754	-1.56756	0.71388	0.00483321	0.012991
ZW10	448.996	1.16299	0.138214	1.58277e-17	2.17679e-16			OGFOD1	639.166	1.21743	0.11616	4.19819e-26	8.47067e-25
MTMR2	504.876	1.01399	0.135291	3.18383e-14	3.34522e-13			NOP14	2771.23	1.93914	0.128522	3.98052e-52	2.73168e-50
TRIP6	155.434	2.37264	0.193923	3.13292e-35	1.24385e-33			TXNDC16	176.459	-1.03068	0.253014	1.95242e-05	7.96993e-05
SRRT	3147.46	1.35836	0.187762	1.52886e-13	1.51749e-12			NID2	19.8336	-1.34364	0.513631	0.00231749	0.00671428
PSMC5	1804.6	1.80806	0.136637	1.22911e-40	6.26661e-39			SF3B2	6898.33	1.38543	0.182281	8.12193e-15	8.13201e-14
CETP	15.2971	-1.68333	0.446	3.66289e-05	0.000148949			KLHL42	137.014	-1.26227	0.176382	2.77614e-13	2.47648e-12
LPCAT2	3.53109	-1.77054	0.911306	0.00861843	0.0219633			ERGIC2	499.727	1.04132	0.203795	1.49585e-07	7.92984e-07
GNAO1	9.05524	-2.10266	0.579398	4.44829e-05	0.000178417			AURKA	692.114	1.55421	0.177325	4.90376e-19	6.56296e-18
OGFOD1	642.677	1.17396	0.11767	7.59035e-24	1.59574e-22			CASS4	90.5457	-1.18944	0.219953	2.23901e-08	1.29389e-07
NOP14	2724.02	1.72808	0.120445	2.50703e-47	1.80752e-45			PIR	31.8431	1.24923	0.298339	9.96676e-06	4.22591e-05
TXNDC16	158.81	-1.45687	0.211304	1.39534e-12	1.2816e-11			AAMDC	30.2622	-1.19091	0.31617	5.78226e-05	0.000220788
C14orf166	2019.38	1.07384	0.191999	1.01019e-08	6.41023e-08			PTPN4	551.812	-2.53	0.144201	6.28313e-70	8.29593e-68
SF3B2	7211.13	1.36334	0.153815	2.55835e-19	3.9981e-18			DDX18	1849.79	1.55704	0.120508	9.05033e-39	3.36083e-37
AURKA	638.575	1.83924	0.173506	5.73162e-27	1.44431e-25			KHSRP	2792.2	1.64445	0.136895	7.78877e-34	2.29876e-32
CASS4	116.771	-2.2	0.210697	2.40314e-26	5.80507e-25			GNA11	20.6614	1.37861	0.47819	0.00104327	0.00324402
PIR	35.6985	1.58592	0.353406	1.73994e-06	8.49691e-06			DOCK9	1041.4	-2.70143	0.136671	6.62084e-88	1.48005e-85
AAMDC	25.6906	-1.0078	0.311641	0.000578094	0.00190488			DOCK3	210.805	-1.43522	0.169124	5.44369e-18	6.85868e-17
METTL2A	258.236	1.07772	0.180797	1.11319e-09	7.87375e-09			C3orf18	356.907	-1.65758	0.146439	2.33771e-30	5.93042e-29
PTPN4	446.947	-2.44335	0.172175	1.27037e-46	8.93975e-45			COQ9	354.322	1.51728	0.130206	6.9349e-32	1.86845e-30
DDX18	1860.87	1.49843	0.114207	6.81899e-40	3.33903e-38			CRLS1	339.68	1.45098	0.146103	8.35626e-24	1.50213e-22
KHSRP	2579.95	1.35607	0.179395	1.29758e-14	1.41393e-13			PPP1R13B	214.521	-1.10207	0.151975	1.6896e-13	1.53081e-12
DNMT3B	49.4422	-1.0523	0.249475	1.07956e-05	4.73747e-05			SMOX	69.4622	1.27963	0.319956	2.13036e-05	8.65095e-05
DOCK9	903.069	-2.89836	0.157775	1.93523e-76	4.68924e-74			FKBP1A	1074.16	1.01894	0.112844	8.21259e-20	1.15673e-18
DOCK3	180.306	-1.72771	0.217982	5.06908e-16	6.18928e-15			NSFL1C	726.711	1.84476	0.148428	3.9364e-36	1.29557e-34
C3orf18	265.416	-1.44899	0.181918	4.87307e-16	5.96234e-15			C20orf194	88.9267	-2.37722	0.249236	1.33133e-22	2.25497e-21
COQ9	369.787	1.36958	0.132649	1.72543e-25	3.96041e-24			CPXM1	5.50541	1.62494	0.861917	0.00994456	0.024622
CRLS1	376.127	1.71781	0.248681	1.05205e-12	9.75056e-12			LZTS3	11.7553	-1.94582	0.548092	6.66084e-05	0.000251823
PPP1R13B	200.229	-1.18578	0.220846	3.06729e-08	1.84808e-07			SNX5	2346.72	1.16771	0.12587	7.09497e-21	1.07438e-19
FKBP1A	1125.71	1.08383	0.145396	4.08489e-14	4.24828e-13			ESF1	890.868	1.02398	0.160833	9.1487e-11	6.62474e-10
NSFL1C	750.775	1.68643	0.137397	2.98762e-35	1.18817e-33			SLC8B1	220.962	-1.06096	0.153083	1.85392e-12	1.53946e-11
C20orf194	69.3969	-2.74971	0.250287	4.53166e-29	1.28949e-27			OAS1	64.1783	-3.02444	0.287924	7.36044e-27	1.55022e-25
CPXM1	9.66011	1.16698	0.556634	0.0119559	0.0293363			GCN1L1	2481.26	1.35358	0.142203	5.88184e-22	9.5129e-21
LZTS3	12.3837	-1.96153	0.599156	0.00017072	0.000622397			PXN	524.134	-1.22641	0.126765	1.37678e-22	2.32323e-21
SNX5	2504.62	1.28937	0.160367	3.11527e-16	3.88648e-15			TRMT6	526.662	2.11146	0.111836	2.39295e-80	4.25417e-78
SIRPG	92.6565	-1.24984	0.196142	6.85277e-11	5.42498e-10			PEBP1	807.858	1.32386	0.120279	1.15824e-28	2.69649e-27
P2RX7	36.9598	-1.11961	0.401999	0.00201869	0.00596146			CDIP1	24.4672	1.51671	0.345689	2.92606e-06	1.33842e-05
SLC8B1	185.906	-1.12854	0.185312	4.76421e-10	3.49168e-09			BIRC5	1578.05	1.67518	0.158611	1.0932e-26	2.28539e-25
OAS1	39.1323	-3.16536	0.339656	1.4144e-21	2.57905e-20			LAG3	536.855	3.10552	0.217998	6.04753e-47	3.26654e-45
PXN	454.699	-1.50144	0.180565	2.53568e-17	3.43706e-16			MLF2	925.272	1.52621	0.12475	5.80083e-35	1.81149e-33
KIF16B	164.44	-1.31207	0.285427	1.33335e-06	6.60325e-06			YPEL3	300.353	-2.57265	0.18637	3.43716e-44	1.62013e-42
TRMT6	548.98	1.98305	0.110531	1.10432e-72	2.21845e-70			NUDC	4663.3	2.35783	0.200804	1.26747e-32	3.52425e-31
PEBP1	876.924	1.50392	0.147905	7.71893e-25	1.72131e-23			ICAM1	328.59	1.77608	0.163474	3.12778e-28	7.12603e-27
BIRC5	1568.59	1.79249	0.167054	1.36262e-27	3.54674e-26			IRAK3	9.21092	-2.56651	0.703913	3.42038e-05	0.00013468
LAG3	566.796	3.08665	0.179491	4.1903e-67	6.93582e-65			LYZ	68.9833	-3.74688	0.371103	7.57848e-25	1.44272e-23
MLF2	890.822	1.31117	0.119036	1.11677e-28	3.10633e-27			TFAP4	495.578	1.29787	0.15485	1.87322e-17	2.27018e-16
ARHGAP4	1301.85	-1.01015	0.199857	2.06269e-07	1.12721e-06			FLT3LG	6.09389	-1.67635	0.742138	0.00441779	0.0119929
ANKRD24	19.6804	-1.16387	0.381896	0.000868396	0.00276756			RAB11FIP3	20.3869	-1.66208	0.420477	1.62824e-05	6.71829e-05
YPEL3	257.309	-2.86837	0.173581	4.47617e-62	6.15251e-60			PABPC4	2714.25	1.09854	0.107866	1.04434e-24	1.97812e-23
NUDC	5146.19	2.33931	0.159999	2.95907e-49	2.31833e-47			GLG1	1244.23	-1.11778	0.133078	1.79169e-17	2.17722e-16
ICAM1	315.943	1.80614	0.25011	1.00404e-13	1.01501e-12			DLL3	7.13233	1.53501	0.839765	0.0125483	0.0301978
IRAK3	7.27909	-2.50429	0.687704	3.58038e-05	0.000145872			NAT14	24.3627	1.78292	0.401747	1.72438e-06	8.13139e-06
LYZ	46.3165	-4.15676	0.386069	9.94122e-28	2.6078e-26			PITPNM2	309.671	-1.42424	0.166826	3.74168e-18	4.74872e-17
TFAP4	437.104	1.40083	0.14474	1.23354e-22	2.42013e-21			NLRC4	21.2888	-1.49633	0.446739	0.000173579	0.000616205
FLT3LG	7.38293	-2.06682	0.63506	0.000203806	0.000733352			PUS7	630.701	1.85744	0.185293	2.28917e-24	4.28564e-23
PABPC4	2852.24	1.02722	0.131607	2.90843e-15	3.35755e-14			DLD	1155.96	1.40962	0.153163	1.0741e-20	1.60603e-19
GLG1	1155.54	-1.15917	0.199907	2.57782e-09	1.75621e-08			TXNL1	842.883	1.31702	0.13784	4.27988e-22	6.99212e-21
DLL3	7.9702	2.14284	0.651452	0.000169048	0.000616972			ITGA6	241.424	-4.71724	0.249562	4.29864e-80	7.52362e-78
NAT14	24.0843	1.70622	0.497071	0.00011485	0.000430669			FH	889.302	1.35527	0.153944	4.01928e-19	5.40809e-18
PITPNM2	269.731	-1.43646	0.198548	1.36003e-13	1.35679e-12			TF	3.34672	-1.71452	1.16064	0.0180061	0.0413236
PUS7	601.012	1.71592	0.185138	4.05315e-21	7.21706e-20			NLRP1	1118.84	-2.29616	0.134772	5.93168e-66	7.0118e-64
NRCAM	3.00939	-2.08588	1.08615	0.00757972	0.0196101			SPAG7	777.406	1.22076	0.150291	1.76618e-16	1.99483e-15
DLD	1160.59	1.43546	0.153228	2.22021e-21	4.00183e-20			ORC6	650.709	1.27649	0.224632	4.57567e-09	2.83272e-08
TXNL1	955.434	1.5188	0.163754	4.86382e-21	8.6409e-20			ZC3HC1	97.8367	1.48946	0.232695	3.67715e-11	2.75915e-10
ITGA6	215.523	-5.36937	0.243958	8.50939e-108	5.88249e-105			ESR1	34.5905	-3.3884	0.427478	1.79855e-16	2.03039e-15
FH	938.473	1.45207	0.138727	3.56685e-26	8.49394e-25			RGS17	19.7646	-1.47929	0.504282	0.000750952	0.00239647
SEL1L3	664.173	-1.03717	0.114747	7.40603e-20	1.20632e-18			TMEM101	214.101	1.07485	0.157334	3.79111e-12	3.07345e-11
MYO15A	9.91341	-1.10264	0.577133	0.020098	0.0460996			CD200	96.5964	5.19671	0.354697	8.21969e-49	4.85823e-47
NLRP1	1040.9	-2.51663	0.138111	4.69843e-75	1.07215e-72			CEBPE	4.0733	-1.92366	1.03242	0.00844962	0.021299
SPAG7	762.289	1.0716	0.10626	2.98404e-24	6.39352e-23			SLC7A8	7.95937	-2.17718	0.762014	0.000599945	0.00195406
ORC6	756.947	1.56544	0.251191	1.16023e-10	9.0149e-10			OSGEP	498.9	1.30335	0.138897	2.19341e-21	3.42481e-20
ZC3HC1	116.424	1.86555	0.221371	6.6327e-18	9.39126e-17			HNRNPC	11880	1.52822	0.0952481	1.72717e-58	1.52328e-56
ESR1	24.4972	-3.97491	0.469147	5.66546e-18	8.07037e-17			SUPT16H	6726.64	1.57267	0.105463	7.53544e-51	4.9172e-49
RGS17	24.0035	-1.1314	0.384027	0.00126104	0.00388971			GEMIN2	172.133	1.03285	0.17393	1.34828e-09	8.79027e-09
TMEM101	228.698	1.11061	0.176355	1.33659e-10	1.03237e-09			DAZL	2.65606	5.52725	2.63336	0.000171638	0.000609987
CD200	126.515	5.76519	0.370428	1.27731e-55	1.37087e-53			TYRO3	11.2021	2.30267	0.555984	5.04348e-06	2.22797e-05
CEBPE	2.66251	-2.7115	1.32205	0.00325397	0.009164			WDR76	552.003	1.13751	0.139577	1.57305e-16	1.78295e-15
SLC7A8	7.2635	-2.86133	0.837434	7.25311e-05	0.000281668			CLSPN	1243.38	1.538	0.155194	1.06372e-23	1.90005e-22
OSGEP	569.126	1.31357	0.175328	2.30542e-14	2.45968e-13			RFFL	141.548	-1.61817	0.166492	5.97168e-23	1.02687e-21
SLC22A17	10.2928	-1.3979	0.587411	0.00449918	0.0122821			CDC45	928.865	2.23647	0.105579	2.0636e-100	6.4711e-98
SCFD1	639.576	1.00444	0.153781	3.24196e-11	2.64671e-10			CECR1	285.007	-5.52609	0.249405	1.77252e-109	7.27634e-107
HNRNPC	12592	1.5053	0.107335	3.19203e-45	2.10746e-43			ECHDC1	936.562	1.03241	0.162711	1.04438e-10	7.53355e-10
SUPT16H	6500.87	1.45237	0.108553	2.92112e-41	1.53254e-39			CDC6	1575.47	1.27962	0.100237	9.28994e-38	3.28245e-36
GEMIN2	173.783	1.40234	0.259071	1.83745e-08	1.13472e-07			CDC23	456.401	1.32567	0.172648	5.30386e-15	5.36998e-14
DAZL	1.90239	2.59557	1.95269	0.00885636	0.022494			AAAS	485.229	1.23046	0.127775	2.35703e-22	3.92455e-21
SEMA6A	18.0312	-1.56085	0.416816	4.50067e-05	0.000180303			MSH2	715.515	1.05599	0.186273	6.65675e-09	4.05877e-08
TYRO3	10.7739	1.21072	0.608552	0.0134692	0.0325162			MAP3K1	526.381	-1.09994	0.203878	2.66938e-08	1.52774e-07
WDR76	567.539	1.18595	0.141377	1.95091e-17	2.66594e-16			NUP188	1578.68	1.39093	0.10093	1.03095e-43	4.74068e-42
CAPN3	6.88846	-1.90515	0.748197	0.00167635	0.00504752			SH2D3C	286.561	-1.78791	0.138604	9.79617e-39	3.61993e-37
CLSPN	1147.8	1.19837	0.163438	8.99243e-14	9.12206e-13			TBC1D2	31.9523	-1.99088	0.456124	1.84319e-06	8.6537e-06
RFFL	132.782	-1.0987	0.170002	4.75961e-11	3.82461e-10			BLNK	8.25062	-2.15409	0.696861	0.000268089	0.000925946
CDC45	971.726	2.23635	0.121185	7.24888e-77	1.81253e-74			TDRD1	5.27606	1.7	0.867173	0.00788701	0.020051
CECR1	216.075	-5.74986	0.288401	3.84871e-88	1.53322e-85			NUBP2	263.228	1.22444	0.207145	1.3201e-09	8.61424e-09
ECHDC1	1031.84	1.35395	0.180889	2.31631e-14	2.46905e-13			SMIM24	4.48474	-1.68343	0.953785	0.0111315	0.0271911
XYLB	60.9699	1.16289	0.275332	8.8138e-06	3.91162e-05			SRPK1	2016.99	1.5281	0.11183	4.78901e-43	2.14111e-41
CDC6	1625.73	1.21027	0.0847339	1.14397e-46	8.07447e-45			MRPS18A	272.702	1.56351	0.152869	3.80904e-25	7.35046e-24
UPRT	190.958	1.0564	0.185184	5.24985e-09	3.44961e-08			PGC	1.29407	-1.90728	3.26865	0.0210469	0.0472514
CDC23	446.924	1.16615	0.206509	6.48352e-09	4.21662e-08			EFHC1	11.6557	-1.07014	0.464017	0.00797703	0.0202434
AAAS	461.751	1.28784	0.123684	8.11654e-26	1.9039e-24			HSP90AB1	67911.4	2.07837	0.0880686	1.22561e-122	7.09533e-120
MSH2	728.245	1.15424	0.167903	2.53497e-12	2.27152e-11			HNRNPH3	3403.61	1.36254	0.104669	3.27223e-39	1.24169e-37
MAP3K1	411.111	-1.14879	0.191847	8.44348e-10	6.03943e-09			IL12RB1	293.189	-1.2543	0.184033	3.15953e-12	2.5781e-11
EPB41L4B	2.02687	2.01515	1.42076	0.012596	0.0307306			ACOT7	844.76	1.41984	0.126816	1.31691e-29	3.23186e-28
NUP188	1390.97	1.08542	0.199784	2.48024e-08	1.50829e-07			SYDE2	36.684	-1.48184	0.446187	0.000190543	0.000671677
SH2D3C	169.69	-1.30117	0.23405	9.02516e-09	5.76746e-08			PCSK5	65.3451	-2.18524	0.277393	5.12676e-16	5.5811e-15
TBC1D2	19.435	-2.40624	0.45535	2.04994e-08	1.25899e-07			ABLIM1	1869.39	-1.41296	0.0982368	1.8422e-47	1.01447e-45
BLNK	6.88548	-3.0334	0.809242	2.24956e-05	9.42656e-05			NRP1	105.27	2.02729	0.268737	6.35858e-15	6.41484e-14
TDRD1	4.25596	2.04757	1.31224	0.0105894	0.0263546			TSPAN15	48.5666	-5.14506	0.495732	2.30955e-25	4.50302e-24
NUBP2	299.108	1.01581	0.174102	2.66284e-09	1.80836e-08			MAST3	207.121	-1.45854	0.205392	3.28218e-13	2.89812e-12
SMIM24	5.8943	-1.66729	0.691778	0.00313854	0.00887277			OCEL1	53.8399	-1.8152	0.365213	1.14195e-07	6.12421e-07
TREM2	1.90522	-2.75442	1.78889	0.00595149	0.0158114			CATSPERG	89.7936	-1.82355	0.319742	2.04282e-09	1.3077e-08
SRPK1	1868.51	1.40344	0.109364	3.32809e-38	1.50141e-36			PSMD8	2094.54	1.63738	0.147717	3.69814e-29	8.86375e-28
MRPS18A	293.58	1.37501	0.164591	2.21045e-17	3.00837e-16			FBXL19	148.512	1.5193	0.252081	4.70393e-10	3.18171e-09
HSP90AB1	76607.2	2.00691	0.117567	4.19337e-66	6.52722e-64			IGFALS	12.5052	-1.70105	0.606453	0.000816274	0.00258737
DSP	3.14711	-2.51465	1.13479	0.00338258	0.00950097			HNRNPM	6780.26	1.5405	0.141025	2.47083e-28	5.64639e-27
HNRNPH3	3783.73	1.48307	0.167345	1.72748e-19	2.74157e-18			2002-03-01	42.4794	-1.98528	0.390381	6.23822e-08	3.43863e-07
IL12RB1	269.71	-1.39222	0.156295	1.5805e-19	2.51e-18			NDUFB7	1002.73	1.36056	0.191932	4.43779e-13	3.88358e-12
ACOT7	859.267	1.30108	0.132963	4.60246e-23	9.25373e-22			TIMM13	601.062	2.72938	0.18647	2.36517e-49	1.45904e-47
CDC7	436.026	1.11665	0.193742	3.50532e-09	2.34526e-08			CDC34	453.665	1.11059	0.151781	1.10073e-13	1.00943e-12
SYDE2	29.4368	-1.25041	0.367891	0.000226829	0.000807908			POLR2E	944.708	1.54244	0.142695	8.83342e-28	1.96687e-26
PCSK5	61.9353	-2.41142	0.293251	3.07348e-17	4.1374e-16			POLRMT	642.76	1.41784	0.210843	5.41053e-12	4.34729e-11
ABLIM1	1731.16	-1.73869	0.108834	3.79514e-58	4.5051e-56			HCN2	29.6444	-2.38763	0.397033	2.26863e-10	1.58502e-09
NRP1	100.041	2.57433	0.249654	5.84652e-26	1.37692e-24			IZUMO4	28.2457	-1.09185	0.357342	0.000882225	0.0027808
HSD17B7P2	35.1234	-1.03133	0.279506	9.8918e-05	0.000375116			TRMT2A	310.881	1.26989	0.216361	1.56184e-09	1.01302e-08
TSPAN15	39.3476	-3.82128	0.385328	4.53203e-24	9.62248e-23			RANBP1	5250.49	2.40413	0.127316	2.45326e-80	4.32731e-78
MAST3	161.463	-1.61337	0.217522	3.10414e-14	3.26588e-13			KLHL22	109.845	-1.26338	0.234987	2.51462e-08	1.44393e-07
OCEL1	49.5423	-1.33181	0.250318	3.50902e-08	2.09862e-07			P2RX6	2.85567	-3.0516	1.67073	0.00244271	0.00703732
CATSPERG	88.4755	-1.98702	0.284197	4.66244e-13	4.46379e-12			TBC1D10A	92.0999	-1.14294	0.227095	1.80358e-07	9.51431e-07
PSMD8	2132.37	1.49134	0.170555	6.66942e-19	1.01461e-17			UPB1	12.9151	-2.99055	0.645952	4.441e-07	2.24919e-06
FBXL19	131.214	1.36576	0.228497	7.42859e-10	5.34768e-09			YPEL1	29.6	-1.80259	0.403971	1.45091e-06	6.91256e-06
STX1B	8.36737	-1.26712	0.619198	0.0115291	0.0284203			SNRPD3	1818.81	1.9587	0.0975886	2.43358e-90	5.78373e-88
ATP5D	339.633	1.27221	0.178601	3.90809e-13	3.77697e-12			PES1	2518.54	2.68166	0.178186	4.60827e-52	3.15289e-50
HNRNPM	7422.75	1.54722	0.142006	2.95369e-28	7.97972e-27			PPM1F	236.013	1.25728	0.179499	9.51175e-13	8.07962e-12
2002-03-01	41.184	-2.0261	0.337223	3.717e-10	2.7551e-09			CYTH4	702.809	-1.97522	0.153855	1.7209e-38	6.24671e-37
NDUFB7	1082.68	1.30755	0.124884	4.19365e-26	9.94627e-25			MFNG	542.967	1.02874	0.136097	1.9493e-14	1.89378e-13
TIMM13	703.084	2.87264	0.185459	3.76706e-55	3.93516e-53			LGALS1	563.68	-2.28881	0.183471	1.26639e-36	4.22967e-35
MTAP	384.132	1.13972	0.222493	1.2287e-07	6.87441e-07			PIK3IP1	1273.64	-2.64941	0.102715	8.71949e-148	1.31246e-144
POLR2E	926.414	1.63409	0.131777	6.27865e-36	2.55317e-34			SRRD	186.211	1.25398	0.188928	1.11081e-11	8.7143e-11
POLRMT	614.474	1.14411	0.186712	3.75379e-10	2.77887e-09			GCAT	98.172	1.87216	0.283149	7.60525e-12	6.03555e-11
HCN2	22.9277	-2.79806	0.449479	5.66106e-11	4.51655e-10			NHP2L1	1541.17	1.42039	0.142239	5.55798e-24	1.01282e-22
IZUMO4	22.2639	-1.69752	0.385893	2.21411e-06	1.06596e-05			TTC28	16.332	-1.98809	0.570562	7.14384e-05	0.000268823
ARVCF	9.09598	-1.07031	0.540383	0.0176134	0.0410618			CENPM	172.664	1.54269	0.157202	3.02684e-23	5.27722e-22
TRMT2A	289.036	1.21039	0.188237	4.96279e-11	3.98107e-10			DMC1	55.4832	1.36874	0.241116	4.08397e-09	2.53946e-08
RANBP1	6774.77	2.59285	0.191089	9.48649e-43	5.4516e-41			TOMM22	844.258	2.00532	0.13634	1.23055e-49	7.6538e-48
KLHL22	94.5164	-1.84832	0.209691	2.34988e-19	3.6821e-18			RTCB	1112.97	1.93722	0.130353	1.29071e-50	8.32617e-49
SLC7A4	1.90085	-1.79556	1.4519	0.0208828	0.0476948			POLDIP3	524.997	1.31814	0.126077	4.92485e-26	9.88384e-25
OSM	37.1694	-1.3263	0.326338	1.57736e-05	6.76415e-05			RAB36	3.1826	-3.54939	1.5177	0.000736935	0.0023554
TBC1D10A	74.6254	-1.37728	0.255163	2.1227e-08	1.30266e-07			TIMP3	8.05094	-1.94309	1.05313	0.0055898	0.0147956
GGT5	4.03327	-2.72699	1.01296	0.00101836	0.00320038			SUN2	1245.28	-1.75516	0.183249	1.84769e-22	3.09245e-21
SEC14L3	8.09972	-4.89272	1.07393	3.79571e-07	2.00993e-06			TTLL1	41.7942	-1.31625	0.317873	1.0242e-05	4.33205e-05
UPB1	12.2993	-4.32454	0.814473	2.22878e-08	1.36349e-07			NEFH	330.349	2.58312	0.19024	7.44569e-43	3.30923e-41
YPEL1	26.3648	-2.55002	0.411857	9.73988e-11	7.61534e-10			HMOX1	11.0227	-2.34427	0.777415	0.000273936	0.00094366
SNRPD3	2184.99	2.20339	0.164798	1.35896e-41	7.2593e-40			MCAT	130.256	1.42172	0.231345	2.59199e-10	1.80345e-09
PES1	2551.63	2.57305	0.1357	4.65571e-81	1.35096e-78			THOC5	896.905	1.04509	0.134166	3.2526e-15	3.3335e-14
PPM1F	230.677	1.22394	0.18871	3.36523e-11	2.74354e-10			MCM5	1576.74	1.33118	0.140528	9.50544e-22	1.51563e-20
CYTH4	618.351	-2.49857	0.208381	5.18695e-34	1.96953e-32			APOBEC3H	121.602	-3.15035	0.214391	7.63456e-50	4.77488e-48
MFNG	549.321	1.02788	0.136047	2.02332e-14	2.17052e-13			ARSA	82.9474	-1.97078	0.282555	5.58048e-13	4.83114e-12
LRP5L	116.628	-1.2952	0.196103	1.43417e-11	1.2095e-10			TTLL12	1005.24	2.71239	0.203674	2.60516e-41	1.08323e-39
LGALS1	559.73	-2.21034	0.139563	2.80153e-57	3.24371e-55			RBFOX2	2.58951	5.5427	2.60793	0.0001343	0.000485003
PIK3IP1	1170.6	-3.00821	0.151816	1.99185e-88	8.07179e-86			SYNGR1	5.41379	-3.75767	1.15226	0.000179056	0.000633629
SRRD	201.473	1.57918	0.185732	4.88367e-18	7.0034e-17			MTMR3	41.394	-1.00674	0.261586	5.18804e-05	0.000199583
GCAT	104.966	1.34961	0.236064	3.66728e-09	2.44805e-08			APOL4	18.5631	-1.91472	0.461755	6.01724e-06	2.62882e-05
NHP2L1	1765.41	1.6119	0.161661	5.02935e-24	1.06495e-22			CACNA1I	9.96508	-7.70477	2.70379	2.95807e-09	1.86296e-08
TTC28	18.2439	-2.29526	0.509211	1.04691e-06	5.25356e-06			TXN2	711.114	1.8546	0.166888	2.34082e-29	5.65857e-28
CENPM	172.182	1.49725	0.209799	2.84837e-13	2.77678e-12			FOXRED2	97.7184	1.7466	0.181919	1.78696e-22	2.99748e-21
DMC1	58.4159	1.01273	0.255047	3.32657e-05	0.000136049			EIF3D	4974.9	1.24265	0.110219	6.71108e-30	1.67059e-28
HSCB	87.346	1.00321	0.236471	1.0773e-05	4.72846e-05			TNRC6B	1149.72	-1.69708	0.121695	6.60007e-45	3.2679e-43
TOMM22	999.299	2.18696	0.177709	1.2828e-35	5.15399e-34			NCF4	51.0389	-2.46268	0.307244	1.36535e-16	1.55691e-15
RTCB	1179.62	1.85723	0.0972732	7.77522e-82	2.40459e-79			CSF2RB	46.2223	-1.61742	0.346966	6.45996e-07	3.21687e-06
POLDIP3	476.084	1.03321	0.158441	3.32188e-11	2.70915e-10			SLC25A17	217.613	1.07289	0.140821	1.17755e-14	1.16916e-13
RAB36	1.96151	-1.78618	1.40443	0.0175726	0.0409831			L3MBTL2	411.715	1.08714	0.139557	3.02116e-15	3.10477e-14
TIMP3	7.08989	-3.35238	0.857906	1.23868e-05	5.39146e-05			RANGAP1	2722.62	1.89703	0.201708	1.05621e-21	1.67584e-20
SUN2	1071.86	-1.97729	0.181848	2.72106e-28	7.38519e-27			PHF5A	782.582	1.85854	0.152336	6.89975e-35	2.13869e-33
MIOX	3.50751	-3.14585	1.39683	0.00162123	0.00489534			ACO2	566.832	1.24459	0.119493	8.68033e-26	1.72067e-24
RHBDD3	82.0787	1.13018	0.260904	6.039e-06	2.7407e-05			POLR3H	262.671	1.45241	0.162934	1.57963e-19	2.18803e-18
TTLL1	49.4184	-1.05373	0.253164	1.36157e-05	5.88821e-05			DESI1	583.173	1.79036	0.117726	6.77212e-53	4.76327e-51
NEFH	334.333	2.33696	0.216467	5.28838e-28	1.4157e-26			MLC1	8.19904	-1.89478	0.780154	0.00198163	0.00583405
MCAT	124.37	1.45016	0.189322	5.07665e-15	5.72011e-14			ABHD4	129.629	-1.13329	0.256828	3.98978e-06	1.78839e-05
MCM5	1481.75	1.23677	0.184009	6.73427e-12	5.82134e-11			KHNYN	1035.97	-1.06658	0.125573	8.24963e-18	1.0302e-16
APOBEC3H	110.626	-2.94322	0.21793	2.11509e-42	1.18931e-40			FKBP3	791.542	1.04554	0.130251	4.64359e-16	5.07715e-15
ARSA	67.3733	-1.64336	0.263698	1.14721e-10	8.92553e-10			GZMH	73.3584	2.04575	0.297647	1.18321e-12	9.97185e-12
TTLL12	961.413	2.42483	0.15812	6.13208e-54	6.08137e-52			GZMB	17749.7	4.25056	0.141633	4.96983e-199	2.24417e-195
SYNGR1	4.39623	-3.73272	1.16547	9.47531e-05	0.000360543			PRMT5	565.701	2.14001	0.125907	1.2841e-65	1.4717e-63
MTMR3	36.179	-1.01324	0.322699	0.000777458	0.00250423			POLE2	237.994	1.72548	0.221541	1.50607e-15	1.57938e-14
APOL4	18.1893	-1.52486	0.428771	9.03758e-05	0.000345173			CDKL1	24.6994	-1.64029	0.38278	3.72316e-06	1.67453e-05
CACNA1I	4.76542	-3.48321	1.03762	0.000154827	0.000568335			NIN	2013.57	-1.34485	0.101325	9.15504e-41	3.69772e-39
TXN2	698.06	1.66513	0.141642	1.61415e-32	5.57105e-31			PSMC6	1627.58	2.10896	0.0979223	1.04406e-103	3.80205e-101
FOXRED2	97.0645	1.85147	0.272458	2.23793e-12	2.01457e-11			GNPNAT1	281.763	1.05255	0.179339	2.01059e-09	1.28781e-08
EIF3D	5202.61	1.32233	0.11205	1.32064e-32	4.59856e-31			PSMA3	2706	1.52561	0.142516	2.70843e-27	5.87425e-26
TNRC6B	1032.56	-1.93434	0.142614	1.29607e-42	7.35817e-41			TIMM9	350.701	1.21774	0.165465	6.77875e-14	6.33039e-13
NCF4	50.5622	-1.94272	0.264461	4.07115e-14	4.23587e-13			AHSA1	4661.97	1.37184	0.110885	1.23515e-35	3.9782e-34
CSF2RB	39.0062	-2.48081	0.360027	5.54158e-13	5.25835e-12			LGMN	89.9241	-1.33675	0.214339	1.31598e-10	9.42051e-10
SLC25A17	229.998	1.10147	0.14912	6.19574e-14	6.36193e-13			ALKBH1	146.5	1.27417	0.214761	1.08981e-09	7.17161e-09
RBX1	599.133	1.46748	0.255214	2.49422e-09	1.70221e-08			ERH	1049.47	1.55583	0.175463	1.9854e-19	2.72833e-18
L3MBTL2	428.586	1.05263	0.1587	1.57447e-11	1.3226e-10			SLC10A1	15.1745	-1.01379	0.48661	0.014835	0.0349594
CHADL	14.2061	-1.23684	0.524618	0.00576526	0.0153618			MTHFD1	1811.65	1.4781	0.0959108	4.04846e-54	3.04687e-52
RANGAP1	2795.96	1.28629	0.190668	5.38325e-12	4.68449e-11			TCL1A	6.21347	-1.28519	0.681665	0.0146006	0.0344825
PHF5A	846.008	1.81713	0.131682	5.51187e-44	3.38253e-42			TELO2	337.942	1.73462	0.234577	3.23046e-14	3.0945e-13
POLR3H	268.132	1.42469	0.205921	1.40711e-12	1.2914e-11			VRK1	858.808	1.5273	0.138502	7.60475e-29	1.78872e-27
DESI1	604.316	1.56783	0.12553	2.37986e-36	9.98859e-35			PSMC1	258.191	1.64724	0.174038	6.70713e-22	1.07859e-20
BRD1	1339.97	-1.08979	0.127834	6.77439e-18	9.57064e-17			PAPLN	12.32	-1.33327	0.552255	0.00391422	0.0107748
MLC1	7.43517	-2.78792	0.797124	6.24863e-05	0.000245516			RPS6KA5	462.012	-1.96163	0.134516	5.92825e-49	3.55034e-47
ABHD4	119.974	-1.37171	0.228859	6.24585e-10	4.53234e-09			PSMB5	727.57	2.78478	0.144651	1.92759e-83	3.78444e-81
KHNYN	875.725	-1.13318	0.150496	2.13855e-14	2.28891e-13			ACIN1	3614.8	1.07127	0.11658	1.85003e-20	2.71587e-19
FKBP3	857.62	1.2	0.170592	7.77209e-13	7.26631e-12			APEX1	1810.07	1.04974	0.154751	5.48834e-12	4.40668e-11
GZMH	86.764	2.38084	0.229884	4.56842e-26	1.08133e-24			PABPN1	239.474	1.16293	0.213744	2.11955e-08	1.228e-07
GZMB	22399	4.51383	0.116876	0	0			ARHGAP5	937.737	-1.1023	0.253394	5.18504e-06	2.28559e-05
PRMT5	580.204	2.07842	0.137803	3.59163e-52	3.27201e-50			CINP	291.224	1.63951	0.172884	6.26171e-22	1.00983e-20
POLE2	221.333	2.01442	0.211844	3.26017e-22	6.24507e-21			DHRS2	87.1096	5.05433	0.353713	2.13661e-46	1.13507e-44
SOS2	363.386	-1.16512	0.14709	9.2763e-16	1.109e-14			PSMA6	246.146	1.00838	0.275373	0.000116387	0.00042418
CDKL1	18.6999	-1.87239	0.39618	4.73825e-07	2.47484e-06			REC8	171.086	-1.85239	0.217149	2.81108e-18	3.59595e-17
NIN	1581.83	-1.56166	0.137042	1.10916e-30	3.46211e-29			TM9SF1	28.0319	1.06738	0.304976	0.000198678	0.000698281
PSMC6	1971.38	2.2678	0.202396	6.88629e-30	2.0488e-28			PNN	5084.57	1.09848	0.113658	1.89554e-22	3.17018e-21
GNPNAT1	320.313	1.08545	0.191971	6.78349e-09	4.3959e-08			GSS	595.864	1.02223	0.13686	3.94085e-14	3.75112e-13
PSMA3	3516.43	2.07647	0.252215	3.28535e-17	4.40999e-16			MMP9	43.1808	-1.4513	0.321981	1.82252e-06	8.56377e-06
TIMM9	414.283	1.65919	0.193015	1.92533e-18	2.83184e-17			GINS1	440.671	1.46921	0.121575	3.94484e-34	1.17969e-32
AHSA1	5017.59	1.29115	0.110741	7.35517e-32	2.43145e-30			UQCC1	445.176	1.1571	0.125468	1.13937e-20	1.698e-19
DAAM1	349.189	-1.25481	0.131242	4.16562e-22	7.91501e-21			MYBL2	1186.25	1.81079	0.191541	7.12919e-22	1.14483e-20
RIN3	500.536	-1.04779	0.250928	1.32654e-05	5.74623e-05			PFDN4	546.725	1.60231	0.233939	1.87779e-12	1.5587e-11
LGMN	74.0169	-1.57245	0.256806	2.36523e-10	1.78524e-09			DOK5	2.63343	5.55045	2.64146	0.000181323	0.000640975
ALKBH1	168.204	1.16786	0.191902	4.36903e-10	3.21106e-09			CSTF1	277.346	1.13134	0.15925	4.8708e-13	4.24115e-12
ERH	1253.21	1.73506	0.23622	4.42324e-14	4.58597e-13			RAE1	663.433	1.28377	0.13435	4.36261e-22	7.12212e-21
MTHFD1	1874.72	1.41884	0.0952449	1.05115e-50	8.76109e-49			NELFCD	734.185	1.13941	0.127364	1.532e-19	2.12467e-18
TELO2	325.266	1.68991	0.184754	1.43257e-20	2.46315e-19			TUBB1	20.6729	-1.02378	0.372025	0.00240076	0.00692708
VRK1	937.954	1.67004	0.158951	1.87138e-26	4.56275e-25			SLMO2	526.277	1.02895	0.233045	4.66335e-06	2.0714e-05
PSMC1	233.757	1.42175	0.194794	8.55582e-14	8.69396e-13			MTG2	333.747	1.00346	0.155993	6.29678e-11	4.61437e-10
PAPLN	7.42295	-1.75412	0.6813	0.00186001	0.00554371			PSMA7	2671.8	1.65826	0.138411	1.12126e-33	3.27926e-32
RPS6KA5	439.435	-1.84477	0.143893	2.49012e-38	1.12988e-36			NTSR1	8.22928	-4.43723	1.11883	1.19248e-05	4.99235e-05
PSMB5	866.471	2.86151	0.155737	2.15911e-76	5.17833e-74			MRGBP	361.306	1.14976	0.148931	5.08969e-15	5.16008e-14
APEX1	1892.17	1.15723	0.179669	4.86759e-11	3.90604e-10			SLC17A9	99.5052	1.21577	0.191169	7.43267e-11	5.41862e-10
PABPN1	243.856	1.20512	0.21222	5.23307e-09	3.43954e-08			COL20A1	19.7034	-1.24911	0.402203	0.00060031	0.00195497
ARHGAP5	781.51	-1.40381	0.211504	9.34876e-12	7.98449e-11			EEF1A2	4.91316	-1.58057	0.821517	0.00997235	0.0246773
CINP	300.062	1.32083	0.153862	3.37301e-18	4.8968e-17			PTK6	38.7198	-2.24256	0.331192	1.67657e-12	1.39629e-11
DHRS2	96.9979	5.16405	0.334756	3.48095e-54	3.48154e-52			C20orf27	232.995	1.81122	0.139701	4.01304e-39	1.52024e-37
PSMA6	223.633	1.05712	0.24696	8.39302e-06	3.73971e-05			ISM1	97.2491	1.09775	0.229302	6.87379e-07	3.41617e-06
REC8	142.592	-1.58087	0.221674	2.65006e-13	2.58989e-12			NDUFAF5	208.824	1.03846	0.151753	3.51475e-12	2.85556e-11
MMP9	35.4529	-1.00047	0.268264	9.207e-05	0.000351187			CSNK2A1	1143.28	1.08126	0.0909057	5.76726e-33	1.62767e-31
GINS1	475.363	1.64257	0.184916	1.5394e-19	2.44639e-18			SNPH	110.197	-3.30194	0.322875	1.92997e-25	3.77271e-24
NINL	61.2072	-1.11819	0.247267	2.5529e-06	1.21809e-05			SIRPB1	11.7304	-2.63554	0.597291	1.71539e-06	8.09068e-06
UQCC1	418.006	1.12441	0.113618	1.82585e-23	3.76446e-22			FERMT1	1.7604	4.30741	2.83201	0.00394267	0.0108439
MYBL2	1201.25	1.57995	0.133284	5.5353e-33	1.98024e-31			TLDC2	60.8127	-1.89426	0.278748	2.04296e-12	1.6927e-11
PFDN4	699.892	1.91202	0.272672	4.13705e-13	3.98513e-12			POFUT1	1068.66	1.9623	0.117369	1.54125e-63	1.61104e-61
DOK5	3.32417	3.42013	1.20575	0.000428862	0.00144806			SAMHD1	2372.53	-2.74892	0.108303	4.22426e-143	5.29863e-140
CSTF1	277.844	1.239	0.147402	1.48451e-17	2.04764e-16			KIF3B	625.873	2.1635	0.128161	1.03919e-64	1.13347e-62
RAE1	751.694	1.65618	0.18049	1.01282e-20	1.75814e-19			NOP56	5205.08	1.57916	0.114051	3.74769e-44	1.75915e-42
NELFCD	706.528	1.10966	0.164735	7.06838e-12	6.09447e-11			IDH3B	780.206	1.37392	0.142375	1.61755e-22	2.71937e-21
SLMO2	624.645	1.16947	0.408919	0.00158178	0.00478792			CDK5RAP1	496.006	1.01831	0.113901	1.94238e-19	2.6741e-18
PSMA7	2966.36	1.60824	0.135666	5.12145e-33	1.84341e-31			CST3	6.74784	-1.76228	0.741411	0.00278669	0.00794719
NTSR1	5.51209	-3.59552	1.05936	9.93082e-05	0.000376521			ACTR5	129.328	1.47091	0.209221	5.30527e-13	4.60524e-12
MRGBP	355.428	1.24294	0.133607	5.355e-21	9.47771e-20			AHCY	1265.06	2.34742	0.151639	7.47554e-55	5.8001e-53
TCFL5	155.496	-1.37359	0.227989	5.16925e-10	3.77675e-09			DHX35	183.535	1.0613	0.185564	4.73186e-09	2.92621e-08
COL20A1	19.6542	-1.8739	0.396605	4.75013e-07	2.48049e-06			MAP1LC3A	4.95815	-1.67937	0.917125	0.00999806	0.0247328
PTK6	35.238	-2.47273	0.360584	1.08201e-12	1.00203e-11			TNNC2	13.5228	-1.24231	0.552315	0.00693117	0.0178971
C20orf27	242.048	1.87503	0.158891	6.26181e-33	2.23335e-31			ZNF516	102.379	-2.37123	0.208468	8.26901e-31	2.12882e-29
NDUFAF5	215.92	1.1971	0.17006	7.44427e-13	6.97092e-12			RBFA	207.206	1.70582	0.166657	2.99267e-25	5.80984e-24
RASSF2	668.901	-1.15948	0.146426	9.58103e-16	1.14369e-14			MYOM1	41.7265	-3.00371	0.34322	3.44254e-19	4.64589e-18
CSNK2A1	1155.82	1.21355	0.106746	2.37418e-30	7.31359e-29			MYL12A	3788.92	-1.18697	0.191277	1.90312e-10	1.33984e-09
SNPH	101.956	-3.49988	0.332489	6.80739e-27	1.71124e-25			SMAD7	306.39	-1.16438	0.176409	1.46541e-11	1.13697e-10
SIRPB1	7.42388	-3.67824	0.927357	9.18307e-06	4.06285e-05			ANKRD12	2214.93	-1.7066	0.155208	7.60551e-29	1.78872e-27
TLDC2	49.097	-2.05426	0.353776	1.03666e-09	7.35454e-09			MIB1	773.677	-1.0236	0.157343	3.40934e-11	2.56501e-10
POFUT1	1108.56	2.06539	0.0984237	1.48861e-98	8.74706e-96			RBBP8	1100.76	1.1952	0.180777	1.50647e-11	1.16643e-10
SAMHD1	1957.73	-2.63511	0.12576	2.17994e-98	1.24969e-95			CSTF2	626.616	1.42981	0.17255	3.43951e-17	4.09369e-16
KIF3B	593.51	1.78872	0.13569	2.36107e-40	1.18325e-38			VSIG1	28.8923	-7.33518	1.3049	1.88318e-12	1.5626e-11
MROH8	12.2669	-1.08211	0.493624	0.0109809	0.0272396			PGRMC1	521.674	1.09881	0.130657	1.72957e-17	2.10741e-16
NOP56	5440.43	1.61601	0.0883833	3.42429e-75	7.89063e-73			POLA1	998.975	1.41157	0.0949817	1.73334e-50	1.1118e-48
IDH3B	794.13	1.3767	0.102615	1.58625e-41	8.4161e-40			SUV39H1	191.721	1.85888	0.221813	1.03517e-17	1.28066e-16
CDK5RAP1	537.892	1.17001	0.118654	2.64416e-23	5.39013e-22			SRPX	7.66071	-7.20151	2.6452	2.72233e-08	1.55686e-07
SNTA1	39.7891	-1.61212	0.310876	5.25794e-08	3.0834e-07			MCF2	10.3473	-1.60272	0.703912	0.00377507	0.010435
CHMP4B	2698.36	1.0325	0.120699	6.1849e-18	8.77307e-17			ABCD1	80.7442	-1.09795	0.260552	1.05337e-05	4.44376e-05
CST3	7.6848	-2.01261	0.710646	0.000693891	0.00225733			PLS3	50.9265	4.80269	0.915575	8.37971e-09	5.05199e-08
AHCY	1403.3	2.35678	0.155767	1.37196e-52	1.25963e-50			NAA10	228.622	1.79233	0.204783	4.49139e-19	6.03251e-18
DHX35	158.446	1.07301	0.231545	1.6216e-06	7.9454e-06			ZC3H12B	40.759	-1.17604	0.367915	0.000457675	0.00151939
PIGU	110.256	1.30033	0.178133	9.65442e-14	9.76829e-13			PIM2	667.447	1.44349	0.106324	1.53948e-42	6.72309e-41
ZNF516	79.3167	-2.77036	0.234243	3.01534e-33	1.09371e-31			PQBP1	997.581	1.18675	0.166956	4.69652e-13	4.09729e-12
RBFA	222.739	1.68262	0.158709	5.83025e-27	1.46718e-25			EMD	346.493	1.00164	0.179662	1.19288e-08	7.08387e-08
MYOM1	36.0261	-2.68401	0.320874	1.00221e-17	1.39385e-16			RAB40AL	2.38159	-4.51881	2.71358	0.0014229	0.00431122
MYL12A	3460.35	-1.09404	0.188259	2.66077e-09	1.80748e-08			PGK1	4301.36	1.0885	0.161605	7.24992e-12	5.76369e-11
SMAD7	383.254	-1.61648	0.202331	3.16828e-16	3.94842e-15			SMS	2093.68	2.08288	0.0983285	2.33645e-100	7.22635e-98
RNF125	528.648	-1.34613	0.218998	2.46656e-10	1.85993e-09			PHEX	70.5454	6.88215	0.620384	1.25625e-28	2.91208e-27
ANKRD12	1828.11	-1.89451	0.181658	3.29742e-26	7.88428e-25			UBL4A	363.684	1.05945	0.121508	1.31401e-18	1.71788e-17
MIB1	691.841	-1.0648	0.161158	1.7377e-11	1.45452e-10			CD40LG	199.65	1.11952	0.247769	2.54858e-06	1.17528e-05
CSTF2	548.583	1.28325	0.240798	3.38656e-08	2.029e-07			TIMP1	118.74	-2.29422	0.259051	7.71439e-20	1.08792e-18
VSIG1	27.1536	-9.89356	2.92595	9.78937e-18	1.36309e-16			KLF8	58.3037	-2.4215	0.301614	1.27258e-16	1.45554e-15
GPR143	7.28327	-1.29271	0.757718	0.0209002	0.0477254			PBDC1	823.59	1.37606	0.144261	4.54684e-22	7.41218e-21
PGRMC1	575.692	1.20406	0.187411	5.13897e-11	4.11959e-10			GLA	190.801	1.8488	0.217096	3.05816e-18	3.89436e-17
POLA1	892.739	1.01686	0.15401	1.97126e-11	1.64358e-10			ARMCX3	373.269	1.25976	0.158008	5.73928e-16	6.22689e-15
SUV39H1	199.062	1.82531	0.199631	1.15312e-20	1.99287e-19			NDFIP2	672.383	2.33039	0.251026	2.36449e-21	3.68939e-20
SRPX	11.7223	-8.42714	2.7641	1.59098e-12	1.45617e-11			TNFSF13B	22.5201	-1.83134	0.43724	4.66282e-06	2.0714e-05
ABCD1	78.7636	-1.62812	0.233633	7.1973e-13	6.74792e-12			KLF5	95.296	-2.13642	0.27097	4.66769e-16	5.10102e-15
CACNA1F	10.8509	-2.17307	0.565181	1.91526e-05	8.11486e-05			ACP5	41.1224	-4.21997	0.466123	3.72507e-20	5.37409e-19
PLS3	58.849	4.37502	0.375789	2.54602e-32	8.6853e-31			UGGT2	6.34052	-1.24736	0.644852	0.0143514	0.0339578
NAA10	257.471	1.89819	0.141837	1.44195e-41	7.6771e-40			PARP4	781.545	-2.04474	0.19127	1.53303e-27	3.36374e-26
KCND1	68.3708	-1.4555	0.285218	9.49381e-08	5.39122e-07			KPNA3	767.228	1.01324	0.133536	1.55773e-14	1.52914e-13
PIM2	683.376	1.50317	0.127591	1.33059e-32	4.62635e-31			FLT1	160.811	3.03605	0.261886	3.44642e-32	9.40911e-31
PQBP1	1010.24	1.08459	0.12525	2.20856e-18	3.22823e-17			DGKH	370.533	-1.69578	0.195421	7.6197e-19	1.0108e-17
SMS	2510.35	2.4114	0.176895	3.4064e-43	2.01166e-41			KATNAL1	233.258	-1.61269	0.152888	1.33092e-26	2.75683e-25
PHEX	60.3073	5.88935	0.495314	1.31769e-32	4.59509e-31			DHRS12	90.8804	-1.83298	0.254603	1.07049e-13	9.82901e-13
TIMP1	102.337	-2.40065	0.263572	9.48366e-21	1.6487e-19			TSC22D1	174.462	-2.00498	0.214329	1.20855e-21	1.91351e-20
FGD1	7.11617	1.46925	0.666641	0.00628721	0.0166052			TRADD	143.519	-1.32372	0.221557	6.88373e-10	4.6078e-09
MAGED2	370.438	-1.15774	0.122894	1.8234e-21	3.2967e-20			HSF4	217.262	-3.21564	0.187643	9.05304e-67	1.08723e-64
KLF8	44.5518	-2.22024	0.332017	3.22854e-12	2.86029e-11			GDPD3	19.9228	-1.60354	0.469329	0.000138682	0.000500028
PBDC1	902.882	1.39353	0.132557	2.31258e-26	5.59782e-25			NUTF2	775.565	1.47292	0.114593	2.40164e-38	8.66203e-37
GLA	208.636	1.53506	0.199052	3.05443e-15	3.51746e-14			NUP93	1214.84	1.75955	0.118079	7.07078e-51	4.62736e-49
ARMCX3	441.413	1.30454	0.232225	6.51314e-09	4.23471e-08			PLLP	11.6202	-1.81809	0.55589	0.000174288	0.000618334
NDFIP2	772.995	2.62104	0.257501	2.841e-25	6.45168e-24			DHODH	198.926	1.45279	0.169063	2.14005e-18	2.76103e-17
TNFSF13B	23.1657	-1.93403	0.403494	3.01016e-07	1.61127e-06			CCL17	139.094	1.8872	0.177434	4.7519e-27	1.01407e-25
FNDC3A	454.043	-1.09193	0.219941	2.91302e-07	1.5639e-06			ACD	216.801	1.28658	0.182272	6.24307e-13	5.3759e-12
KLF5	64.7716	-1.84498	0.345835	1.73122e-08	1.07335e-07			POLR2C	501.165	1.08145	0.147282	9.32646e-14	8.61591e-13
ACP5	40.1868	-3.17217	0.317042	3.03018e-24	6.48057e-23			MMP15	6.08217	-2.7333	0.874186	0.000255798	0.000886206
FGF9	33.3642	-1.13138	0.266707	8.90368e-06	3.95002e-05			CCDC113	28.6377	1.02651	0.378349	0.00277764	0.00792238
PARP4	608.485	-2.34423	0.195796	6.12971e-34	2.31628e-32			PSMD7	1804.41	1.67729	0.110468	1.07961e-52	7.52327e-51
MRPS31	435.594	1.00613	0.196426	1.46424e-07	8.13605e-07			TANGO6	343.068	1.4944	0.148887	3.04044e-24	5.64531e-23
SLC25A15	106.652	1.06035	0.214213	3.3334e-07	1.77459e-06			SMPD3	152.018	-2.78061	0.219284	1.17973e-37	4.11048e-36
FLT1	200.548	1.37219	0.181178	1.14072e-14	1.25053e-13			NPRL3	297.698	1.22516	0.140745	1.26831e-18	1.66006e-17
RGCC	309.492	1.41706	0.262164	1.8808e-08	1.16088e-07			LMF1	61.058	-1.67499	0.334571	1.05183e-07	5.65302e-07
DGKH	341.718	-1.8069	0.165178	1.45837e-28	4.01377e-27			HAGHL	15.7458	1.21607	0.453705	0.00242803	0.00700038
KATNAL1	192.352	-1.168	0.160239	1.23052e-13	1.23493e-12			FAM173A	23.8809	2.77335	0.445508	7.99678e-11	5.81673e-10
DHRS12	70.583	-1.74943	0.212869	4.5004e-17	5.97275e-16			SLC7A5	2507.4	2.02521	0.156634	5.80448e-39	2.18787e-37
TSC22D1	130.143	-1.82316	0.204374	9.78181e-20	1.57798e-18			STUB1	361.844	1.34625	0.206265	2.28542e-11	1.74502e-10
HSF4	182.038	-3.1245	0.179459	7.78639e-69	1.34567e-66			NUBP1	100.758	1.48718	0.195457	8.32291e-15	8.32955e-14
NUTF2	767.266	1.41353	0.132033	2.89787e-27	7.44388e-26			GSPT1	3200.66	1.35337	0.0961252	1.68806e-45	8.54552e-44
NUP93	1211.39	1.84259	0.124701	4.09706e-50	3.3206e-48			EARS2	203.538	2.76681	0.170249	2.67791e-60	2.48815e-58
TSNAXIP1	8.48902	1.40515	0.613804	0.00563144	0.0150496			TCEB2	612.406	1.07123	0.202351	5.3771e-08	2.9851e-07
ARL2BP	43.8411	-1.00661	0.269934	9.06243e-05	0.000345953			RBL2	725.263	-1.80899	0.226366	2.21108e-16	2.47751e-15
PLLP	6.69626	-1.75002	0.681281	0.00185018	0.00551912			XYLT1	558.107	-2.85933	0.134631	6.08501e-101	1.99112e-98
CCL22	321.052	1.59773	0.229205	7.77829e-13	7.26922e-12			PYCARD	97.7281	-2.1209	0.266897	2.51555e-16	2.80891e-15
DHODH	197.576	1.72747	0.169207	3.97849e-25	8.96552e-24			RPGRIP1L	96.7581	1.87454	0.293212	3.29261e-11	2.48133e-10
CCL17	139.776	2.11456	0.214218	9.02046e-24	1.88795e-22			BCKDK	140.043	1.74554	0.159719	2.11003e-28	4.84641e-27
POLR2C	518.133	1.23879	0.12894	2.73208e-22	5.25919e-21			IL21R	348.247	1.88037	0.157095	1.18419e-33	3.44988e-32
MMP15	3.13864	-3.97787	1.43458	8.61034e-05	0.000330304			TMC5	8.0066	-1.1459	0.628683	0.0206839	0.0465188
PSMD7	1731.12	1.59611	0.103709	4.96983e-54	4.94962e-52			RNF40	1423.54	1.37388	0.164579	2.25377e-17	2.7139e-16
TANGO6	345.963	1.09768	0.156912	1.15502e-12	1.06754e-11			KNOP1	250.8	2.09398	0.215181	4.70465e-23	8.14582e-22
SMPD3	143.654	-3.03943	0.215401	6.23811e-46	4.31237e-44			AQP9	52.7075	3.68798	0.308857	1.87587e-33	5.40222e-32
CMC2	466.723	1.22932	0.273619	2.53327e-06	1.2102e-05			CSK	3174.43	1.05906	0.14011	1.92807e-14	1.87476e-13
HCFC1R1	38.3227	1.19005	0.273379	5.20745e-06	2.38449e-05			RASL12	3.06628	-1.72296	1.31563	0.0205658	0.0462992
NPRL3	251.495	1.28926	0.193321	9.37393e-12	8.00308e-11			IGDCC4	2.22463	1.98829	1.48302	0.0115556	0.0280813
LMF1	57.882	-1.69281	0.254915	7.1667e-12	6.17698e-11			CTSH	185.221	-1.38566	0.183631	1.34181e-14	1.32641e-13
FAM173A	32.0369	3.03077	0.460798	6.90759e-12	5.96678e-11			CD276	34.1536	1.62323	0.328977	2.02807e-07	1.06439e-06
SLC7A5	2669.26	1.20497	0.161981	3.97842e-14	4.14122e-13			FAH	355.081	1.85975	0.211239	2.8833e-19	3.90985e-18
STUB1	351.255	1.22708	0.187878	2.53772e-11	2.09654e-10			CEMIP	40.45	-1.27131	0.290519	3.81731e-06	1.71415e-05
NUBP1	102.051	1.02408	0.239064	8.24949e-06	3.68064e-05			RPAP1	268.4	1.27848	0.167106	7.55771e-15	7.59065e-14
EARS2	191.102	2.12198	0.227385	1.61331e-21	2.92361e-20			HOMER2	370.062	1.0433	0.132414	1.54254e-15	1.61613e-14
TCEB2	706.433	1.27072	0.191906	1.26044e-11	1.06629e-10			EHD4	339.888	1.0782	0.120803	1.99662e-19	2.74207e-18
RBL2	585.438	-2.0184	0.273635	2.56664e-14	2.71986e-13			ATP8B4	83.388	-1.27658	0.197979	3.54081e-11	2.65861e-10
XYLT1	530.854	-2.98077	0.195072	9.80382e-54	9.64138e-52			DNAJC17	317.801	1.23971	0.15695	9.91858e-16	1.05933e-14
PYCARD	76.8173	-2.14417	0.248098	9.57714e-19	1.44276e-17			EIF3J	1560.11	1.657	0.0959805	2.07952e-67	2.56565e-65
RPGRIP1L	89.4605	1.57677	0.208074	9.70039e-15	1.06941e-13			OIP5	117.928	1.1541	0.284008	1.86327e-05	7.63364e-05
BCKDK	127.088	1.38357	0.198604	1.0435e-12	9.67512e-12			SLC30A4	134.114	-3.23652	0.221697	2.64698e-49	1.61961e-47
IL21R	432.783	1.2167	0.12594	1.82192e-22	3.5449e-21			SGK3	21.4258	-2.76236	0.469773	4.55295e-10	3.08328e-09
KNOP1	250.495	2.0782	0.153077	1.01474e-42	5.80305e-41			ZDHHC2	227.516	-1.56445	0.246656	4.87103e-11	3.60702e-10
AQP9	42.2114	4.67796	0.476044	2.50034e-23	5.11471e-22			FZD3	78.7619	1.40574	0.275907	9.94878e-08	5.35838e-07
CSK	2917.84	1.05359	0.121221	1.74443e-18	2.57869e-17			CPQ	33.6468	-2.74409	0.401564	1.19019e-12	1.00269e-11
HERC1	1082.55	-1.11936	0.212768	5.93477e-08	3.45446e-07			CALB1	4.53552	-1.73623	1.11285	0.0131005	0.0313595
CTSH	155.565	-1.47706	0.220511	5.85077e-12	5.07254e-11			POP1	356.085	1.5435	0.130758	1.09122e-32	3.04543e-31
CD276	31.6337	1.96352	0.364141	1.25433e-08	7.88071e-08			NIPAL2	11.2587	-1.6613	0.550088	0.000462731	0.00153527
FAH	373.042	1.73282	0.165606	2.53785e-26	6.11164e-25			STK3	92.3526	1.24889	0.226598	1.34394e-08	7.93292e-08
CEMIP	43.619	-1.53115	0.26531	2.02315e-09	1.39408e-08			NDRG1	408.198	-1.91064	0.123573	1.14836e-54	8.75932e-53
RPAP1	254.932	1.17477	0.145741	3.13356e-16	3.90722e-15			TRPS1	114.598	-1.01899	0.238046	8.28825e-06	3.5509e-05
ATP8B4	83.2463	-1.60508	0.216367	2.72112e-14	2.87707e-13			CHRAC1	507.69	1.06411	0.114722	8.16263e-21	1.23192e-19
DMXL2	117.592	-1.17334	0.177541	1.49649e-11	1.26025e-10			NCALD	134.485	-1.14498	0.178131	5.12142e-11	3.78623e-10
DNAJC17	304.95	1.50232	0.131229	6.75797e-31	2.13781e-29			SH2D4A	30.7072	2.55926	0.412096	6.83227e-11	4.99059e-10
EIF3J	1556.38	1.50669	0.10265	2.46474e-49	1.944e-47			SLC39A14	762.125	1.43538	0.151113	6.14001e-22	9.91625e-21
RHOV	10.4704	1.59371	0.601218	0.00151389	0.00459602			TUSC3	1.73589	2.19174	2.14155	0.015365	0.036039
OIP5	107.339	1.1605	0.297971	3.73298e-05	0.000151485			MCM4	2267.06	1.5358	0.134565	9.93436e-31	2.55174e-29
SLC30A4	100.328	-3.24485	0.263008	3.84986e-36	1.57918e-34			ASAH1	257.804	-1.18195	0.219325	2.4662e-08	1.41828e-07
SGK3	18.2894	-2.24677	0.443711	6.24208e-08	3.62256e-07			KCNN4	354.747	1.952	0.157387	5.55712e-36	1.82367e-34
ZDHHC2	207.027	-1.33903	0.308615	4.31328e-06	1.99723e-05			NFKBIB	460.374	1.95149	0.184319	6.42319e-27	1.36172e-25
CA2	14.8396	1.36454	0.5161	0.00214561	0.00629173			FCGRT	26.3568	-1.26245	0.403646	0.000517097	0.0017014
FZD3	73.122	1.40046	0.308617	1.70239e-06	8.32045e-06			PEX11G	12.4048	-3.07036	0.682482	8.42006e-07	4.13638e-06
RIPK2	117.809	-1.24058	0.248384	2.02035e-07	1.10613e-06			DOT1L	683.474	1.14684	0.143143	4.78267e-16	5.22415e-15
CPQ	31.2024	-3.50592	0.433828	7.58089e-17	9.87701e-16			PLEKHJ1	401.748	1.18855	0.179447	1.41198e-11	1.09704e-10
CALB1	6.09322	-1.75207	0.802971	0.00461935	0.0125809			RNASEH2A	563.577	2.00435	0.172667	7.80131e-32	2.09439e-30
POP1	339.678	1.5845	0.160058	1.10239e-23	2.29298e-22			SF3A2	899.279	1.03626	0.190102	2.35211e-08	1.3565e-07
NIPAL2	6.39073	-4.48258	1.0954	3.39082e-06	1.59109e-05			OAZ1	5016.06	1.04673	0.128052	1.45064e-16	1.64834e-15
STK3	96.6287	1.26489	0.212836	1.00758e-09	7.15687e-09			TRMT1	1147.74	1.6701	0.168378	8.6046e-24	1.54431e-22
GDAP1	84.4343	1.04663	0.265854	3.65835e-05	0.000148816			STX10	488.298	1.23165	0.207292	1.05986e-09	6.97856e-09
NDRG1	422.06	-1.94327	0.138637	2.22982e-45	1.4847e-43			IL4I1	54.2794	2.62914	0.336056	4.50577e-16	4.93123e-15
ZC2HC1A	15.1455	-1.11767	0.471592	0.00637221	0.0168095			SGTA	1301.76	1.50362	0.183028	5.88976e-17	6.908e-16
TRPS1	97.5885	-1.96422	0.291274	2.5483e-12	2.28172e-11			C19orf53	2105.27	1.57197	0.165424	5.39556e-22	8.7578e-21
NCALD	119.72	-1.0503	0.223656	1.21319e-06	6.04256e-06			TIMM44	579.357	1.49953	0.102632	6.12823e-49	3.65074e-47
SH2D4A	31.276	1.82021	0.3068	5.32676e-10	3.88579e-09			PPP6R1	3989.4	1.02282	0.171589	1.14854e-09	7.5383e-09
SLC39A14	812.961	1.55919	0.144175	7.34759e-28	1.94479e-26			C19orf44	43.6262	1.34446	0.264932	1.17568e-07	6.29762e-07
DCTN6	203.602	1.02697	0.314467	0.000491739	0.00164197			OLFM2	23.9237	-2.71149	0.581879	3.66114e-07	1.86893e-06
UBXN8	67.601	1.27606	0.24568	6.7122e-08	3.87587e-07			AKAP8	616.424	1.22897	0.106293	2.501e-31	6.56599e-30
MCM4	2337.36	1.62236	0.14049	1.86411e-31	6.06843e-30			ZNF419	111.601	-1.34711	0.182129	4.43851e-14	4.20708e-13
ASAH1	227.278	-1.12803	0.228698	3.26862e-07	1.74247e-06			AURKC	7.90648	-1.34157	0.626647	0.00802109	0.0203461
KCNN4	364.368	2.11785	0.151587	4.21823e-45	2.76942e-43			PDCD5	1912.7	1.774	0.2051	1.13836e-18	1.49691e-17
HNRNPL	2163.61	1.04436	0.108082	2.07095e-22	4.01613e-21			TIMM50	388.855	2.26	0.153246	6.21043e-50	3.89497e-48
NFKBIB	457.61	1.92909	0.142448	1.71301e-42	9.70181e-41			CLC	11.2943	-1.4675	0.67575	0.00590231	0.0155046
FCGRT	19.1829	-1.33243	0.462006	0.00115442	0.0035834			GPI	1319.89	1.88755	0.149158	2.25543e-37	7.6807e-36
PEX11G	10.9653	-2.71868	0.698362	1.26776e-05	5.50884e-05			PRX	85.1978	-1.30647	0.340835	3.59642e-05	0.000141266
DOT1L	596.649	1.19889	0.198029	5.51224e-10	4.01611e-09			EBI3	19.3621	3.00974	0.544222	2.88359e-09	1.81859e-08
PLEKHJ1	374.803	1.27998	0.15583	7.97314e-17	1.03651e-15			CCDC94	268.118	2.07447	0.157913	3.99187e-40	1.57018e-38
RNASEH2A	647.66	2.21285	0.169868	1.29396e-39	6.27076e-38			FSD1	93.924	1.90235	0.214704	1.48889e-19	2.06869e-18
OAZ1	5692.67	1.25244	0.156837	4.87039e-16	5.96217e-15			POLR2I	25.4551	2.05026	0.342905	4.29944e-10	2.92652e-09
TRMT1	1096.04	1.53892	0.152448	1.58002e-24	3.44178e-23			CLIP3	24.5777	-1.29976	0.395263	0.000308446	0.00105214
STX10	479.314	1.01288	0.127873	1.19728e-15	1.4191e-14			TJP3	19.0977	-2.06604	0.495753	5.27958e-06	2.32499e-05
IL4I1	55.7719	3.4559	0.304595	7.192e-31	2.26596e-29			BBC3	216.836	-1.11614	0.17111	2.71874e-11	2.0647e-10
AES	1699.27	-1.19491	0.121265	2.58156e-23	5.27168e-22			DENND3	200.79	-2.65412	0.196579	1.88145e-42	8.18484e-41
NOVA2	3.31423	-1.84727	1.15337	0.014292	0.0342243			MRPL4	388.468	2.06295	0.190558	4.41487e-28	9.94799e-27
SGTA	1265	1.31449	0.155424	9.498e-18	1.32409e-16			CD79A	52.6937	-2.66903	0.317292	4.18369e-18	5.30372e-17
C19orf53	2040.07	1.35128	0.154219	6.2702e-19	9.56359e-18			GLTSCR2	3485.89	-1.05077	0.17453	7.2707e-10	4.84957e-09
TIMM44	565.205	1.28352	0.17404	5.56685e-14	5.73119e-13			NKG7	1356.98	1.43295	0.163174	4.89367e-19	6.55334e-18
OLFM2	16.8392	-3.59159	0.597211	2.9311e-10	2.19893e-09			ETFB	471.719	1.45681	0.20011	9.94652e-14	9.17371e-13
AKAP8	587.064	1.04857	0.131059	5.77833e-16	7.03334e-15			CDC37	6227.5	1.18686	0.161672	7.27265e-14	6.76563e-13
ILVBL	224.435	1.01227	0.186816	3.0083e-08	1.81486e-07			GRWD1	879.073	3.14109	0.169232	7.64558e-78	1.28822e-75
ZNF419	97.1702	-1.53121	0.190428	2.54665e-16	3.19065e-15			CCDC114	35.5145	-1.33922	0.304336	3.11019e-06	1.41662e-05
PDCD5	2171.35	2.00166	0.213224	1.06823e-21	1.96461e-20			ZNF175	81.115	1.22775	0.251315	3.90238e-07	1.98665e-06
TIMM50	411.878	2.15867	0.159592	1.94071e-42	1.0965e-40			RAB3D	50.5722	-1.44327	0.374684	2.91019e-05	0.000116068
FBL	8.483	2.92512	0.777163	1.60976e-05	6.89806e-05			DBP	107.275	-1.0292	0.197693	9.17421e-08	4.96251e-07
CLC	9.80223	-2.29409	0.567989	8.39614e-06	3.74039e-05			CAPS	42.5846	-2.24273	0.343712	1.1871e-11	9.29343e-11
CNTD2	4.44631	-2.1935	0.910374	0.00213309	0.00626155			TNPO2	1184.69	1.41115	0.171111	5.08744e-17	5.99813e-16
GPI	1284.71	1.7785	0.131365	2.06638e-42	1.16471e-40			GCDH	335.499	1.4421	0.195532	5.20683e-14	4.90855e-13
PRX	82.2878	-1.66578	0.284992	1.1981e-09	8.44132e-09			ISYNA1	64.9003	-1.0205	0.277161	0.000101298	0.000372067
EBI3	30.1013	2.81636	0.375142	6.96036e-15	7.7681e-14			DDX49	938.49	1.57292	0.149393	1.76874e-26	3.64366e-25
CCDC94	253.47	1.64472	0.204227	1.93513e-16	2.45457e-15			ARMC6	284.835	2.13609	0.17633	1.81138e-34	5.51176e-33
FSD1	91.7038	1.42511	0.263737	1.99363e-08	1.22569e-07			TMEM147	240.303	1.6637	0.186291	1.00996e-19	1.41106e-18
POLR2I	32.8722	2.42288	0.4143	6.52835e-10	4.72857e-09			HAMP	8.72247	-1.5964	0.626891	0.00225686	0.00656199
CLIP3	22.7368	-1.3199	0.346307	4.41948e-05	0.000177383			LSR	101.403	-1.51357	0.213768	3.33052e-13	2.93825e-12
SLC1A5	2391.46	1.01267	0.0939553	2.20324e-27	5.6844e-26			KXD1	433.218	1.07939	0.140347	6.70346e-15	6.7507e-14
PRKD2	731.077	-1.05334	0.175137	8.23372e-10	5.90376e-09			ZNF14	239.145	-1.2663	0.2147	1.13711e-09	7.47194e-09
TJP3	18.229	-2.14144	0.433752	1.30098e-07	7.2684e-07			RASA4	105.863	-1.01862	0.179818	6.83241e-09	4.15913e-08
BBC3	159.773	-1.13748	0.166046	2.95721e-12	2.63281e-11			DNAJC2	1614.76	1.48785	0.160206	4.58278e-21	7.00541e-20
DENND3	257.971	-3.25269	0.19455	1.33442e-63	1.92419e-61			TFPI2	5.78775	5.2482	1.4262	1.12356e-06	5.44138e-06
MRPL4	383.426	1.99657	0.142345	2.05541e-45	1.37636e-43			NAMPT	2774.79	2.85644	0.175607	2.11796e-60	1.976e-58
CD79A	45.4397	-2.32198	0.282031	2.5618e-17	3.47047e-16			PON2	10.6698	-1.67925	0.678632	0.00199713	0.00587355
GLTSCR2	3195.46	-1.17977	0.129242	2.77443e-20	4.64792e-19			HBP1	349.058	-1.52997	0.176253	9.45992e-19	1.24904e-17
NKG7	1377.86	1.51207	0.109727	9.4892e-44	5.77809e-42			DUS4L	66.4158	1.14399	0.258481	3.64238e-06	1.64278e-05
ETFB	555.306	1.43699	0.174817	6.11391e-17	8.02352e-16			SP4	329.833	-1.04107	0.215246	5.57884e-07	2.79785e-06
BABAM1	76.2412	1.04069	0.291407	0.000163295	0.000597648			MPP6	289.493	1.28553	0.14272	7.65669e-20	1.08046e-18
CDC37	6464.32	1.08203	0.106274	1.35371e-24	2.95702e-23			ZC3HAV1	4941.1	-1.08317	0.0849048	1.16927e-37	4.08033e-36
ATP1A3	24.5459	-1.0653	0.431717	0.00540579	0.0145076			TTC26	112.596	1.78921	0.267002	3.74451e-12	3.03677e-11
GRWD1	876.056	2.80141	0.194102	3.90028e-48	2.91023e-46			ADAP1	20.2537	1.54596	0.454033	0.000172138	0.00061157
CCDC114	25.7541	-1.05813	0.398355	0.0033752	0.00948138			CAV1	3.97947	3.62325	1.24281	0.000246493	0.000856201
RAB3D	42.8232	-1.41567	0.361552	2.56856e-05	0.000106814			MET	63.6893	4.48647	0.369756	3.75301e-35	1.18016e-33
CAPS	38.1325	-1.79919	0.333834	1.49017e-08	9.288e-08			RNF32	57.8011	-1.31184	0.291212	2.01237e-06	9.38942e-06
BCAT2	264.435	1.06184	0.1741	4.94763e-10	3.62272e-09			NHP2P1	21.265	1.92973	0.383652	8.17957e-08	4.45008e-07
TNPO2	1010.83	1.27945	0.175475	1.09829e-13	1.10743e-12			SSBP1	527.707	1.98695	0.14253	6.06545e-45	3.0098e-43
GCDH	367.05	1.29328	0.18279	5.47323e-13	5.20189e-12			CPVL	2.08405	-2.38052	1.68236	0.00720755	0.0185133
MAST1	32.2607	-1.17006	0.326285	0.00012816	0.000477004			CHN2	17.7214	-2.61722	0.521907	6.41398e-08	3.52949e-07
SLC5A5	24.8971	-1.48432	0.370327	1.68708e-05	7.21226e-05			GRB10	24.2609	-1.87165	0.458684	6.80177e-06	2.94874e-05
ARRDC2	844.3	-1.35392	0.147858	1.75194e-20	2.98172e-19			NOD1	259.698	-1.82915	0.163566	8.85047e-30	2.1983e-28
RAB3A	43.526	-1.37778	0.443619	0.00051538	0.00171361			GARS	3133.69	1.27831	0.118438	1.40387e-27	3.09536e-26
DDX49	955.672	1.5797	0.137657	4.62095e-31	1.47569e-29			CHCHD2	3541.23	1.52942	0.135009	2.70044e-30	6.82762e-29
ARMC6	282.386	2.07175	0.156489	8.67827e-41	4.46333e-39			PDAP1	3726.07	1.96582	0.148888	1.63784e-40	6.5566e-39
TMEM147	282.891	1.94954	0.199433	2.59082e-23	5.28599e-22			BUD31	1284.68	1.01748	0.142431	4.44534e-13	3.88868e-12
HAMP	3.85227	-1.75323	1.03051	0.0122717	0.0300234			EIF3B	3554.22	1.88149	0.166251	2.23026e-30	5.67059e-29
LSR	82.7939	-1.23714	0.212216	2.08625e-09	1.43588e-08			SNX8	196.72	1.38298	0.218909	8.41194e-11	6.10102e-10
KXD1	378.509	1.00418	0.152587	2.28974e-11	1.89768e-10			NUDT1	370.736	1.35319	0.167075	1.84954e-16	2.08378e-15
ZNF14	207.081	-1.37203	0.204879	6.42314e-12	5.55955e-11			AIMP2	275.563	1.64083	0.220629	2.43593e-14	2.34735e-13
PBX4	93.2947	-1.1759	0.213797	1.58585e-08	9.85816e-08			TFR2	44.2258	1.35616	0.308346	3.60318e-06	1.62673e-05
DNAJC2	1461.12	1.31555	0.161322	1.18831e-16	1.52623e-15			MOSPD3	42.2205	-1.35553	0.330893	1.1766e-05	4.92861e-05
TFPI2	7.71827	3.87311	0.860883	1.14384e-06	5.71411e-06			RBM28	1040	1.72381	0.110276	1.1468e-55	9.28045e-54
NAMPT	3065.77	2.38277	0.186307	2.55797e-38	1.15843e-36			IMPDH1	742.207	1.06234	0.147658	2.93676e-13	2.60945e-12
HBP1	331.745	-1.8888	0.206578	1.04894e-20	1.81951e-19			LSM5	722.48	1.59097	0.144848	1.15847e-28	2.69649e-27
SP4	284.182	-1.09368	0.18168	7.4708e-10	5.37641e-09			AP1S1	248.52	1.44862	0.178986	1.74045e-16	1.96873e-15
MPP6	281.067	1.29436	0.146569	3.59644e-19	5.55758e-18			RPA3	494.127	1.01165	0.201147	2.34743e-07	1.22459e-06
ZC3HAV1	4759.59	-1.26763	0.0886387	7.83884e-47	5.56051e-45			GLCCI1	280.199	-2.41288	0.206618	1.94654e-32	5.3859e-31
TTC26	104.32	2.11537	0.237103	6.90082e-20	1.12559e-18			TMEM106B	379.068	-1.00391	0.22397	3.23324e-06	1.47e-05
ADAP1	23.6631	1.36267	0.408546	0.000263948	0.000928858			EZH2	2733.92	1.59444	0.134983	8.67241e-33	2.42634e-31
MET	69.5831	4.83309	0.354008	4.90711e-43	2.86907e-41			ZNF862	162.471	-1.12743	0.178945	1.24974e-10	8.95769e-10
RNF32	51.8766	-1.38943	0.235364	1.1267e-09	7.95972e-09			TSPAN13	67.0517	2.74958	0.296781	1.98638e-21	3.11448e-20
NHP2P1	28.4643	1.94582	0.492215	1.10189e-05	4.83005e-05			CHCHD3	1095.41	1.35353	0.172899	1.61206e-15	1.68739e-14
SSBP1	649.01	2.40684	0.244329	8.52744e-24	1.78954e-22			GIMAP2	236.77	-1.08773	0.273616	2.69829e-05	0.000107999
CHN2	17.69	-2.36984	0.623364	1.91184e-05	8.10386e-05			MRPL32	759.85	1.48036	0.230425	3.69191e-11	2.7693e-10
GRB10	21.8231	-1.58843	0.436481	6.55671e-05	0.00025672			AEBP1	232.237	1.10553	0.223361	3.1837e-07	1.6333e-06
NOD1	221.045	-2.12911	0.160144	4.25968e-41	2.22488e-39			POLD2	974.222	1.96563	0.136035	5.11546e-48	2.90193e-46
GARS	3167	1.29168	0.109122	9.18007e-33	3.25934e-31			GCK	3.60922	4.36757	1.49063	5.78825e-05	0.000220979
CHCHD2	4339.12	1.73183	0.188355	9.17962e-21	1.59836e-19			CLIP2	30.6623	-1.22483	0.404217	0.000797989	0.0025351
PDAP1	3597.03	1.76821	0.138067	3.35614e-38	1.51116e-36			SPATA6L	6.5186	-1.93655	0.787746	0.00208427	0.00610517
BUD31	1454.46	1.25935	0.17416	1.7422e-13	1.72488e-12			FSD1L	175.017	-1.87469	0.231936	9.22501e-17	1.06866e-15
EIF3B	3608.29	1.79832	0.152186	6.77049e-33	2.41111e-31			NMRK1	159.996	-1.66994	0.24814	2.94397e-12	2.40916e-11
SNX8	197.521	1.5604	0.193405	1.99418e-16	2.52403e-15			MEGF9	138.617	-1.78568	0.351215	5.91675e-08	3.27102e-07
NUDT1	439.845	1.37735	0.172107	3.92065e-16	4.83732e-15			CORO2A	164.627	-1.92005	0.187373	2.40858e-25	4.69206e-24
AIMP2	275.997	1.61805	0.191578	7.00887e-18	9.88221e-17			TGFBR1	823.409	-1.39549	0.109986	1.91575e-37	6.58353e-36
MOSPD3	34.8853	-1.51017	0.366039	9.85941e-06	4.34858e-05			C5	32.7318	-1.38721	0.367139	3.90555e-05	0.000152349
RBM28	1040.56	1.53949	0.10979	3.12813e-45	2.07108e-43			ECM2	10.3639	-1.254	0.622694	0.0119095	0.0288511
LSM5	974.106	2.02463	0.251968	1.57364e-16	2.00688e-15			TLE4	400.425	-1.55805	0.125098	2.66225e-36	8.80062e-35
AP1S1	291.568	1.53914	0.246612	1.11249e-10	8.67265e-10			PTGR1	12.8075	1.57577	0.457942	0.000141543	0.000509773
RPA3	655.079	1.24572	0.274431	1.99418e-06	9.67415e-06			SUSD1	133.071	-2.18681	0.218632	1.7345e-24	3.26618e-23
GLCCI1	227.639	-2.51724	0.166193	9.2233e-53	8.56856e-51			AKNA	2477.46	-1.20002	0.139739	3.16925e-18	4.02902e-17
TMEM106B	308.219	-1.04423	0.25339	1.67011e-05	7.14492e-05			DNM1	10.6338	-1.4025	0.672231	0.00744428	0.0190563
EZH2	2544.71	1.47356	0.136073	7.29826e-28	1.93391e-26			AK1	29.4076	-4.3438	0.523774	2.47291e-17	2.9667e-16
ZNF862	129.32	-1.29873	0.196966	1.51408e-11	1.27415e-10			RLN2	4.64071	-2.47603	1.06706	0.0023985	0.00692145
TSPAN13	100.284	3.07224	0.335637	6.44548e-21	1.13394e-19			DOCK8	2373.75	-1.20737	0.103063	3.7058e-32	1.00928e-30
CHCHD3	1110.37	1.27024	0.172595	6.77104e-14	6.93752e-13			KANK1	36.6349	-1.17985	0.30904	4.87334e-05	0.000188118
GIMAP2	201.176	-1.04757	0.306513	0.000270398	0.000948857			NCS1	64.7084	2.56023	0.243596	1.18625e-26	2.47076e-25
PSMA2	69.6977	1.2123	0.318254	5.04494e-05	0.00020084			KCNT1	23.0121	-1.50885	0.435677	0.000124383	0.000451788
MRPL32	885.146	1.70691	0.23771	1.52788e-13	1.51717e-12			CREB3	251.635	1.23749	0.255389	4.65733e-07	2.354e-06
POLD2	927.275	2.0008	0.136819	3.43231e-49	2.68016e-47			DDX58	184.44	-2.52813	0.214379	5.95058e-33	1.67731e-31
CLIP2	28.6702	-1.85103	0.36344	6.74898e-08	3.89367e-07			EDF1	2270.41	1.13683	0.153333	5.18982e-14	4.8966e-13
SPATA6L	4.17338	-3.15484	1.0203	0.00032796	0.00113109			PIP5K1B	106.638	1.90853	0.217049	2.85261e-19	3.87289e-18
FSD1L	130.412	-1.75035	0.197334	1.46151e-19	2.32575e-18			GLIS3	5.61803	2.33961	0.819243	0.000577771	0.00188701
SPIN1	249.701	-1.05718	0.185663	5.55902e-09	3.64461e-08			BAG1	1194.81	1.07598	0.127246	1.28619e-17	1.5834e-16
NMRK1	133.6	-1.94031	0.201628	1.09606e-22	2.1558e-21			NPDC1	212.914	-1.65523	0.22647	5.55566e-14	5.22213e-13
MEGF9	115.92	-1.93009	0.258322	1.24456e-14	1.3593e-13			APBA1	1.72762	-3.80158	2.71071	0.00390273	0.0107458
CORO2A	125.689	-2.41053	0.180752	2.17871e-41	1.15075e-39			PTGDS	14.9655	-4.29454	0.758056	4.7233e-09	2.92172e-08
TGFBR1	821.847	-1.11089	0.179183	2.39186e-10	1.80476e-09			ABCA2	358.564	-2.50654	0.138685	7.65611e-74	1.14477e-71
SEC61B	908.039	1.25035	0.209077	8.07009e-10	5.78997e-09			EXOSC3	487.054	1.53588	0.189026	1.17611e-16	1.35273e-15
C5	19.6252	-1.20588	0.391322	0.000691714	0.00225056			DVL1	235.686	1.00272	0.125324	6.25505e-16	6.76697e-15
TLE4	369.925	-1.56612	0.145246	9.63543e-28	2.53607e-26			PDLIM1	29.0748	-2.90669	0.392733	1.95231e-14	1.89588e-13
PTGR1	8.72873	1.30194	0.622816	0.00973428	0.0244622			RASSF4	14.2448	-2.71178	0.606449	8.50207e-07	4.17394e-06
SUSD1	107.251	-2.54622	0.210124	8.17528e-35	3.1866e-33			RAB11FIP2	205.619	-1.15404	0.268061	5.83811e-06	2.55749e-05
AKNA	2266.45	-1.46043	0.171089	3.86326e-18	5.58438e-17			EIF3A	11133.7	1.06703	0.0966148	1.10783e-28	2.58662e-27
DNM1	12.1796	-1.46057	0.644663	0.00539123	0.0144752			CUBN	44.7036	-4.41736	0.483251	1.42219e-20	2.10008e-19
AK1	27.8128	-2.92937	0.476089	1.13641e-10	8.84736e-10			PLEKHA1	357.373	-1.92449	0.151354	7.06651e-38	2.50861e-36
RLN1	2.04399	-2.19955	1.35503	0.00965667	0.0242879			CDH23	65.9185	-2.18758	0.31403	5.87778e-13	5.08072e-12
DOCK8	2146.25	-1.46155	0.162377	6.27279e-20	1.02743e-18			SPOCK2	2906.93	-1.64794	0.156327	9.51428e-27	1.99641e-25
NCS1	76.1917	3.04018	0.293988	3.30863e-26	7.90305e-25			MICU1	408.473	1.02057	0.136685	4.11784e-14	3.91463e-13
DDX58	135.123	-2.66585	0.196553	8.16051e-43	4.7011e-41			CCSER2	969.677	-1.63757	0.128871	1.14358e-37	4.00306e-36
PIP5K1B	95.4522	1.821	0.191429	4.38471e-22	8.31786e-21			LIPA	241.401	-1.83838	0.234687	8.01125e-16	8.62967e-15
GLIS3	5.57934	1.51808	0.699021	0.00615687	0.0163073			C10orf2	687.707	1.79192	0.129898	6.28652e-44	2.92052e-42
BAG1	1366.89	1.26624	0.17814	4.24467e-13	4.08378e-12			SFXN3	510.392	-1.66535	0.110875	1.31112e-51	8.88961e-50
NPDC1	187.76	-1.32974	0.21774	3.43385e-10	2.55247e-09			KAZALD1	5.10796	1.55569	0.842092	0.0120393	0.0291312
SETX	1739.77	-1.11777	0.1146	7.72579e-23	1.53238e-21			NPM3	1051.68	3.37261	0.169848	1.2889e-88	2.96946e-86
PTGDS	10.4851	-5.34673	1.02852	1.31032e-08	8.21052e-08			GTPBP4	2315.56	2.38082	0.0973262	5.47128e-133	4.94122e-130
ABCA2	289.304	-2.90281	0.210312	3.15116e-44	1.95939e-42			EDRF1	170.648	1.02165	0.186904	2.13062e-08	1.23378e-07
SHB	3.35142	1.97114	1.03657	0.0078252	0.0201538			BCCIP	2074.43	2.40687	0.111882	1.94925e-103	6.8766e-101
EXOSC3	555.759	1.85401	0.220326	7.51504e-18	1.05516e-16			MTPAP	295.217	1.13895	0.161001	5.98875e-13	5.16478e-12
PDLIM1	25.1764	-3.04378	0.398612	3.02648e-15	3.48698e-14			OBFC1	556.184	-1.17731	0.135397	1.27741e-18	1.67099e-17
GATA3	621.547	1.08927	0.176703	3.14061e-10	2.34563e-09			GLRX3	719.448	1.67031	0.121664	1.46477e-43	6.66767e-42
DNMBP	165.543	-1.25315	0.152601	8.40835e-17	1.09248e-15			TFAM	1141.8	1.21483	0.161427	1.98247e-14	1.92186e-13
RAB11FIP2	167.86	-1.26414	0.241263	5.35136e-08	3.13405e-07			UBE2S	1164.9	1.3629	0.184455	4.89449e-14	4.62957e-13
CUBN	38.3694	-6.12553	0.684874	4.2428e-19	6.53064e-18			DNAJC12	13.3262	2.15968	0.666539	0.00013575	0.000489923
NSMCE4A	474.415	1.08362	0.204454	5.08282e-08	2.98741e-07			PPIF	993.205	1.9265	0.13374	1.01441e-47	5.66916e-46
PLEKHA1	289.526	-1.7747	0.196621	3.5261e-20	5.87784e-19			TSPAN14	903.787	-1.57757	0.163835	1.38736e-22	2.33934e-21
PALD1	16.5398	1.56064	0.559374	0.00113959	0.00354203			FBXL20	210.966	-1.12528	0.181132	2.13232e-10	1.49375e-09
CDH23	60.2703	-1.77271	0.35787	1.54741e-07	8.57186e-07			PSMD3	1451.34	1.87473	0.136519	1.40589e-43	6.41257e-42
SPOCK2	3440.4	-2.29687	0.139479	8.96527e-62	1.22511e-59			RGS9	69.4324	-1.9462	0.280744	7.23745e-13	6.18732e-12
CCSER2	782.432	-1.64047	0.131801	3.3024e-36	1.36654e-34			RAD51C	419.596	1.25616	0.149216	1.34907e-17	1.6599e-16
LIPA	195.607	-1.66247	0.222881	1.87957e-14	2.02185e-13			2004-09-01	5.82376	-1.46692	0.769819	0.0110441	0.0270039
C10orf2	675.794	1.73297	0.128917	7.19959e-42	3.89906e-40			KPNB1	5723.21	1.51393	0.0844307	1.30335e-72	1.91085e-70
SFXN3	550.051	-2.33057	0.270516	9.19599e-19	1.38731e-17			PNPO	241.875	1.43244	0.182658	1.434e-15	1.50801e-14
KAZALD1	5.82935	1.86014	0.83604	0.00375437	0.010433			CBX1	1373.42	1.01734	0.107473	1.43334e-21	2.26129e-20
NPM3	1274.5	3.31748	0.131577	2.16334e-141	4.23727e-138			GALK1	112.508	1.12748	0.249602	2.6682e-06	1.22694e-05
CUEDC2	648.574	1.14053	0.142477	5.07495e-16	6.19323e-15			SLC25A11	367.17	1.69226	0.153001	4.67036e-29	1.11349e-27
GTPBP4	3091.01	2.70533	0.202702	1.4437e-41	7.6771e-40			NUP88	853.448	2.10034	0.118125	1.80032e-71	2.5247e-69
BCCIP	2360.54	2.4331	0.159679	2.59925e-53	2.51411e-51			C1QBP	2883.22	2.32859	0.181597	1.81818e-38	6.58922e-37
MTPAP	314.856	1.26772	0.148229	4.272e-18	6.16007e-17			BLMH	886.463	1.19646	0.11945	5.23673e-24	9.57367e-23
SH3PXD2A	402.415	-1.19227	0.169116	7.04683e-13	6.6172e-12			FTSJ3	2221.45	1.67202	0.138269	2.86781e-34	8.62175e-33
OBFC1	454.71	-1.10569	0.164874	8.40965e-12	7.20599e-11			SYNGR2	602.249	1.40774	0.157564	1.30162e-19	1.81071e-18
GLRX3	852.206	1.98396	0.201313	1.14332e-23	2.376e-22			B9D1	12.7128	1.72487	0.518974	0.000174179	0.000618043
TFAM	1210.92	1.3622	0.190459	2.77743e-13	2.71099e-12			UTP6	1870.51	1.54696	0.122788	5.81656e-37	1.96009e-35
UBE2S	1362.19	1.74439	0.169182	1.40154e-25	3.24231e-24			CYTH1	2043.04	-1.25998	0.112246	1.01286e-29	2.50201e-28
DNAJC12	17.4477	2.40433	0.569376	3.00856e-06	1.4208e-05			PSMD11	1279.95	1.77071	0.106359	6.87203e-63	6.98904e-61
PPIF	1176.63	2.22936	0.112679	6.47264e-88	2.49398e-85			LGALS3BP	230.126	-2.49241	0.226449	4.60548e-29	1.09918e-27
TSPAN14	734.89	-1.45958	0.133431	2.16311e-28	5.9187e-27			CCL1	25.1863	1.48116	0.319244	9.97091e-07	4.85598e-06
PSMD3	1402.36	1.73575	0.158725	1.69259e-28	4.64751e-27			DHX58	97.2343	-2.54028	0.256246	3.46278e-24	6.41893e-23
RGS9	54.6159	-3.52137	0.327681	1.35076e-27	3.51976e-26			MLX	644.498	1.0872	0.11618	3.63124e-21	5.59251e-20
RAD51C	423.354	1.13176	0.170175	1.19855e-11	1.01626e-10			CNTNAP1	36.5443	-1.35359	0.340661	1.95337e-05	7.97236e-05
KPNB1	5393.75	1.31618	0.118146	2.84267e-29	8.18801e-28			MRPL27	329.778	1.87873	0.154312	8.72346e-35	2.69069e-33
GOSR2	89.3142	1.0274	0.246387	1.39835e-05	6.03726e-05			LRRC59	1448.03	1.88825	0.111934	1.58223e-64	1.71748e-62
PNPO	222.298	1.26518	0.152194	3.45552e-17	4.62784e-16			ABCC3	2.4556	-4.64611	2.65362	0.00092391	0.00290005
CBX1	1257.5	1.02579	0.127836	4.96134e-16	6.06403e-15			SMURF2	282.656	-1.53042	0.184322	2.24152e-17	2.70204e-16
GALK1	116.296	1.11301	0.195545	5.4012e-09	3.5451e-08			DUSP3	82.7209	1.27609	0.195091	2.27821e-11	1.7401e-10
SLC25A11	345.91	1.74325	0.155659	9.6498e-30	2.84936e-28			EFTUD2	1646.18	1.87369	0.152513	2.31752e-35	7.41148e-34
CHRNE	4.97637	-2.469	0.904388	0.000839275	0.0026813			HLF	61.0751	2.16771	0.280282	1.44076e-15	1.5144e-14
NUP88	873.055	2.1902	0.124813	1.01089e-69	1.8e-67			FAM20A	26.6825	-2.35153	0.545177	1.67007e-06	7.89176e-06
C1QBP	3222.34	2.40095	0.213191	2.7032e-30	8.30536e-29			MAP2K6	23.5641	-1.22095	0.351204	0.000164006	0.000584889
SLC6A4	8.69245	-1.8771	0.591986	0.000285162	0.000995907			TMEM97	254.13	1.5886	0.154171	1.81189e-25	3.55112e-24
BLMH	1005.76	1.33381	0.151532	4.52942e-19	6.9536e-18			RAB34	115.827	1.23583	0.22025	7.54013e-09	4.5641e-08
FTSJ3	2354.93	1.68602	0.112809	4.04857e-51	3.47291e-49			AREG	7.66529	-3.47002	0.859723	1.11201e-05	4.67804e-05
SYNGR2	720.046	1.78904	0.19262	3.33533e-21	5.97512e-20			IL2	56.41	8.68213	1.52261	3.28617e-13	2.90051e-12
B9D1	14.7268	1.00197	0.394973	0.00516729	0.0139232			GRPEL1	672.949	1.6113	0.15231	9.30463e-27	1.95423e-25
UTP6	2081.69	1.60449	0.11709	2.4342e-43	1.44478e-41			GAR1	363.328	2.44763	0.162249	3.17927e-52	2.18846e-50
CYTH1	1917.51	-1.5425	0.125141	1.77138e-35	7.09276e-34			SLC2A9	84.2439	-1.10253	0.27344	2.20129e-05	8.91975e-05
PSMD11	1362.73	1.87444	0.117933	1.35466e-57	1.592e-55			MFSD10	170.124	1.10934	0.252897	4.94579e-06	2.18696e-05
LGALS3BP	202.769	-2.6744	0.203515	3.12673e-40	1.55701e-38			LRP2BP	46.2579	-1.03145	0.356924	0.00155838	0.00468948
CCL1	28.3832	2.11091	0.359788	7.01478e-10	5.06374e-09			KLF3	328.53	-2.62957	0.218083	1.65092e-34	5.05074e-33
DHX58	74.8543	-2.88488	0.288678	1.14088e-24	2.4991e-23			NCAPG	1538.77	1.43667	0.0961667	5.74057e-51	3.76775e-49
CNTNAP1	22.9663	-1.78853	0.407616	2.37284e-06	1.13796e-05			CCDC34	400.915	1.12832	0.137669	1.10712e-16	1.27598e-15
COL1A1	19.9672	-5.13568	0.726301	8.23019e-13	7.68543e-12			ZBTB16	35.5874	-1.58097	0.356488	2.02821e-06	9.45941e-06
MRPL27	345.79	2.04091	0.153041	2.2751e-41	1.19897e-39			ZPR1	717.12	1.62835	0.128105	1.31214e-37	4.55076e-36
LRRC59	1491.06	1.74013	0.123111	5.44759e-46	3.777e-44			MTCH2	691.87	1.37546	0.115171	2.38982e-33	6.82142e-32
ABCC3	2.68	-1.90145	1.2905	0.0154037	0.0365115			CRTAM	238.305	1.57981	0.141001	1.23629e-29	3.04062e-28
MPP2	6.32181	1.95222	0.834749	0.00278391	0.00796021			C11orf63	20.0909	-1.40851	0.419432	0.000205257	0.000719609
SMURF2	225.884	-1.33842	0.140426	5.32452e-22	1.00038e-20			B3GAT1	3.45823	-2.30089	1.09411	0.0046856	0.0126515
EFTUD2	1627.83	1.62982	0.160466	7.91673e-25	1.76207e-23			HSPA8	53774.8	1.28381	0.0957103	1.82792e-41	7.67116e-40
HLF	74.6875	1.16135	0.232078	2.16676e-07	1.18161e-06			DTX4	14.4947	-1.15143	0.465688	0.00458343	0.0123993
SLC16A6	226.878	-1.18417	0.183418	4.16251e-11	3.35974e-10			ST3GAL4	91.9918	1.10803	0.207936	4.35232e-08	2.43899e-07
FAM20A	30.8981	-2.10731	0.381781	5.44176e-09	3.56972e-08			CCND1	8.49941	2.49725	0.686385	3.87383e-05	0.000151321
YWHAE	12.72	1.15869	0.461176	0.00408561	0.0112643			CCDC86	357.902	3.03126	0.141648	1.54051e-102	5.26996e-100
DHRS7B	132.781	1.40996	0.193478	9.14512e-14	9.26458e-13			PRPF19	1914.91	1.62084	0.133795	2.34818e-34	7.10687e-33
TMEM97	254.124	1.45966	0.148793	3.14675e-23	6.39803e-22			HPX	10.9829	-1.5229	0.632681	0.00330625	0.009257
UNC119	556.604	-1.01625	0.216302	1.22937e-06	6.11927e-06			TRIM3	101.024	-1.47462	0.230703	3.99041e-11	2.98428e-10
RAB34	140.504	1.49044	0.203418	7.04062e-14	7.19177e-13			GALNT18	31.3235	3.87251	0.496854	1.10013e-15	1.16999e-14
AREG	65.9817	-3.5014	0.414699	3.07352e-18	4.46754e-17			UPK2	2.33712	-2.41456	1.94807	0.00933438	0.0232798
ELF2	568.592	-1.01348	0.156922	5.03953e-11	4.04125e-10			PVRL1	31.3494	1.02821	0.337009	0.00102471	0.00319116
NDUFC1	314.809	1.24141	0.257608	5.12996e-07	2.6664e-06			HIPK3	946.252	-1.0712	0.224593	7.3815e-07	3.65481e-06
ZNF330	1078.78	1.06956	0.212599	2.21064e-07	1.20331e-06			FBXO3	318.117	-1.23932	0.154957	4.2507e-16	4.65659e-15
IL2	118.519	12.2916	3.07009	5.73322e-27	1.44431e-25			COMMD9	201.386	1.14937	0.157633	1.25207e-13	1.14358e-12
GRPEL1	783.261	1.62642	0.144114	3.63076e-30	1.10113e-28			ACCS	60.1139	-2.40502	0.29246	2.93256e-17	3.50324e-16
GAR1	445.772	2.84558	0.177802	1.09948e-58	1.34595e-56			MDK	29.6115	-2.62261	0.376972	5.21447e-13	4.53165e-12
SLC2A9	68.4171	-1.18341	0.323835	9.5651e-05	0.000363489			SLC22A18	6.79768	-3.55515	1.04384	0.000101105	0.00037148
SH3D19	2.12302	2.3223	1.34869	0.0073781	0.0191407			SLC35F2	499.882	1.74159	0.159335	2.05455e-28	4.72861e-27
MFSD10	169.268	1.06138	0.182488	2.90071e-09	1.95914e-08			C11orf21	178.811	-3.18095	0.230621	4.48506e-44	2.09655e-42
HGFAC	3.36804	-1.92226	1.19777	0.0116448	0.0286507			CALCA	6.27615	-3.94984	1.1437	7.82827e-05	0.000292724
LRP2BP	55.0323	-1.04176	0.374092	0.0022647	0.00660617			C11orf58	3116.29	1.12151	0.135835	7.12192e-17	8.30046e-16
KLF3	381.163	-3.22767	0.20396	1.65284e-57	1.93276e-55			AIP	914.66	1.13085	0.150884	2.82734e-14	2.71757e-13
FAM149A	4.14982	-4.49526	1.42652	1.4432e-05	6.21948e-05			EXPH5	28.6996	-1.92245	0.371325	3.3514e-08	1.89787e-07
NCAPG	1393.36	1.5861	0.116216	5.37682e-43	3.1359e-41			GTF2H1	999.009	1.19354	0.148819	4.14698e-16	4.54959e-15
CCDC34	394.689	1.2216	0.150474	1.81612e-16	2.3086e-15			POU2AF1	34.4255	2.042	0.349306	7.45449e-10	4.96628e-09
ZBTB16	43.1606	-2.05964	0.317497	1.69932e-11	1.42392e-10			PSMD9	80.9072	1.0826	0.220145	3.72064e-07	1.89669e-06
ZPR1	826.823	1.39767	0.11645	1.11261e-33	4.12474e-32			PPFIBP1	185.589	1.15171	0.151285	1.07651e-14	1.07119e-13
MTCH2	812.736	1.55118	0.175146	2.25039e-19	3.53092e-18			CLEC2B	323.361	-1.11104	0.140625	1.08729e-15	1.15742e-14
SC5D	834.67	-1.82437	0.21772	9.63836e-18	1.34286e-16			COQ5	279.819	1.33424	0.163694	1.23049e-16	1.41025e-15
CRTAM	237.769	1.62454	0.203561	3.78723e-16	4.68254e-15			SELPLG	1256.26	-1.60668	0.105602	6.46997e-53	4.56497e-51
B3GAT1	4.07861	-2.02422	0.941845	0.00439722	0.0120387			CORO1C	719.965	1.86446	0.105692	2.93326e-70	3.98959e-68
HSPA8	59434.8	1.20966	0.128586	1.80322e-21	3.26273e-20			CAPRIN2	405.592	-1.46098	0.155943	1.90107e-21	2.98486e-20
DNAJC4	124.685	-1.07657	0.194012	1.30424e-08	8.17899e-08			BIN2	924.692	-2.25491	0.12501	1.35848e-73	2.01788e-71
DTX4	13.672	-2.61615	0.508606	4.25098e-08	2.51422e-07			IL23A	180.281	1.08092	0.183968	1.81446e-09	1.16682e-08
ST3GAL4	90.9027	1.28232	0.230606	9.81642e-09	6.24087e-08			ATP5B	4946.71	1.54635	0.112517	1.55579e-43	7.05353e-42
CCND1	9.16454	1.32723	0.692103	0.0132794	0.0321307			PTGES3	5759.13	1.2032	0.0880732	6.96054e-43	3.09971e-41
CCDC86	327.825	2.72289	0.239529	6.53007e-31	2.07129e-29			CYP27B1	52.8858	1.56902	0.301103	4.16977e-08	2.34133e-07
PRPF19	1904.63	1.54224	0.102767	1.82999e-51	1.617e-49			GLI1	99.6131	-1.13802	0.331629	0.000213229	0.000746402
HPX	11.0197	-1.72374	0.579028	0.000562227	0.00185859			PPM1H	5.39823	-1.55161	0.815776	0.0104894	0.0257984
TRIM3	82.1026	-1.20211	0.279578	6.31434e-06	2.85903e-05			METAP2	3422.65	1.84502	0.116742	6.28418e-57	5.33399e-55
IL10RA	1483.01	-1.2393	0.148509	2.90286e-17	3.91445e-16			SLC6A12	31.4482	-1.47263	0.48163	0.000492218	0.0016238
GALNT18	30.4894	5.54524	0.641299	2.3765e-18	3.46939e-17			MAGOHB	910.452	1.70798	0.20283	8.4013e-18	1.0474e-16
HIPK3	899.693	-1.29098	0.181129	3.44203e-13	3.33889e-12			FOXM1	944.593	1.0637	0.149698	5.56501e-13	4.82144e-12
FBXO3	298.706	-1.03586	0.195611	5.43279e-08	3.17959e-07			PARP11	164.744	-1.10835	0.215114	9.91838e-08	5.34329e-07
PDHX	288.265	1.12029	0.218326	1.20484e-07	6.75378e-07			GPN3	316.244	1.29505	0.226534	3.64834e-09	2.28178e-08
ACCS	52.7733	-3.2646	0.333446	1.63163e-23	3.3729e-22			CUX2	32.998	-4.86145	0.581605	2.79312e-17	3.34551e-16
MDK	19.5469	-2.08677	0.451559	6.01417e-07	3.10062e-06			AKAP3	82.9047	-1.12714	0.206443	1.91743e-08	1.11692e-07
PTPMT1	33.7719	1.0116	0.252473	2.88891e-05	0.00011946			ALDH2	14.4281	-1.40334	0.515781	0.00153668	0.00462713
SLC35F2	485.989	1.65668	0.150606	1.00793e-28	2.81692e-27			CDK2AP1	172.65	1.95408	0.191812	3.8826e-25	7.48602e-24
C11orf21	128.366	-3.70809	0.23853	3.08616e-55	3.23826e-53			OAS3	370.474	-4.79288	0.198488	3.02972e-129	2.28017e-126
CALCA	6.11869	-3.8232	1.01223	2.89141e-05	0.000119521			MGP	14.1141	-3.71657	0.673976	6.88432e-09	4.18622e-08
C11orf58	3556.9	1.2042	0.181507	1.26949e-11	1.07331e-10			EIF2B1	800.269	1.3699	0.159016	2.27855e-18	2.93636e-17
AIP	949.99	1.01123	0.0990832	9.57501e-25	2.11316e-23			DDX55	952.344	1.17906	0.107743	2.98167e-28	6.80001e-27
NDUFS8	365.948	1.01489	0.134996	2.80481e-14	2.96156e-13			VDR	1056.44	2.938	0.108136	2.59911e-163	4.89022e-160
EXPH5	37.0705	-2.22007	0.382662	1.00878e-09	7.16326e-09			RFC5	336.015	1.64852	0.219366	1.30392e-14	1.29066e-13
GTF2H1	961.454	1.08312	0.143131	1.72832e-14	1.86342e-13			TBC1D30	12.29	1.4179	0.517088	0.00162588	0.0048744
POU2AF1	34.1014	2.21649	0.323446	1.30724e-12	1.20256e-11			IFNG	297.437	6.22334	1.02871	1.03464e-10	7.46564e-10
PSMD9	86.876	1.0175	0.219681	1.77442e-06	8.6563e-06			NUP107	1124.67	1.46722	0.149723	3.06644e-23	5.34213e-22
COQ5	308.953	1.44107	0.170678	8.25157e-18	1.15443e-16			TIMELESS	1181.59	1.18063	0.112664	4.40052e-26	8.85515e-25
SELPLG	1118.35	-1.68407	0.143088	1.2778e-32	4.46263e-31			KRR1	702.436	1.11866	0.147994	1.73754e-14	1.6968e-13
CORO1C	755.596	1.83629	0.11332	1.02988e-59	1.30845e-57			MRPL51	1226.07	1.70547	0.137706	7.89634e-36	2.56893e-34
CAPRIN2	343.825	-1.85147	0.195281	4.64182e-22	8.77726e-21			GAPDH	23186	2.01963	0.0981842	1.13442e-94	2.94401e-92
BIN2	786.44	-2.52986	0.156759	1.40739e-59	1.77845e-57			NOP2	2424.9	1.90168	0.134648	5.54452e-46	2.88443e-44
IL23A	196.093	1.17213	0.230139	1.33914e-07	7.47448e-07			CHD4	4448.88	1.0832	0.136489	9.56365e-16	1.02239e-14
ATP5B	5338.97	1.54299	0.107152	1.39889e-47	1.0148e-45			ACRBP	54.1497	-1.91972	0.300501	3.20426e-11	2.41636e-10
PTGES3	6386.75	1.31365	0.167053	1.28421e-15	1.51603e-14			COPS7A	319.77	1.09605	0.137204	5.66017e-16	6.144e-15
CYP27B1	44.9956	1.68934	0.296537	2.69669e-09	1.82923e-08			USP5	1038.27	1.31658	0.110097	2.14228e-33	6.15374e-32
KRT18	10.4037	1.8854	0.5687	0.000180397	0.000654634			TPI1	9764.26	2.32883	0.117692	6.08912e-88	1.3748e-85
TNS2	33.8477	-1.24345	0.343087	0.000101678	0.000384713			C12orf57	93.3402	1.27597	0.21769	1.64393e-09	1.0626e-08
GLI1	120.802	-1.26426	0.273099	1.28708e-06	6.38353e-06			PTPN6	3179.71	1.4854	0.177613	1.8635e-17	2.25962e-16
METAP2	3871.94	1.9588	0.157025	1.80764e-36	7.62778e-35			LDHB	13017.9	1.42703	0.0899502	4.06255e-57	3.4744e-55
SLC6A12	26.1128	-1.6426	0.442364	4.32538e-05	0.000173812			CLEC4A	6.35474	-1.25248	0.736806	0.0220945	0.0492739
WNT5B	4.34117	-2.84765	1.01054	0.000671527	0.00219034			PHC1	60.5191	-1.07705	0.248723	6.19629e-06	2.70129e-05
MAGOHB	1069.75	1.89279	0.203784	2.91729e-21	5.2422e-20			SRSF9	730.018	1.26689	0.120689	3.29006e-26	6.66814e-25
PARP11	149.681	-1.14653	0.187655	4.07298e-10	3.00381e-09			KLRB1	29.9824	-3.81552	0.481289	4.94622e-16	5.39496e-15
GPN3	406.492	1.73903	0.264801	1.08537e-11	9.21957e-11			BTN3A3	525.652	-1.07487	0.117383	2.23982e-20	3.27107e-19
CUX2	37.8392	-8.13052	1.30582	2.0712e-17	2.82375e-16			DSE	51.8768	-1.12908	0.266217	8.44123e-06	3.61095e-05
AKAP3	71.0174	-1.9085	0.209306	1.40866e-20	2.4238e-19			RSPH4A	39.5569	-2.04187	0.326458	6.01338e-11	4.41529e-10
ALDH2	13.8487	-1.69046	0.502627	0.000163939	0.000599818			MAK	23.2829	2.43947	0.476172	4.06565e-08	2.28628e-07
CDKN1B	1227.61	-1.19134	0.200934	1.10224e-09	7.80095e-09			PAK1IP1	758.014	2.07189	0.396665	2.77757e-08	1.58684e-07
CDK2AP1	183.795	1.87436	0.185387	9.34206e-25	2.06368e-23			GCNT2	53.5143	-2.61145	0.293378	5.77743e-20	8.21946e-19
OAS3	316.982	-4.89031	0.629658	4.87834e-16	5.96569e-15			NEDD9	460.348	-1.04839	0.146201	3.19027e-13	2.82471e-12
MGP	11.8616	-2.94331	0.615033	2.05187e-07	1.12209e-06			FAM184A	152.057	1.01988	0.203396	2.57246e-07	1.33704e-06
EIF2B1	841.815	1.48781	0.162881	1.81774e-20	3.08701e-19			GABRR2	26.9398	-2.45754	0.440564	3.40685e-09	2.13429e-08
DDX55	969.934	1.20946	0.125119	1.64832e-22	3.21244e-21			HDDC2	547.581	1.71035	0.194489	3.2186e-19	4.34887e-18
VDR	1056.41	2.60088	0.117412	1.02813e-109	7.7952e-107			FAM65B	1003.92	-4.0799	0.143972	2.95785e-178	8.34779e-175
RFC5	338.967	1.83753	0.203491	3.2031e-20	5.35842e-19			ULBP1	98.1838	-2.72305	0.361411	4.86833e-15	4.9401e-14
TBC1D30	7.97896	1.70765	0.589257	0.000739632	0.00239552			FANCE	103.52	1.18364	0.235966	2.17829e-07	1.13925e-06
IFNG	709.24	7.30554	0.598521	1.78351e-35	7.1292e-34			SLC26A8	5.6582	1.39828	0.824747	0.0177898	0.0409021
NUP107	1190.93	1.66779	0.184215	3.21738e-20	5.37847e-19			STK38	2083.62	-1.66898	0.108499	4.61903e-54	3.44187e-52
TIMELESS	1193.7	1.02117	0.0936638	5.41077e-28	1.44681e-26			SRSF3	3988.37	1.13849	0.106328	3.76458e-27	8.07952e-26
CPSF6	1380.89	1.11787	0.156241	3.62931e-13	3.51621e-12			IL17A	1.68503	4.27899	2.81848	0.00410887	0.0112381
KRR1	773.017	1.20373	0.147268	1.17863e-16	1.51462e-15			IL17F	3.72442	4.19123	1.72102	0.000457113	0.00151797
MRPL51	1608.01	2.07217	0.226256	8.54349e-21	1.49187e-19			MCM3	3038.68	1.6923	0.0960068	4.14937e-70	5.57646e-68
GAPDH	21214.3	1.62847	0.22279	5.14387e-14	5.30736e-13			MDGA1	107.558	-3.42701	0.271587	4.60614e-37	1.55685e-35
NOP2	2319.8	1.78012	0.153559	9.70397e-32	3.18996e-30			ICK	252.681	-1.03158	0.195206	5.40491e-08	2.9998e-07
ACRBP	50.4717	-1.59339	0.296055	1.82133e-08	1.12565e-07			CD83	523.873	2.01436	0.118998	6.13601e-65	6.72519e-63
COPS7A	328.482	1.30217	0.125883	1.62946e-25	3.75111e-24			TREML2	154.974	-2.88985	0.186265	1.97114e-55	1.57817e-53
CDCA3	299.032	1.31939	0.127553	1.45265e-25	3.35723e-24			TSPO2	16.5219	-1.31966	0.533153	0.00338717	0.00947294
USP5	890.754	1.0699	0.205684	8.96743e-08	5.10464e-07			GPR63	23.4472	-1.16585	0.362208	0.000438054	0.00145909
TPI1	11334.7	2.47718	0.139152	8.90826e-72	1.73041e-69			WASF1	14.5742	2.16478	0.636292	9.37209e-05	0.000345983
C12orf57	111.979	1.73864	0.23097	1.17059e-14	1.28269e-13			ALDH5A1	101.895	1.13773	0.202979	9.16521e-09	5.49913e-08
PTPN6	2969.59	1.88303	0.141577	4.60175e-41	2.39821e-39			VNN2	48.5976	-2.46338	0.277205	1.00545e-19	1.40651e-18
NT5DC3	130.435	1.03885	0.205501	2.02116e-07	1.10632e-06			B3GAT2	11.15	-1.14824	0.510877	0.00808946	0.0204963
LDHB	14765.4	1.61176	0.169737	4.65104e-22	8.78763e-21			SOBP	7.53679	1.64596	0.746125	0.00438292	0.0119126
ST8SIA1	5.14976	-1.45194	0.928028	0.0209486	0.0478127			HBS1L	954.884	1.01319	0.100414	3.0105e-24	5.59433e-23
CLEC4A	3.91945	-1.375	0.809124	0.0209738	0.0478564			PEX7	16.0277	1.00791	0.395764	0.00459734	0.0124327
PHC1	47.5953	-1.14175	0.302485	6.21817e-05	0.000244401			BYSL	296.757	2.14668	0.136826	3.16217e-56	2.62483e-54
COX6A1	431.555	1.31461	0.25274	6.36919e-08	3.69134e-07			PRPH2	9.32173	-1.87757	0.794558	0.00217867	0.00635613
SRSF9	830.83	1.25936	0.16654	1.43473e-14	1.55904e-13			GLTSCR1L	373.325	-1.29359	0.146361	2.87794e-19	3.90494e-18
KLRB1	28.0879	-4.81991	0.561608	3.25497e-18	4.72835e-17			MRPL2	231.328	1.58208	0.141883	1.87675e-29	4.58089e-28
BTN3A3	482.976	-1.47027	0.163483	6.45148e-20	1.05596e-18			DNPH1	150.067	1.15417	0.198725	2.53979e-09	1.61077e-08
RWDD1	1013.97	1.17257	0.241504	4.76135e-07	2.48525e-06			COX7A2	652.354	1.03991	0.149534	1.66714e-12	1.38895e-11
RSPH4A	29.5963	-2.01283	0.352256	1.65605e-09	1.14888e-08			GMDS	328.839	1.24424	0.139064	1.29664e-19	1.8049e-18
MAK	21.6103	1.75267	0.365568	3.17681e-07	1.69661e-06			TTK	484.002	1.00752	0.16764	8.89049e-10	5.88477e-09
PAK1IP1	806.047	2.16788	0.238925	1.72449e-20	2.93713e-19			SLC29A1	454.535	2.59215	0.123084	1.80471e-99	5.36142e-97
GCNT2	27.8913	-1.83606	0.448162	7.28157e-06	3.26927e-05			FAM46A	216.115	-3.21844	0.20817	4.03279e-55	3.18365e-53
NEDD9	430.558	-1.29285	0.181891	3.96586e-13	3.82879e-12			LY86	9.92677	-1.87403	0.732147	0.00142294	0.00431122
CEP85L	604.861	-1.09714	0.146816	3.32469e-14	3.48699e-13			ERBB2IP	1156.32	-1.28019	0.12882	1.02518e-23	1.83411e-22
GABRR2	19.4382	-1.6855	0.460404	5.16368e-05	0.000205289			NUDT12	3.52816	3.4924	1.2605	0.000469281	0.00155537
HDDC2	603.859	1.84959	0.164324	4.34954e-30	1.31066e-28			MRPS30	424.442	1.41211	0.188559	2.08725e-14	2.01824e-13
FAM65B	730.024	-3.91725	0.156461	1.27142e-139	1.99224e-136			HSPA9	8205.22	1.98084	0.083617	4.72955e-125	2.96622e-122
ULBP1	111.37	-3.67415	0.630127	3.41719e-10	2.54331e-09			MRPS27	762.645	1.30304	0.120964	1.61443e-27	3.53547e-26
FANCE	99.2136	1.10528	0.222606	3.04298e-07	1.62809e-06			GZMK	12.1815	-1.42139	0.548723	0.00211162	0.00617836
STK38	1756.26	-1.49116	0.175654	5.67774e-18	8.08296e-17			APBB3	82.6803	-1.52041	0.220327	1.15638e-12	9.76029e-12
SRSF3	4681.78	1.3899	0.185792	1.79914e-14	1.9371e-13			HAVCR1	10.5092	-1.7961	0.628025	0.000657352	0.00212297
IL17A	2.52048	3.54544	1.59631	0.000907558	0.00288051			THG1L	321.037	1.53807	0.119857	2.97958e-38	1.07293e-36
IL17F	7.50019	5.5471	1.39138	1.04536e-07	5.90063e-07			THBS4	34.2484	-1.70625	0.336346	7.80085e-08	4.25161e-07
MCM3	2953.45	1.67935	0.121923	8.66686e-44	5.30484e-42			TTC1	2167.26	1.46338	0.119221	3.7437e-35	1.17887e-33
PHACTR1	30.0961	-1.30373	0.375917	0.000170875	0.000622868			POLR3G	257.537	2.52874	0.18019	9.75664e-46	5.01789e-44
MDGA1	95.8463	-3.04556	0.28777	4.18645e-27	1.06839e-25			ARRDC3	2517.96	-1.71013	0.137614	3.78012e-36	1.24595e-34
ICK	208.562	-1.03797	0.196107	5.44317e-08	3.18436e-07			FAM172A	269.154	-1.39683	0.19666	3.33283e-13	2.93825e-12
CD83	613.771	1.96821	0.148757	1.01259e-40	5.17389e-39			LNPEP	1398.53	-1.63724	0.113826	1.3174e-47	7.29024e-46
TREML2	112.563	-3.34729	0.251224	1.68127e-41	8.90011e-40			PDE4D	1431.59	-1.00972	0.145715	1.93495e-12	1.60438e-11
TSPO2	15.456	-1.14805	0.504661	0.00821278	0.021039			BRIX1	836.091	2.03441	0.214907	5.00732e-22	8.14519e-21
WASF1	14.4407	2.10338	0.53557	1.33968e-05	5.79779e-05			SLC12A7	51.4586	-1.72776	0.282559	1.80194e-10	1.27337e-09
ALDH5A1	104.643	1.30917	0.203924	4.47047e-11	3.60089e-10			IL4	13.2504	2.42731	0.63566	1.81598e-05	7.45342e-05
AIM1	1347.59	-1.22634	0.147709	4.92845e-17	6.51875e-16			IL5	78.5885	2.01969	0.277202	4.7778e-14	4.52109e-13
VNN2	29.3538	-2.66597	0.412186	1.03181e-11	8.79005e-11			GNPDA1	496.975	1.6653	0.118202	1.03208e-45	5.28397e-44
GMNN	1055.8	1.08271	0.203477	4.58078e-08	2.70112e-07			PPP2CA	1482.75	1.04558	0.0968124	1.65611e-27	3.61971e-26
ADGRG6	4.24286	-2.36419	0.982017	0.00200612	0.00593072			RARS	1204.15	1.87964	0.101905	1.2201e-76	1.96766e-74
BYSL	333.605	2.2067	0.188909	2.57328e-32	8.76556e-31			TCERG1	2080.4	1.29088	0.184954	1.02311e-12	8.67434e-12
GLTSCR1L	324.645	-1.52917	0.135068	2.85161e-30	8.71578e-29			DPYSL3	5.43224	-3.19932	1.03933	0.000300836	0.00102835
MRPL2	249.878	1.36652	0.160195	4.68388e-18	6.72922e-17			PDGFRB	98.2105	-4.94575	0.334988	1.99723e-49	1.23883e-47
CUL9	507.948	-1.07835	0.165896	3.61754e-11	2.93804e-10			BNIP1	170.896	2.32029	0.190524	5.40897e-35	1.69146e-33
DNPH1	168.346	1.69889	0.235382	1.23719e-13	1.24057e-12			CPEB4	362.833	-1.52327	0.169567	5.91161e-20	8.39976e-19
COX7A2	811.63	1.21442	0.244902	2.62612e-07	1.41732e-06			HRH2	135.471	1.33424	0.199176	7.09147e-12	5.64766e-11
GMDS	346.581	1.02085	0.172491	1.58883e-09	1.10452e-08			DBN1	1659.59	1.01711	0.187459	2.83032e-08	1.61616e-07
TTK	448.551	1.107	0.143266	4.80877e-15	5.44438e-14			TIMMDC1	1095.76	1.11831	0.199002	8.09463e-09	4.88926e-08
SLC29A1	444.054	2.3286	0.165461	8.00758e-46	5.45537e-44			BCL6	449.15	-1.14533	0.137303	2.90957e-17	3.47947e-16
FAM46A	173.054	-3.01011	0.224738	8.53873e-42	4.59255e-40			NPHP3	64.4189	-1.36604	0.254878	2.45541e-08	1.41244e-07
LY86	13.9739	-1.97604	0.547331	4.66225e-05	0.000186458			FAM162A	661.296	1.55201	0.190227	9.02674e-17	1.04731e-15
PRSS16	1.39212	-3.30675	3.08614	0.0122548	0.0299881			PCCB	299.833	1.89208	0.137327	8.49562e-44	3.91457e-42
ERBB2IP	970.485	-1.2451	0.11848	3.4251e-26	8.16466e-25			CEP70	88.5539	-1.29669	0.215686	5.84882e-10	3.94075e-09
NUDT12	2.02355	1.95632	1.46281	0.0147907	0.0352399			RBP2	1.38546	-1.94431	3.72691	0.019781	0.0448094
KIF20A	302.545	1.1233	0.302056	8.07795e-05	0.000311253			GRK7	7.71526	-1.60273	0.757132	0.00596132	0.0156469
MRPS30	495.582	1.61767	0.218342	3.12437e-14	3.28569e-13			XRN1	1226.6	-1.38266	0.171638	2.14855e-16	2.40984e-15
HSPA9	8983.88	1.81382	0.0922764	1.10382e-86	4.05379e-84			KAT2B	959.256	-2.34793	0.205056	2.51364e-31	6.59152e-30
MRPS27	729.134	1.31063	0.11428	6.99612e-31	2.2072e-29			ACAP2	914.792	-1.01088	0.183052	1.48273e-08	8.72481e-08
GZMK	9.60908	-1.55327	0.73433	0.00658182	0.017279			C3orf14	34.7508	1.94797	0.42138	5.87558e-07	2.93991e-06
APBB3	78.3719	-1.37384	0.587981	0.00469642	0.0127716			GNB4	65.8434	-1.62938	0.249195	1.39817e-11	1.0878e-10
SPARC	1.73626	-1.73902	1.37108	0.0214092	0.0487174			HHLA2	14.6555	-1.55806	0.576608	0.00134753	0.00410034
HAVCR1	18.9218	-4.57212	0.649036	5.81937e-13	5.51526e-12			UMPS	648.178	2.36919	0.117019	4.50874e-92	1.0946e-89
THG1L	307.436	1.52284	0.137015	2.6129e-29	7.56326e-28			NCBP2	898.38	1.24731	0.0994441	1.52106e-36	5.06525e-35
THBS4	22.9629	-2.07608	0.360549	1.60093e-09	1.1126e-08			C3orf52	21.3058	1.12301	0.51319	0.0100754	0.0248942
IL12B	2.5106	5.39972	2.58125	0.000153326	0.000563531			ABTB1	184.877	-1.55611	0.215012	1.11188e-13	1.01924e-12
TTC1	2258.52	1.30746	0.10092	7.69126e-39	3.60111e-37			PODXL2	95.7457	1.37169	0.236807	2.15638e-09	1.37884e-08
POLR3G	258.4	2.7476	0.184512	4.00847e-51	3.4511e-49			KLHL18	372.958	1.48669	0.129795	6.0725e-31	1.5705e-29
ARRDC3	2206.33	-1.54311	0.186216	2.9784e-17	4.014e-16			MRPL3	992.633	1.79853	0.25124	1.69293e-13	1.53321e-12
SUB1	3345.73	1.33668	0.277096	4.17987e-07	2.2008e-06			RRP9	443.731	3.03587	0.203436	2.14107e-51	1.43872e-49
FAM172A	231.837	-1.36982	0.2007	2.5899e-12	2.31456e-11			KLHL24	835.03	-1.97989	0.150656	2.71138e-40	1.07211e-38
LNPEP	1160.63	-1.37822	0.155584	2.53335e-19	3.96166e-18			PLCH1	11.1962	-1.37474	0.667751	0.00837433	0.0211328
PDE4D	2188.59	-1.69522	0.12323	1.02358e-43	6.21662e-42			VIPR1	29.0165	-3.5476	0.443644	1.94162e-16	2.18643e-15
RAD1	542.152	1.25461	0.210525	9.19113e-10	6.55029e-09			DNAH1	546.293	-2.05599	0.175033	1.04288e-32	2.91413e-31
BRIX1	995.802	2.59456	0.23748	1.02498e-28	2.86119e-27			EIF4G1	11250.6	2.05721	0.123765	9.05761e-63	9.12959e-61
SLC12A7	47.1866	-2.32907	0.310713	9.97922e-15	1.09809e-13			IL1A	13.681	1.84181	0.62337	0.000575337	0.00187961
IL4	16.6198	2.84711	0.485084	6.7385e-10	4.87628e-09			CCL20	16.894	5.65224	0.884614	5.65983e-11	4.16653e-10
IL5	91.8599	2.28426	0.309777	2.03069e-14	2.17743e-13			PIKFYVE	789.585	-1.39792	0.170734	7.12476e-17	8.30046e-16
GNPDA1	506.558	1.72026	0.127831	6.26811e-42	3.41032e-40			NCL	52155.9	2.45966	0.142666	1.97168e-67	2.44597e-65
SKP1	2734.02	1.02055	0.170193	9.80601e-10	6.96947e-09			EPB41L5	92.9549	-2.85801	0.286101	1.96042e-24	3.67933e-23
PPP2CA	1780.19	1.24757	0.19527	6.13948e-11	4.88002e-10			SF3B6	1340.51	1.5542	0.248137	9.80087e-11	7.08563e-10
NR3C1	729.514	-1.33686	0.165335	1.98874e-16	2.51986e-15			CENPA	163.726	1.04369	0.215438	5.69107e-07	2.8497e-06
RARS	1354.69	2.05093	0.158056	3.04507e-39	1.44297e-37			CYTIP	1634.26	1.03374	0.145627	5.98804e-13	5.16478e-12
TCERG1	1907.9	1.18463	0.172136	2.34756e-12	2.11002e-11			GTF3C2	307.127	1.1435	0.122255	3.65132e-21	5.61959e-20
DPYSL3	3.78541	-1.63652	0.883723	0.0113607	0.0280868			EIF2B4	332.259	1.1396	0.1322	2.80944e-18	3.59589e-17
PDGFRB	75.9153	-4.42132	0.320606	3.03152e-44	1.89e-42			ITGA4	1448.71	-1.37155	0.178526	4.30067e-15	4.38179e-14
BNIP1	220.504	2.4303	0.208951	3.62609e-32	1.22453e-30			PSMD14	1214.73	1.53227	0.197683	2.46709e-15	2.55631e-14
CPEB4	298.197	-1.34723	0.198698	3.67958e-12	3.23792e-11			PPM1G	5431.89	1.88747	0.167539	3.9922e-30	1.00374e-28
EHHADH	8.46026	-1.64175	0.645027	0.00202667	0.00598201			REEP6	7.29593	-1.61916	0.785655	0.00610368	0.0159667
TIMMDC1	1306.58	1.47299	0.227913	2.88232e-11	2.36461e-10			PCSK4	5.33503	-1.94298	0.840613	0.00309837	0.00874001
BCL6	701.686	-1.72456	0.110702	2.02044e-55	2.1488e-53			IFIH1	378.666	-1.5896	0.170849	2.94651e-21	4.56912e-20
HGD	3.89537	-3.46573	1.18925	0.000248198	0.000877315			GCA	67.09	-1.33928	0.241395	8.50472e-09	5.12189e-08
NPHP3	69.1385	-1.37777	0.257659	2.67247e-08	1.61933e-07			AUP1	1237.08	1.19425	0.158104	1.68501e-14	1.64836e-13
FAM162A	738.625	1.74936	0.237713	3.94757e-14	4.11093e-13			LOXL3	13.0925	1.4167	0.471785	0.000702601	0.00225491
PCCB	321.323	1.85396	0.156379	3.90131e-33	1.41072e-31			GALNT3	257.914	-2.19955	0.276242	2.01306e-16	2.26236e-15
CEP70	82.8848	-1.30277	0.20857	1.44824e-10	1.11459e-09			MRPL19	415.955	1.73836	0.252388	1.26427e-12	1.06312e-11
XRN1	994.08	-1.77785	0.152858	5.67702e-32	1.89266e-30			WDR75	1546.91	1.12196	0.0967621	1.85876e-31	4.91418e-30
KAT2B	830.521	-2.33583	0.18642	6.36367e-37	2.73941e-35			FANCL	91.5129	1.16244	0.268825	5.85931e-06	2.56628e-05
ACAP2	795.979	-1.10427	0.14443	8.81975e-15	9.76446e-14			FN1	93.4687	-1.73651	0.279387	9.00376e-11	6.52188e-10
ECT2	276.657	1.00323	0.230061	6.25139e-06	2.83216e-05			STAT1	6903.72	-1.87119	0.128386	6.56866e-49	3.90282e-47
TUSC2	201.961	1.09096	0.185382	1.73603e-09	1.20188e-08			DNAH6	20.4439	-1.10299	0.388663	0.00165444	0.00495477
RPL24	8991.77	1.18954	0.235535	1.29283e-07	7.22633e-07			IGFBP2	203.757	1.50799	0.16204	4.20387e-21	6.44803e-20
C3orf14	44.4679	1.14405	0.423097	0.00248245	0.00717063			EFHD1	26.939	-2.29821	0.458394	6.58194e-08	3.61751e-07
GNB4	56.5509	-1.33795	0.250572	3.12557e-08	1.88126e-07			CCT4	3630.03	1.68377	0.0962922	4.3424e-69	5.63464e-67
HHLA2	10.6343	-1.5256	0.597544	0.00223012	0.00651626			GNLY	1119.4	-2.25405	0.160174	7.29766e-46	3.7704e-44
UMPS	703.673	2.36792	0.152265	2.44514e-55	2.57715e-53			ST3GAL5	159.105	-1.83753	0.169416	3.68345e-28	8.34153e-27
NCBP2	986.821	1.37204	0.158235	1.37249e-18	2.04301e-17			CHST10	84.844	1.12874	0.258981	5.53973e-06	2.43149e-05
C3orf52	23.8654	1.06568	0.334041	0.000609955	0.00200089			PDCL3	446.319	1.42758	0.20295	5.91284e-13	5.10907e-12
ABTB1	155.278	-2.15624	0.242571	9.82594e-20	1.58401e-18			HSPE1	490.216	1.56515	0.223417	6.27963e-13	5.40532e-12
PODXL2	97.0085	1.01316	0.191576	6.07394e-08	3.52934e-07			IL1R2	14.0487	6.73886	1.30541	5.00281e-12	4.03117e-11
KLHL18	363.35	1.11949	0.130765	5.18932e-18	7.41457e-17			IL1R1	41.7094	2.958	0.3632	4.36248e-17	5.15956e-16
MRPL3	1055.87	2.00466	0.238871	8.33828e-18	1.16587e-16			HDLBP	4421.29	1.0971	0.130627	2.10529e-17	2.54324e-16
RRP9	430.438	3.11037	0.178659	6.1156e-69	1.06475e-66			PPP1R7	817.722	1.10002	0.120479	3.1377e-20	4.5529e-19
KLHL24	738.033	-2.09423	0.168861	3.69725e-36	1.51923e-34			ODC1	5309.87	2.05511	0.116711	3.92342e-70	5.30436e-68
PLCH1	4.52858	-3.86305	1.11674	4.27683e-05	0.00017201			NOL10	610.729	1.63649	0.113607	1.11974e-47	6.24232e-46
VIPR1	23.073	-4.53894	0.542842	2.82139e-17	3.80677e-16			CEBPZ	994.551	1.16994	0.132091	3.26593e-19	4.41018e-18
DNAH1	539.748	-2.34794	0.236524	4.31199e-24	9.16357e-23			QPCT	8.06955	2.85653	0.746251	1.72434e-05	7.09534e-05
NKTR	2244.23	-1.19698	0.190759	1.24827e-10	9.66582e-10			LCT	10.835	-1.3504	0.568789	0.0043413	0.0118165
EIF4G1	10354	1.82935	0.192456	3.84617e-22	7.3258e-21			SRSF7	1981.85	1.48929	0.186205	3.47277e-16	3.8379e-15
SPCS1	723.245	1.21241	0.267812	2.21518e-06	1.06626e-05			SDC1	10.099	-1.90999	0.603321	0.00025015	0.000868105
IL1A	11.1057	1.25655	0.494788	0.00345798	0.00968844			PLCL1	29.9205	-1.84891	0.374093	1.31533e-07	7.00745e-07
CCL20	34.9714	5.97648	0.752799	6.24553e-16	7.58631e-15			SLC1A4	603.522	-1.16712	0.12432	2.56129e-21	3.98269e-20
PIKFYVE	706.53	-1.71772	0.169861	9.94055e-25	2.18972e-23			SOS1	5718.04	-2.75215	0.135661	1.38287e-92	3.43104e-90
NCL	53883.8	2.27937	0.109059	3.19172e-97	1.74461e-94			PNO1	395.038	2.01551	0.174273	1.07832e-31	2.87442e-30
EPB41L5	71.1511	-2.50537	0.253703	7.76576e-24	1.63116e-22			PLEK	112.28	-1.26741	0.203038	1.34648e-10	9.6205e-10
SF3B6	1740.09	1.96323	0.292358	3.12163e-12	2.76871e-11			GRIN3B	11.726	-1.03362	0.522861	0.0185717	0.0424317
CENPA	140.713	1.14281	0.211043	2.42152e-08	1.47411e-07			SPR	50.7908	5.42701	0.463514	4.04623e-32	1.09803e-30
CYTIP	2173.63	1.01264	0.188021	3.29939e-08	1.98081e-07			EPHA4	24.5496	-3.44026	0.516197	5.88168e-12	4.71077e-11
GTF3C2	285.174	1.0998	0.13566	2.34753e-16	2.95852e-15			PARD3B	5.47956	-2.76999	1.00487	0.000724462	0.00231914
EIF2B4	326.152	1.03773	0.125949	8.48875e-17	1.10232e-15			FARSB	1015.09	2.19633	0.170137	6.33886e-39	2.37739e-37
ITGA4	1220.37	-1.57241	0.197152	3.76554e-16	4.65817e-15			DHCR24	793.034	1.44224	0.157123	1.35354e-20	2.00396e-19
PSMD14	1279.22	1.58168	0.208632	8.66915e-15	9.62492e-14			CACYBP	3997.56	1.28938	0.170668	1.35191e-14	1.33582e-13
PPM1G	5558.74	1.7188	0.13039	2.54103e-40	1.27073e-38			RALGPS2	92.6059	-2.57298	0.262184	7.55616e-24	1.36373e-22
REEP6	9.2348	-1.72052	0.626805	0.00105731	0.0033095			LRRC42	238.967	1.00607	0.169447	1.36022e-09	8.86321e-09
PCSK4	3.84726	-2.28096	1.00377	0.00316771	0.00894877			MRPL37	1192.84	1.95248	0.133616	4.9592e-49	2.98583e-47
IFIH1	311.477	-1.57105	0.197024	3.73593e-16	4.62398e-15			PARK7	2280.4	1.79888	0.141499	1.11026e-37	3.89247e-36
NDUFS7	131.993	1.04774	0.163503	6.92223e-11	5.47812e-10			OPRD1	2.73301	-2.05207	1.52964	0.0159141	0.0371494
SPTBN1	3190.65	-1.47622	0.209694	6.3632e-13	6.00645e-12			SRSF4	1849.43	1.7475	0.102734	1.62416e-65	1.83351e-63
AUP1	1172.92	1.03089	0.137615	3.30173e-14	3.46446e-13			MECR	141.987	1.23603	0.163609	1.61029e-14	1.57732e-13
GALNT3	307.047	-2.86522	0.246204	2.50032e-32	8.54179e-31			WDR77	250.932	1.35308	0.141671	4.15662e-22	6.79566e-21
POLE4	233.593	1.31593	0.216251	3.87243e-10	2.86309e-09			TRIM62	76.1841	-1.97748	0.253354	1.0885e-15	1.15816e-14
TACR1	1.09986	-2.58305	3.25941	0.021804	0.0494816			ASH1L	1399.94	-1.02911	0.158279	5.75267e-11	4.23074e-10
MRPL19	464.872	1.86653	0.269807	8.51223e-13	7.9299e-12			RHOU	42.066	-3.52932	0.405618	3.19609e-19	4.32104e-18
WDR75	1720.21	1.31617	0.168367	1.88457e-15	2.19281e-14			SRM	1033.71	2.27477	0.127472	4.27797e-72	6.11317e-70
FANCL	101.14	1.52213	0.259612	1.20136e-09	8.4592e-09			FBXO6	80.9062	-1.37576	0.266246	6.77274e-08	3.71875e-07
FN1	69.4194	-1.58643	0.239551	8.92088e-12	7.63293e-11			SWT1	94.211	-2.05932	0.236376	4.0193e-19	5.40809e-18
STAT1	5798.01	-1.97008	0.155823	2.10687e-37	9.29076e-36			LEPR	35.4281	-1.23339	0.328465	5.66769e-05	0.000216743
DNAH6	19.1161	-1.98338	0.467885	4.22576e-06	1.95863e-05			MFN2	1102.84	1.5055	0.118729	2.23671e-37	7.64e-36
IGFBP2	235.568	1.53635	0.146755	3.60713e-26	8.5725e-25			PRG4	18.5491	-1.21658	0.479733	0.00340177	0.00950911
EFHD1	25.9607	-2.37851	0.386644	9.23599e-11	7.23609e-10			UCHL5	1259.78	1.90733	0.126699	6.00662e-52	4.08486e-50
CCT4	4334.96	1.80308	0.172417	2.453e-26	5.91337e-25			CTH	32.3615	1.06578	0.383781	0.00224836	0.00654084
TXNDC9	300.632	1.22142	0.260822	1.04696e-06	5.25356e-06			ZBTB17	271.293	1.97904	0.228144	8.15574e-19	1.08064e-17
GNLY	950.802	-2.06755	0.117004	1.37216e-70	2.53946e-68			CD2	3151.18	1.19296	0.0844326	1.02762e-45	5.27308e-44
ST3GAL5	153.71	-2.18373	0.188476	6.92168e-32	2.29784e-30			NR5A2	2.24956	-2.39316	1.73265	0.00710054	0.0182821
PDCL3	551.863	1.45724	0.206572	4.89729e-13	4.6772e-12			KIF21B	3099.04	-1.08758	0.145024	2.61813e-14	2.52077e-13
HSPE1	675.296	1.93091	0.28044	1.02403e-12	9.50211e-12			ADPRHL2	245.835	1.32482	0.172242	4.79902e-15	4.87415e-14
IL1R2	13.5815	5.79022	1.01344	5.29409e-10	3.86435e-09			WARS2	120.111	1.57424	0.197408	4.47363e-16	4.89843e-15
IL1R1	42.0761	2.90071	0.38013	1.63971e-15	1.92027e-14			MRPS15	1607.84	1.49109	0.120586	1.20782e-35	3.89573e-34
ABCB6	24.7289	-1.44335	0.38246	4.56205e-05	0.000182606			SIPA1L2	40.1389	1.25653	0.343254	8.74901e-05	0.00032452
PPP1R7	826.736	1.01896	0.107385	1.18145e-21	2.16775e-20			KMO	9.89037	-1.66984	0.564386	0.000601874	0.00195921
ID2	406.388	1.30696	0.266132	2.98572e-07	1.59891e-06			RIMS3	17.8573	-1.61322	0.466522	0.000123165	0.000447652
ODC1	6499.56	2.21737	0.171425	2.10708e-39	1.00456e-37			SLAMF1	1090.06	1.03914	0.15156	3.344e-12	2.72468e-11
BIRC6	1385.6	-1.01579	0.173799	2.40391e-09	1.64392e-08			SDHB	834.442	1.58995	0.225904	4.94053e-13	4.30021e-12
NOL10	582.075	1.7552	0.112573	1.84203e-55	1.96796e-53			RPF1	639.777	1.79158	0.1798	4.9039e-24	9.00165e-23
QPCT	7.52093	3.86733	0.863997	1.43859e-06	7.08565e-06			UAP1	279.28	1.35757	0.180566	1.73132e-14	1.69147e-13
RMDN2	17.8776	1.97105	0.410188	3.15641e-07	1.68648e-06			CTBS	131.818	-1.23448	0.328662	5.31103e-05	0.000203967
LCT	10.9848	-3.30505	0.598101	5.68885e-09	3.72557e-08			ZNHIT6	530.74	1.35692	0.132136	3.3843e-25	6.55323e-24
SRSF7	2564.69	1.70085	0.245442	8.4891e-13	7.91463e-12			GBP3	344.588	-2.40902	0.224458	6.83418e-28	1.52926e-26
PLCL1	31.4236	-2.27074	0.455308	6.95129e-08	4.00547e-07			GBP1	1020.66	-1.67738	0.106116	5.08957e-57	4.33632e-55
SLC1A4	671.198	-1.7122	0.151421	2.74532e-30	8.41278e-29			CD160	58.4782	1.70157	0.261316	1.47949e-11	1.14617e-10
SOS1	4745.96	-2.9673	0.192261	1.00155e-54	1.01906e-52			GALE	142.311	1.60882	0.247542	1.86611e-11	1.43505e-10
PNO1	402.73	1.87447	0.190095	1.15129e-23	2.39044e-22			EBNA1BP2	2741.42	2.81843	0.138625	8.27694e-93	2.07641e-90
PLEK	87.7334	-1.96153	0.314341	7.16322e-11	5.66502e-10			CDC20	1010.04	1.34594	0.122622	1.68345e-28	3.8864e-27
GRIN3B	12.2266	-1.12946	0.476526	0.00650488	0.0171191			B4GALT2	103.848	1.9955	0.217518	9.63129e-21	1.44777e-19
SPR	65.4482	4.77031	0.37155	5.60365e-38	2.50396e-36			ERI3	208.206	1.21236	0.153063	9.07541e-16	9.73882e-15
EPHA4	26.3552	-4.86678	0.586872	3.09668e-17	4.16625e-16			PRDX1	2151.14	2.29814	0.120802	1.90828e-81	3.50286e-79
PARD3B	4.68565	-1.48175	0.951941	0.0207681	0.0474516			NSUN4	265.482	1.39098	0.145677	4.10657e-22	6.71871e-21
FARSB	978.893	2.07429	0.157256	1.57194e-40	7.92851e-39			CNN3	50.9138	-2.41358	0.407126	3.98991e-10	2.72076e-09
DHCR24	736.232	1.34539	0.141097	5.10742e-22	9.63441e-21			ABCD3	705.515	1.37887	0.130877	1.85862e-26	3.81837e-25
CACYBP	4763.86	1.47102	0.241442	3.12184e-10	2.33384e-09			VAMP4	386.336	-1.34793	0.134616	4.04118e-24	7.43617e-23
RALGPS2	82.2997	-2.75273	0.269794	2.8124e-25	6.39291e-24			FASLG	252.108	3.07864	0.200992	7.11938e-54	5.21887e-52
ANGPTL1	3.27629	-2.11648	1.09448	0.00654866	0.0172112			TNFSF4	37.8592	1.39805	0.413008	0.000191299	0.000673813
LRRC42	253.043	1.10818	0.160216	2.03967e-12	1.84315e-11			DARS2	436.248	1.54518	0.19592	7.86549e-16	8.47671e-15
MRPL37	1270.97	2.02509	0.104326	9.48322e-85	3.18419e-82			HSD11B1	9.31956	3.02087	0.822007	2.59004e-05	0.000103905
PARK7	2647.99	1.90708	0.151596	5.11757e-37	2.21925e-35			DIEXF	380.94	1.22123	0.165955	7.06612e-14	6.58707e-13
SRSF4	1879.75	1.77235	0.0882379	2.01824e-90	9.30133e-88			RCAN3	1387.71	-1.20234	0.112508	4.08144e-27	8.75126e-26
MECR	145.635	1.58774	0.179492	2.65618e-19	4.14273e-18			MAN1C1	236.211	-4.16155	0.196215	1.90946e-100	6.0721e-98
WDR77	264.44	1.84411	0.152821	3.86221e-34	1.47366e-32			RPA2	1505.88	1.05767	0.11133	9.70499e-22	1.54636e-20
TRIM62	65.7554	-2.06026	0.252622	5.30493e-17	6.98527e-16			PPP1R8	828.036	1.04145	0.1281	2.01505e-16	2.26347e-15
ASH1L	1161.28	-1.2899	0.218979	1.2885e-09	9.04565e-09			CD3EAP	18.1675	2.09021	0.439539	3.70261e-07	1.88836e-06
RHOU	33.9236	-2.96392	0.351637	4.04736e-18	5.84691e-17			IFT46	214.296	1.04528	0.165018	1.10148e-10	7.94291e-10
MEF2D	571.619	-1.05701	0.118206	1.76048e-19	2.79018e-18			MREG	162.349	1.23208	0.22205	1.02228e-08	6.1142e-08
SRM	1080.07	2.42474	0.112798	2.85983e-103	1.86715e-100			FASTKD2	465.612	1.68263	0.188867	1.16765e-19	1.62837e-18
DLEU2L	11.2127	-1.22136	0.595737	0.0115646	0.028489			NRP2	195.079	1.07415	0.140976	1.12558e-14	1.11904e-13
FBXO2	8.75782	-4.45882	0.921203	4.19449e-07	2.20751e-06			KLF7	562.613	-1.62787	0.115436	7.0675e-46	3.65986e-44
FBXO6	70.7787	-1.28218	0.238487	2.62516e-08	1.59154e-07			C1orf54	34.963	-2.89837	0.40468	1.09213e-13	1.00236e-12
SWT1	67.2416	-1.67582	0.230289	7.52378e-14	7.67863e-13			CA14	20.9008	-1.55973	0.495164	0.000360703	0.00121871
LEPR	26.0927	-1.78367	0.332302	1.68993e-08	1.04913e-07			LRMP	361.923	-1.68152	0.186114	3.37653e-20	4.89316e-19
MFN2	1032.19	1.33767	0.153855	1.1763e-18	1.76325e-17			UBE3D	71.0422	1.02352	0.230519	4.20458e-06	1.87982e-05
PLA2G4A	15.387	1.90818	0.562994	0.000124388	0.000464287			AKAP7	30.6449	-1.34819	0.459886	0.000822857	0.00260641
PRDM2	1569.71	-1.11195	0.105665	2.89507e-26	6.94343e-25			MYB	313.898	1.69138	0.145859	1.20159e-31	3.1917e-30
RGS2	446.974	-1.48547	0.206036	1.51686e-13	1.50686e-12			ALDH8A1	36.6042	-1.79235	0.352168	6.88295e-08	3.77101e-07
UCHL5	1408.39	1.83487	0.175475	2.75655e-26	6.63151e-25			ARG1	9.18495	-1.72641	0.697373	0.00222497	0.00648032
ZBTB17	240.633	2.02914	0.183043	2.78824e-29	8.04108e-28			PMFBP1	23.9376	-2.37809	0.416477	1.84316e-09	1.18493e-08
CD2	2924.08	1.22628	0.104761	4.71144e-32	1.57746e-30			MED28	363.87	1.01433	0.150972	8.8856e-12	7.0122e-11
KIF21B	2935.83	-1.50019	0.204093	5.23465e-14	5.39661e-13			FOXO3	305.824	-1.00034	0.125114	6.2244e-16	6.74026e-15
ADPRHL2	283.616	1.35438	0.176266	4.77749e-15	5.41418e-14			SPP1	50.3601	-2.75279	0.386951	1.20599e-13	1.10283e-12
WARS2	136.707	1.43419	0.186536	4.38068e-15	4.97889e-14			EEF2KMT	99.8605	1.78707	0.214527	1.70239e-17	2.07653e-16
MRPS15	1776.52	1.57881	0.139824	3.68683e-30	1.11669e-28			KLF12	382.498	-1.83953	0.191072	9.5197e-23	1.6283e-21
HPCAL4	17.9331	-1.02887	0.390636	0.00355176	0.00993106			UCHL3	20.0606	1.42796	0.357723	1.75214e-05	7.20446e-05
BMP8B	36.6548	-2.11352	0.340421	1.01321e-10	7.9118e-10			LDAH	202.307	1.25933	0.187344	6.11116e-12	4.88763e-11
MYCL	12.3897	-1.02287	0.484573	0.0142331	0.0341188			WDR35	170.844	1.62464	0.171275	5.64903e-22	9.15605e-21
SIPA1L2	39.5759	1.45987	0.371339	2.247e-05	9.41753e-05			ELL2	610.065	2.27571	0.191147	1.54254e-33	4.46505e-32
RIMS3	16.4106	-2.17636	0.585677	3.21661e-05	0.000131828			DNAH7	3.27554	-2.71968	1.23921	0.0032651	0.00915349
SLAMF1	1013.32	1.37966	0.144827	5.14064e-22	9.68154e-21			CPSF3	1118.82	1.56597	0.092401	4.96296e-65	5.46603e-63
SDHB	1071.1	2.02974	0.280967	8.34098e-14	8.49053e-13			CCDC92	30.0794	-1.40451	0.319555	3.1147e-06	1.41839e-05
MFAP2	7.85249	-3.31674	0.842014	1.16653e-05	5.09724e-05			C1orf198	41.251	1.12437	0.308029	0.000107299	0.000392768
RPF1	737.194	1.82234	0.191945	4.39075e-22	8.32259e-21			HEATR1	1176.06	1.61953	0.117779	1.27173e-43	5.81239e-42
CTBS	110.616	-1.33725	0.303017	3.03801e-06	1.43298e-05			RAD23B	1905.44	1.4094	0.138453	7.8115e-25	1.48583e-23
ZNHIT6	559.123	1.35883	0.128662	1.44187e-26	3.54494e-25			CTNNAL1	373.475	1.1513	0.167842	2.75344e-12	2.2598e-11
GBP3	260.561	-2.81286	0.247238	4.63812e-31	1.47916e-29			WDR34	327.064	1.41825	0.18653	9.23173e-15	9.21459e-14
GBP1	858.23	-1.84229	0.143044	1.08589e-38	5.01429e-37			SET	12247.1	1.53015	0.101895	1.66165e-51	1.1199e-49
KIF17	4.16543	-1.83022	0.871819	0.0056828	0.0151722			NEK6	364.769	2.53226	0.129408	3.38982e-86	7.28907e-84
CD160	63.3174	1.51357	0.349274	3.94108e-06	1.83501e-05			NDUFA8	283.06	1.13233	0.178013	8.12831e-11	5.90669e-10
GALE	126.928	1.98256	0.243443	6.87602e-17	8.98355e-16			SLC46A2	6.90828	-2.81994	0.963875	0.000347904	0.00117889
EBNA1BP2	3079.93	2.96795	0.12023	1.46249e-135	2.02202e-132			NR4A3	285.564	2.32587	0.169793	1.87527e-43	8.45105e-42
CDC20	871.844	1.49155	0.160835	5.04291e-21	8.93881e-20			GALNT12	50.7098	-1.75647	0.325534	1.24346e-08	7.3668e-08
ATP6V0B	417.241	1.18108	0.147453	4.68325e-16	5.74205e-15			PROX2	9.44537	-1.87738	0.618945	0.000386066	0.0012975
B4GALT2	98.4398	1.95873	0.207181	6.0455e-22	1.13312e-20			ACYP1	154.091	1.14608	0.17648	3.5778e-11	2.68549e-10
ERI3	198.291	1.06145	0.171537	2.84971e-10	2.14129e-09			IFT43	52.8179	1.04694	0.350335	0.00119221	0.00366378
PTCH2	19.1206	-1.2841	0.449849	0.00131222	0.00403328			NPC2	150.68	-1.49835	0.183005	6.57921e-17	7.68869e-16
PRDX1	2515	2.4296	0.143226	2.04232e-65	3.11706e-63			SLIRP	1275.83	2.75648	0.17351	9.49755e-58	8.24753e-56
PIK3R3	20.167	-1.23889	0.342966	0.000109391	0.000411708			ALDH6A1	61.1909	-1.13042	0.23896	8.72087e-07	4.27392e-06
NSUN4	290.294	1.11088	0.152226	1.21946e-13	1.22435e-12			GPR68	166.841	-2.20338	0.191944	2.37461e-31	6.24143e-30
CNN3	51.104	-3.03526	0.401787	4.1257e-15	4.70274e-14			EIF2B2	180.762	1.12591	0.197774	5.55594e-09	3.40968e-08
ABCD3	738.136	1.55416	0.159363	4.86485e-23	9.75627e-22			KLHL29	180.338	-2.03563	0.218435	2.0389e-21	3.19461e-20
VAMP4	314.484	-1.1388	0.195094	2.11774e-09	1.45627e-08			YPEL5	718.496	-1.21949	0.188545	3.31941e-11	2.50069e-10
DPH5	614.408	1.09568	0.174089	1.38892e-10	1.06998e-09			FAM98A	459.063	2.06178	0.147958	7.15276e-45	3.53381e-43
FASLG	345.829	3.81696	0.265619	5.62199e-48	4.16843e-46			LGALSL	4.63702	2.10981	0.931603	0.00304636	0.00860943
TNFSF4	38.4904	1.58631	0.301024	3.61871e-08	2.15874e-07			CNRIP1	2.18145	-2.3227	1.93032	0.0105032	0.0258295
DARS2	404.522	1.2458	0.173745	2.66979e-13	2.6081e-12			OGFRL1	284.305	-1.44054	0.18809	4.74946e-15	4.82599e-14
HSD11B1	11.9286	3.1388	0.715081	9.02709e-07	4.55893e-06			IFIT3	54.6094	-2.49201	0.310568	1.01482e-16	1.1732e-15
IRF6	2.66702	-2.69744	1.34329	0.00341791	0.0095876			IFIT2	125.099	-4.77449	0.566388	2.98044e-18	3.80183e-17
RCAN3	1329	-1.26438	0.123489	4.6769e-25	1.05293e-23			PYROXD2	37.9058	-2.35286	0.326268	7.42956e-14	6.90307e-13
MAN1C1	251.512	-3.70523	0.206003	2.57194e-73	5.3974e-71			HELLS	1492.62	1.21516	0.121323	5.07285e-24	9.3042e-23
NEK2	600.357	1.11084	0.172587	5.33495e-11	4.2715e-10			FAM45A	166.377	-1.26668	0.170792	3.63454e-14	3.46247e-13
PROX1	2.05259	-3.0881	1.55701	0.00180032	0.00538698			HOXB3	60.5426	-1.98144	0.255005	1.13817e-15	1.20873e-14
RPA2	1558.55	1.06119	0.111789	1.04441e-21	1.9238e-20			DUSP1	65.9719	-1.1703	0.315326	6.95849e-05	0.000262373
ESYT2	812.192	-1.23732	0.17371	3.79838e-13	3.67546e-12			RCL1	274.604	1.42233	0.15793	6.69053e-20	9.45891e-19
CD3EAP	19.588	2.3863	0.41674	1.55447e-09	1.08128e-08			INSL6	8.43454	-2.37538	0.754512	0.000202427	0.000710462
MUC5B	11.4346	-1.18928	0.486705	0.0050534	0.0136492			CD274	236.169	1.15117	0.15848	1.51039e-13	1.37229e-12
KMT2A	1866.48	-1.02886	0.188444	2.25721e-08	1.37944e-07			MTHFD1L	988.852	1.82149	0.108794	1.51397e-63	1.58988e-61
IFT46	232.15	1.20754	0.158304	8.68608e-15	9.63917e-14			LRP11	67.4316	-1.30899	0.244901	3.04941e-08	1.73556e-07
SLC8A2	14.6596	-1.56241	0.511584	0.000507921	0.00169024			ARAP3	84.2821	1.05291	0.279198	7.32848e-05	0.000275266
TNNT2	1.78734	-2.58998	1.72672	0.00639096	0.0168495			TCP1	5091.69	1.55315	0.19291	2.26246e-16	2.53382e-15
MREG	153.388	1.39068	0.230277	4.51089e-10	3.31015e-09			NUDCD1	388.577	1.42703	0.298278	4.91599e-07	2.47698e-06
FASTKD2	486.137	1.45402	0.185561	1.35033e-15	1.59089e-14			KIAA1217	12.1754	2.64163	0.639253	5.39246e-06	2.37193e-05
KLF7	489.297	-1.68588	0.141385	1.93489e-33	7.10003e-32			SEPT7P9	8.73257	-1.82757	0.656417	0.000845971	0.00267512
C1orf54	28.3554	-2.57906	0.329654	9.09726e-16	1.08926e-14			PLXDC2	5.63121	-4.59614	1.41459	1.86173e-05	7.6287e-05
CA14	17.8264	-1.22262	0.382169	0.000480887	0.00160893			IQSEC3	4.03402	-4.06541	1.40795	0.000105742	0.000387381
LRMP	298.513	-1.86193	0.195214	2.66162e-22	5.13198e-21			WBP4	580.905	1.02231	0.127522	5.13776e-16	5.59038e-15
UBE3D	79.6219	1.22429	0.230929	4.20106e-08	2.48657e-07			ELF1	1671.53	-1.33113	0.242924	1.2158e-08	7.21429e-08
AKAP7	32.7469	-1.78532	0.325857	7.98436e-09	5.12884e-08			SMAD9	12.4666	-2.04275	0.623438	0.000142608	0.000513199
MYB	287.489	1.77104	0.152387	6.95551e-32	2.3038e-30			KBTBD7	27.7031	-1.57545	0.328207	3.99789e-07	2.03298e-06
ALDH8A1	41.2901	-1.39852	0.30612	1.44834e-06	7.13064e-06			EXOSC8	707.97	1.35689	0.178844	1.04113e-14	1.0369e-13
ARG1	6.82057	-2.44603	0.72272	0.000103329	0.000390395			ETF1	2221.84	1.73304	0.124596	1.24161e-44	6.02862e-43
PMFBP1	24.1856	-3.06706	0.457328	2.98715e-12	2.65746e-11			TGFBI	1.98107	-3.93579	2.8233	0.00385747	0.0106319
TMEM5	257.145	1.46509	0.190937	4.83873e-15	5.47039e-14			EGR1	56.6887	3.03187	0.276978	8.61513e-29	2.01986e-27
DCLRE1B	285.89	1.07886	0.165206	2.90749e-11	2.38276e-10			ZFP30	181.596	-1.30871	0.225811	1.95054e-09	1.25112e-08
FOXO3	305.985	-1.57617	0.155683	1.01235e-24	2.22584e-23			UTP20	948.263	2.0237	0.186755	4.02334e-28	9.09298e-27
PKD2	149.844	-1.25288	0.226262	1.08148e-08	6.84599e-08			MTERF2	62.7269	-1.35559	0.2394	4.5272e-09	2.80425e-08
SPP1	33.0387	-2.70983	0.913167	0.000219234	0.000783231			APAF1	609.703	-1.25015	0.163608	7.07331e-15	7.11681e-14
EEF2KMT	98.428	1.94972	0.214364	1.63684e-20	2.80207e-19			DUSP4	867.312	3.11732	0.122017	1.05266e-144	1.39806e-141
KLF12	364.826	-2.33088	0.173574	5.8825e-42	3.2154e-40			CLU	110.91	-1.58705	0.182767	8.27936e-19	1.09637e-17
UCHL3	23.5892	2.14654	0.399374	1.10389e-08	6.98032e-08			SORBS3	65.9973	-1.29178	0.285874	1.97379e-06	9.22464e-06
HS1BP3	98.7159	-1.15981	0.245051	8.80743e-07	4.45566e-06			PDLIM2	93.7314	-2.20265	0.224501	1.49206e-23	2.64218e-22
LDAH	194.357	1.35015	0.194137	1.12497e-12	1.04058e-11			EPHX2	50.4184	-2.00258	0.271915	3.34434e-14	3.1914e-13
WDR35	167.974	1.52655	0.157408	7.5901e-23	1.50674e-21			TARDBP	1011.69	1.84977	0.104361	5.97734e-71	8.22905e-69
CCND2	7572.99	1.05231	0.256515	2.14072e-05	8.99776e-05			TNFRSF8	219.723	1.10301	0.139805	1.25044e-15	1.32113e-14
ELL2	741.017	1.12014	0.174319	5.5146e-11	4.40868e-10			RDH10	371.92	1.63658	0.181034	3.77019e-20	5.43571e-19
NDUFB3	570.561	1.31929	0.28601	1.28553e-06	6.37717e-06			EPX	48.7586	-3.82049	0.364573	3.02559e-26	6.16533e-25
KLF9	521.424	-1.27967	0.200474	5.85346e-11	4.66372e-10			AKAP1	618.995	1.11077	0.112432	2.36717e-23	4.14631e-22
CPSF3	1221.85	1.59072	0.138901	5.75299e-31	1.82975e-29			COIL	242.918	1.19842	0.198181	5.55227e-10	3.74542e-09
CCDC92	24.839	-2.08424	0.497094	3.87923e-06	1.808e-05			TBX2	2.76885	-2.38347	1.38013	0.00885211	0.0222169
C1orf198	39.1522	1.2183	0.261772	1.24896e-06	6.20887e-06			FAM117A	281.156	-1.37247	0.15233	5.83941e-20	8.3024e-19
HEATR1	1071.49	1.20118	0.164537	1.12759e-13	1.13552e-12			NCAPH	613.972	1.70621	0.243726	5.66098e-13	4.89895e-12
RAD23B	1916.93	1.20921	0.141198	4.23145e-18	6.10535e-17			MND1	438.232	1.82648	0.118626	4.14424e-54	3.10859e-52
WDR34	301.099	1.13574	0.17716	6.16959e-11	4.90064e-10			ADCY7	370.904	-1.3341	0.160108	2.31652e-17	2.78653e-16
SET	13814.7	1.63192	0.166181	3.21423e-23	6.52957e-22			TSHZ3	37.54	-3.35598	0.365903	1.02652e-20	1.53795e-19
NEK6	330.729	2.43815	0.18658	8.56565e-40	4.17691e-38			ECHDC2	177.243	-1.174	0.143678	1.20792e-16	1.3865e-15
NDUFA8	341.09	1.19009	0.194892	3.91575e-10	2.89239e-09			PLBD1	4.80588	-2.75159	1.18599	0.00196469	0.00578946
SLC46A2	5.59205	-3.2115	0.952025	9.57116e-05	0.000363661			ZNF549	128.921	-1.84537	0.179128	1.13981e-25	2.2515e-24
NR4A3	1415.26	-1.46403	0.177498	4.42749e-17	5.88263e-16			ZSCAN18	67.0238	-1.60623	0.264147	2.55488e-10	1.77872e-09
ACYP1	191.676	1.7679	0.220951	2.51939e-16	3.16154e-15			ZNF211	144.252	-1.55904	0.160232	5.32255e-23	9.16648e-22
IFT43	55.0998	1.27226	0.262762	4.60694e-07	2.40893e-06			POPDC2	11.9722	-1.22455	0.545086	0.00697828	0.0180022
NPC2	135.315	-1.28495	0.215492	8.37645e-10	5.99696e-09			GJB6	57.8044	-1.84818	0.30028	1.36952e-10	9.78206e-10
SLIRP	1739.87	3.25879	0.243472	6.88828e-42	3.73908e-40			HCRTR1	4.03703	-1.38	0.838301	0.0210805	0.0473071
GPR68	137.663	-2.16314	0.198787	2.67956e-28	7.28096e-27			ZCCHC17	493.846	1.12736	0.129929	1.82504e-18	2.36678e-17
EIF2B2	175.576	1.19878	0.149009	3.29777e-16	4.10109e-15			CCRL2	67.6382	-1.88826	0.290653	1.4408e-11	1.11865e-10
GPR75	38.4015	-1.76879	0.284638	1.13793e-10	8.85624e-10			CCR2	82.8854	-3.45817	0.262038	1.28821e-40	5.1661e-39
KLHL29	188.42	-2.12357	0.279953	5.03133e-15	5.67722e-14			TNFSF10	494.752	-1.64147	0.135138	1.26174e-34	3.87587e-33
YPEL5	1264.71	-2.07633	0.198962	2.7842e-26	6.69119e-25			ZSCAN20	23.8422	1.57066	0.552076	0.000900286	0.00283259
FAM98A	484.782	1.74838	0.134229	1.80564e-39	8.66118e-38			GPSM2	169.769	-1.44652	0.18788	3.66098e-15	3.74568e-14
BCL11A	7.04299	-1.96505	0.663208	0.000547679	0.00181433			CXCR4	1370.68	-1.52055	0.149537	6.26573e-25	1.19888e-23
OGFRL1	273.814	-1.38427	0.245116	4.77969e-09	3.15213e-08			UBL3	262.78	-1.16274	0.28576	1.63241e-05	6.73425e-05
IFIT3	18.5342	-3.06172	0.451609	2.14373e-12	1.93421e-11			XPNPEP2	7.38737	-2.54918	0.765278	0.000115617	0.000421575
IFIT2	71.8733	-3.83013	0.347039	2.4814e-29	7.20034e-28			MRPS2	242.892	2.0742	0.150687	5.93228e-44	2.76163e-42
PYROXD2	28.1386	-2.36361	0.36412	1.42187e-11	1.19955e-10			CD244	40.0705	-3.18323	0.375513	2.34262e-18	3.01549e-17
MXI1	233.888	-1.41562	0.188584	1.69712e-14	1.83483e-13			LY9	31.4477	-2.50994	0.402591	4.9003e-11	3.6275e-10
SMNDC1	640.439	1.03475	0.195796	5.996e-08	3.48774e-07			ZNF205	12.338	-1.22248	0.563465	0.00866334	0.0217969
HELLS	1625.38	1.25681	0.140989	1.82521e-19	2.88693e-18			ODF2L	562.472	-1.74201	0.147633	7.24403e-33	2.03175e-31
PRLHR	3.28868	-3.76958	1.67089	0.000605928	0.00198907			SPATA1	8.93416	-2.2827	0.680914	0.000100323	0.000368909
KCNIP2	14.5561	-1.28646	0.488883	0.00260666	0.00749719			OCM	9.50596	-2.3372	0.866805	0.000614102	0.00199528
HOXB3	44.8143	-2.28259	0.285694	2.31897e-16	2.92409e-15			HERPUD2	466.612	-1.28213	0.155684	5.79628e-17	6.80543e-16
DUSP1	111.661	-1.76325	0.308343	2.04143e-09	1.40585e-08			CBX3	3776.45	1.27527	0.130422	5.33227e-23	9.17621e-22
RCL1	300.671	1.28764	0.137863	3.38124e-21	6.05276e-20			HNRNPA2B1	30798.9	1.37107	0.107515	1.07593e-37	3.78385e-36
MLANA	15.3001	-1.84358	0.492865	3.63522e-05	0.000147952			INHBA	4.02349	2.17602	1.03987	0.00395678	0.0108761
CD274	262.761	1.56221	0.184875	7.38892e-18	1.03993e-16			FKBP9	9.77063	-1.17134	0.581844	0.0138093	0.0328576
NUP43	398.567	1.00175	0.193592	1.12028e-07	6.2993e-07			FTSJ2	629.592	1.17173	0.114974	8.76451e-25	1.6629e-23
MTHFD1L	1088.06	1.81307	0.105546	7.32152e-67	1.18679e-64			TWIST1	2.82187	1.91774	1.19845	0.013517	0.0322642
PLEKHG1	13.1825	-2.22942	0.578009	1.64041e-05	7.02171e-05			GLIPR2	488.525	-2.06731	0.139057	7.75388e-51	5.03066e-49
ARAP3	76.775	1.14438	0.239548	7.21523e-07	3.68267e-06			CLTA	1993.39	1.1194	0.158458	7.00307e-13	5.9983e-12
TCP1	5908.44	1.80383	0.210898	2.47719e-18	3.61415e-17			RECK	72.4428	-1.90988	0.263051	6.9997e-14	6.52785e-13
ARR3	9.85928	-1.59871	0.579615	0.00124959	0.00385743			CALD1	87.0344	5.44832	0.400614	1.82346e-42	7.94789e-41
NUDCD1	408.083	1.33376	0.284694	8.82507e-07	4.46362e-06			PLAU	9.31231	-2.18006	0.771385	0.000551821	0.00180749
ENY2	656.452	1.24467	0.223468	9.25902e-09	5.90888e-08			CISD1	441.004	1.7287	0.157578	1.0829e-28	2.53103e-27
KIAA1217	12.7858	1.40429	0.55433	0.00288136	0.00821091			EGR2	260.427	3.25092	0.258183	2.0111e-37	6.89021e-36
SEPT7P9	6.01777	-1.94453	0.774841	0.00180617	0.00540104			P4HA1	524.291	1.14713	0.146372	1.8747e-15	1.95325e-14
PLXDC2	3.68856	-6.20303	2.64245	1.01848e-05	4.48536e-05			ZWINT	1768.01	2.02955	0.103059	4.50909e-87	9.981e-85
IQSEC3	4.90464	-2.43907	1.1435	0.00307128	0.00869937			RBM19	1765.75	2.8115	0.152163	4.29107e-77	7.02056e-75
TNFSF11	19.2088	1.17059	0.531912	0.00916276	0.0231871			IFT81	55.1168	1.11134	0.319012	0.000190659	0.000671979
WBP4	570.74	1.04631	0.183021	5.00036e-09	3.29119e-08			DDX54	1134.29	1.91151	0.168919	2.24755e-30	5.70813e-29
ELF1	1535.59	-1.81983	0.248833	4.94085e-14	5.10685e-13			MED13L	1211.02	-1.01381	0.116903	1.91778e-18	2.48136e-17
KBTBD7	20.0154	-1.03814	0.484168	0.0128521	0.031245			CDKN2C	413.024	-1.06509	0.13203	3.12201e-16	3.45872e-15
ALG5	508.717	1.0207	0.171139	1.17728e-09	8.29712e-09			RASSF8	43.4022	-2.18155	0.360116	1.8989e-10	1.33771e-09
EXOSC8	833.677	1.73308	0.222355	1.41656e-15	1.66641e-14			SSPN	2.76827	-1.73491	1.18653	0.0195634	0.0443834
ETF1	2575.92	1.30339	0.14816	4.84985e-19	7.43581e-18			NECAB1	2.65965	-2.30439	1.31672	0.00922571	0.023052
TGFBI	1.38792	-3.50783	2.98811	0.0102621	0.0256568			ACOT9	371.787	1.03235	0.126768	1.84231e-16	2.07771e-15
EGR1	84.8955	1.4927	0.20259	4.33458e-14	4.49603e-13			PRDX4	427.547	1.86045	0.1512	1.79381e-35	5.74478e-34
ZFP30	162.502	-1.13805	0.226793	2.07687e-07	1.13444e-06			DDX39A	1970.9	1.37944	0.111352	1.00687e-35	3.27096e-34
UTP20	883.874	1.96914	0.153989	3.374e-38	1.5163e-36			C19orf43	2073.56	1.12323	0.186461	7.06185e-10	4.72002e-09
ARL1	582.288	1.09938	0.221477	2.98266e-07	1.59764e-06			EBPL	169.223	1.05843	0.163585	4.35117e-11	3.24441e-10
SOCS2	277.832	-1.05207	0.17669	1.17477e-09	8.28191e-09			NLN	296.707	1.99265	0.169454	1.17384e-32	3.27197e-31
APAF1	486.029	-1.15415	0.128803	1.29139e-19	2.06482e-18			OPTN	1387.87	-2.05777	0.135776	1.03096e-52	7.20651e-51
DUSP4	1115.28	2.57342	0.106914	7.01591e-129	8.2451e-126			TSFM	251.738	1.40344	0.185224	1.12767e-14	1.12062e-13
CLU	103.158	-1.88821	0.256243	3.58144e-14	3.74624e-13			MMP19	2.58027	-4.92774	2.5862	0.000382496	0.00128627
SORBS3	52.6164	-1.23033	0.273958	2.64258e-06	1.25859e-05			LRP1	42.8259	-1.946	0.326382	3.47749e-10	2.38792e-09
PDLIM2	77.9269	-1.18948	0.23045	9.37417e-08	5.32456e-07			ATG101	397.631	1.43813	0.247883	1.91647e-09	1.22996e-08
EPHX2	43.0348	-1.52724	0.302185	1.14067e-07	6.40476e-07			TUBA1B	2584.29	1.59887	0.162527	1.99055e-23	3.50293e-22
TARDBP	1267.24	2.01456	0.213537	6.88429e-22	1.28318e-20			AMD1	1009.93	1.07508	0.119002	7.38042e-20	1.04212e-18
TNFRSF8	197.6	1.24883	0.207094	5.88769e-10	4.28302e-09			NDUFAF4	430.981	1.89572	0.158774	1.36936e-33	3.96887e-32
RDH10	524.973	2.26746	0.275072	2.41563e-17	3.27623e-16			MORF4L2	1696.65	1.43619	0.104803	2.85974e-43	1.28109e-41
EPX	40.65	-2.84092	0.330898	1.67238e-18	2.47685e-17			METTL8	229.095	1.31655	0.16153	1.19048e-16	1.36786e-15
COIL	234.323	1.31837	0.185165	3.70321e-13	3.58633e-12			ACVR1C	56.9327	-2.59806	0.273773	3.60226e-22	5.91504e-21
TBX2	2.17518	-2.34855	2.33233	0.0122205	0.0299199			BAZ2B	128.596	-1.84138	0.297976	1.03362e-10	7.46069e-10
FAM117A	222.606	-1.08238	0.168969	6.56641e-11	5.21057e-10			LPGAT1	944.68	-1.57134	0.119497	4.03807e-40	1.58559e-38
NCAPH	567.353	1.32237	0.269786	3.08369e-07	1.64912e-06			BATF3	253.439	2.68442	0.201937	3.51692e-41	1.45164e-39
MND1	468.232	2.10172	0.171023	1.54784e-35	6.20826e-34			G0S2	244.302	7.76741	0.457621	2.89608e-64	3.1286e-62
ADCY7	294.031	-1.28603	0.194334	1.22601e-11	1.03842e-10			EXOSC9	1352.53	1.82607	0.0986724	3.82102e-77	6.29715e-75
TSHZ3	26.7191	-3.05098	0.471251	1.05536e-11	8.98088e-11			PFKFB2	40.6336	-1.06714	0.299548	0.000154355	0.000553178
ECHDC2	148.031	-1.29315	0.160314	2.67855e-16	3.35054e-15			C4BPB	3.99485	-3.21746	1.22357	0.00113561	0.00350461
PSPC1	1740.63	1.0609	0.113825	5.72398e-21	1.01079e-19			ZNF137P	125.416	-1.89894	0.190311	2.84558e-24	5.3097e-23
ZNF549	110.58	-2.11724	0.206063	1.23497e-25	2.86542e-24			MXD4	303.444	-1.97664	0.215405	7.32608e-21	1.10863e-19
ZSCAN18	65.782	-1.61276	0.229677	5.44829e-13	5.18029e-12			CKS2	1254.46	1.27637	0.259416	2.99729e-07	1.54152e-06
ZNF211	107.963	-1.95766	0.262299	1.28047e-14	1.39658e-13			CHPF	133.435	1.26187	0.197598	6.537e-11	4.78264e-10
RGSL1	1.9036	-2.77616	1.74015	0.00524144	0.0141052			DNPEP	397.835	1.4568	0.127226	7.82858e-31	2.02004e-29
POPDC2	8.53724	-1.8111	0.682508	0.00140624	0.00429696			FAM210B	64.4802	-1.69219	0.266823	4.52941e-11	3.37063e-10
NAA50	2149.74	1.27547	0.196262	2.89337e-11	2.37285e-10			PREX1	1591.15	-1.01537	0.100326	2.00941e-24	3.76814e-23
MAPK8IP1	19.517	-1.68668	0.372135	1.2754e-06	6.32959e-06			KCNS1	52.1606	-1.50388	0.277406	1.50364e-08	8.83862e-08
CRY2	248.718	-1.09018	0.147221	5.77625e-14	5.94157e-13			SDC4	720.092	2.94604	0.163583	1.87928e-73	2.77323e-71
CAT	355.172	-1.1591	0.163466	5.24378e-13	4.98987e-12			PARD6B	172.731	-1.31845	0.186225	4.51182e-13	3.94073e-12
GJB6	62.9908	-2.08484	0.422716	1.10209e-07	6.20594e-07			CHD6	509.089	-1.15925	0.143988	3.0078e-16	3.33875e-15
HCRTR1	4.68248	-1.58477	0.96374	0.0164475	0.0386581			TOX2	7.96076	-1.44968	0.606036	0.00378574	0.010462
CCRL2	59.2105	-2.90288	0.328546	1.26129e-19	2.01945e-18			ZNF831	39.3508	-2.23509	0.300869	2.01825e-14	1.95286e-13
CCR2	50.2774	-3.72844	0.33088	4.01031e-30	1.20999e-28			EDN3	2.33679	-1.90098	1.3724	0.0181106	0.0415255
TNFSF10	373.697	-1.42759	0.154668	7.77579e-21	1.36085e-19			CSE1L	2104.7	1.71779	0.109193	2.0787e-56	1.73184e-54
LRIF1	727.632	-1.03836	0.13184	1.56001e-15	1.82875e-14			PTGIS	293.354	3.35089	0.147627	8.4453e-115	3.97246e-112
GPSM2	137.446	-1.28574	0.186718	1.96781e-12	1.78232e-11			MOCS3	77.3914	1.13147	0.253038	3.18168e-06	1.44772e-05
CXCR4	2126.72	-2.02078	0.168779	7.96607e-34	2.99097e-32			PMEPA1	30.8407	-1.43277	0.344066	7.50849e-06	3.23771e-05
RPL21	881.951	1.1879	0.212613	9.0214e-09	5.76663e-08			DDX27	1810.38	1.58742	0.134024	6.31592e-33	1.77585e-31
RASL11A	7.71314	2.14586	0.777498	0.000827314	0.00264675			ZBP1	98.6964	-7.83806	0.812667	4.79195e-21	7.31526e-20
UBL3	232.635	-1.38268	0.273286	1.2271e-07	6.86711e-07			IL9R	86.9566	-3.04696	0.260962	2.15987e-32	5.95427e-31
FYTTD1	678.717	-1.03957	0.164144	1.10034e-10	8.58621e-10			STAMBP	515.858	1.25187	0.169591	5.54706e-14	5.21622e-13
XPNPEP2	7.69053	-1.92525	0.618566	0.000320532	0.00110758			PAIP2B	157.565	-1.01971	0.179314	6.061e-09	3.70754e-08
MRPS2	236.675	1.93338	0.171907	4.55869e-30	1.37193e-28			SNRNP27	361.279	1.58657	0.149435	6.92738e-27	1.46174e-25
CD244	37.461	-3.87595	0.392052	6.8223e-24	1.43813e-22			MPHOSPH10	2190.53	1.23585	0.11602	6.44646e-27	1.36537e-25
LY9	16.4161	-3.0523	0.48125	4.24794e-11	3.42752e-10			IL17C	4.41467	-1.47088	0.862256	0.0162305	0.037798
SERAC1	162.948	-1.06083	0.150304	7.4719e-13	6.99401e-12			ATP8A1	613.535	-1.07571	0.192186	8.82998e-09	5.30645e-08
FAM213A	134.45	1.2208	0.153007	5.65836e-16	6.89446e-15			ZNF45	151.717	-1.06942	0.171199	1.75384e-10	1.24054e-09
ZNF205	11.2302	-1.06183	0.491474	0.012152	0.0297677			PACSIN1	4.86149	-2.19275	1.19734	0.00568511	0.0149969
ODF2L	444.764	-1.554	0.162634	3.10346e-22	5.95946e-21			RRP36	1072.09	1.5584	0.152156	3.52709e-25	6.81804e-24
SPATA1	6.46738	-1.80783	0.751953	0.00268179	0.00769726			BTN2A3P	22.9607	-2.47753	0.42795	8.84665e-10	5.85919e-09
BBS9	66.1242	-1.22854	0.243816	1.74194e-07	9.60415e-07			SNRPC	2514.77	1.66408	0.162227	2.643e-25	5.13985e-24
OCM	5.56745	-5.03864	1.38773	1.00259e-06	5.04062e-06			XPO5	1164.41	1.45799	0.118604	2.93709e-35	9.3268e-34
EEPD1	9.63881	-1.18997	0.513197	0.00682616	0.0178447			HIST1H1D	25.5251	2.53441	0.424948	2.92029e-10	2.02191e-09
HERPUD2	460.145	-1.54536	0.150224	1.96959e-25	4.51642e-24			UNC5CL	74.1548	-1.31871	0.227696	2.35162e-09	1.49816e-08
CBX3	3967.24	1.35242	0.18102	2.57344e-14	2.72583e-13			AARS2	228.394	1.31372	0.171857	7.25394e-15	7.29205e-14
HNRNPA2B1	32855.9	1.39496	0.119844	1.44958e-31	4.73867e-30			HIST1H1A	13.2088	6.59345	1.35956	1.58525e-10	1.12341e-09
FKBP9	8.35417	-1.52739	0.579373	0.00191724	0.00569264			MOCS1	1.83086	2.43342	1.99778	0.0103917	0.0256009
FTSJ2	647.573	1.17858	0.11858	1.1668e-23	2.42052e-22			APOBEC2	21.5026	-1.14372	0.413907	0.00198669	0.00584741
GLIPR2	429.965	-2.27883	0.151438	4.87906e-52	4.4277e-50			GNMT	8.27926	-1.37347	0.645502	0.00808809	0.0204953
CLTA	2083.74	1.27399	0.139064	1.85623e-20	3.1501e-19			MEA1	951.443	1.8055	0.131012	7.6905e-44	3.55084e-42
RECK	58.9131	-1.69717	0.246336	1.20437e-12	1.11141e-11			KLHL31	13.2771	-1.27112	0.561016	0.00639826	0.0166563
CALD1	80.9885	5.35559	0.42367	7.53304e-37	3.21921e-35			SOX4	69.5268	-1.00946	0.256926	3.65129e-05	0.000143247
CISD1	532.248	2.17146	0.228933	3.62537e-22	6.92207e-21			GLO1	1298.87	1.02424	0.103096	1.40883e-23	2.50265e-22
EGR2	389.042	2.4609	0.203204	1.16852e-34	4.50985e-33			RIOK1	1339.07	1.23309	0.11155	7.8773e-29	1.85071e-27
P4HA1	602.38	1.1014	0.141738	3.45745e-15	3.96603e-14			NRN1	324.97	-1.68904	0.171783	1.57804e-23	2.78787e-22
ZWINT	1955.29	2.11057	0.11108	2.67669e-81	7.96367e-79			RPP40	84.9564	1.83981	0.344692	1.75458e-08	1.02549e-07
RBM19	1631.79	2.47189	0.21193	2.61764e-32	8.90375e-31			EEF1E1	195.508	2.04362	0.202256	8.41328e-25	1.59895e-23
IFT81	57.9288	1.50191	0.277365	1.55405e-08	9.66561e-08			AHNAK	4243.75	-2.39522	0.101965	5.16138e-123	3.06667e-120
DDX54	1125.04	1.66639	0.169383	1.84287e-23	3.79622e-22			SH3TC1	316.975	-2.24091	0.222775	1.16943e-24	2.20948e-23
MED13L	1049.28	-1.32285	0.164053	2.42519e-16	3.05311e-15			BBS2	210.771	-1.08225	0.166292	2.97312e-11	2.24881e-10
RASSF8	46.2553	-2.69668	0.303943	1.01773e-19	1.6384e-18			MT2A	660.327	1.25469	0.1468	4.60193e-18	5.82086e-17
BHLHE41	1.37602	-2.88177	3.53659	0.0179091	0.0416437			GOT2	1415.17	1.99982	0.12006	5.48143e-63	5.59998e-61
SSPN	1.90738	-2.91421	1.62334	0.00325403	0.009164			GPR18	43.6476	-1.18293	0.267239	3.60227e-06	1.62664e-05
ACOT9	409.554	1.13689	0.18788	6.01929e-10	4.37469e-09			CLYBL	50.813	-1.23655	0.263988	9.95075e-07	4.84721e-06
PRDX4	470.001	1.86086	0.159273	2.92823e-32	9.90291e-31			ABCC4	183.864	1.07489	0.205576	7.39881e-08	4.0448e-07
DDX39A	2166.15	1.67403	0.130136	1.71703e-38	7.82115e-37			C17orf53	159.071	1.45285	0.225126	3.33754e-11	2.51267e-10
C19orf43	2316.8	1.21528	0.161992	2.47797e-14	2.62826e-13			IRF1	2254.76	-1.15715	0.105568	2.20443e-28	5.05295e-27
CCDC70	3.12238	3.98636	1.50007	0.000163778	0.000599322			UPF3B	872.698	1.45637	0.121496	1.31043e-33	3.80294e-32
SPRYD7	108.86	1.83684	0.278434	8.01606e-12	6.8964e-11			PTGER2	356.739	-1.32124	0.239663	1.01633e-08	6.08184e-08
EBPL	205.159	1.4351	0.264879	1.72849e-08	1.07194e-07			MRPS7	818.626	2.28396	0.157163	1.26411e-48	7.37498e-47
NLN	301.133	1.78823	0.146797	7.9213e-35	3.09273e-33			SLC25A19	242.257	1.46565	0.207916	5.32735e-13	4.62263e-12
OPTN	1181.83	-2.01305	0.116195	5.39507e-68	9.13102e-66			NT5C	247.391	1.14295	0.196277	2.39852e-09	1.52718e-08
TSFM	357.432	1.84003	0.264938	7.19752e-13	6.74792e-12			C1orf61	4.18187	-1.86291	0.952725	0.00698799	0.0180232
MMP19	3.08455	-1.74395	0.987168	0.0123172	0.0301284			SRMS	2.71309	-2.86163	1.83	0.00486091	0.0130561
NR4A1	141.366	-1.10054	0.264735	1.328e-05	5.75124e-05			OPRL1	2.58806	-4.64266	2.79458	0.00150054	0.00452222
CDK2	338.449	1.08574	0.207903	7.78046e-08	4.45269e-07			SLC2A4RG	116.89	-1.60543	0.247152	1.91557e-11	1.47108e-10
LRP1	29.7346	-2.60953	0.389259	3.60834e-12	3.1788e-11			CHCHD5	38.7052	1.0921	0.269336	2.12294e-05	8.62704e-05
ATG101	448.949	1.10515	0.173952	9.39129e-11	7.35286e-10			PAX8	48.5574	-1.24354	0.327967	4.85749e-05	0.00018757
SMUG1	81.9019	1.65063	0.218939	1.09551e-14	1.20321e-13			POLR1B	534.972	1.65722	0.119429	2.02801e-44	9.72153e-43
TUBA1B	2590.01	1.43751	0.186313	3.64414e-15	4.17203e-14			CLPP	466.238	1.53612	0.128986	2.76115e-33	7.86145e-32
HJURP	1272.07	1.27472	0.158093	2.66983e-16	3.34141e-15			RPL23	13682.4	1.18259	0.150255	1.25362e-15	1.32386e-14
AMD1	1126.98	1.15448	0.184202	1.50764e-10	1.15802e-09			CD70	136.658	1.61932	0.251522	3.03614e-11	2.29495e-10
NDUFAF4	518.971	2.1859	0.246235	9.94164e-20	1.60156e-18			C3	18.9621	1.44637	0.411778	0.000109061	0.000398703
MORF4L2	1771.35	1.19424	0.149156	4.64487e-16	5.69796e-15			TRIP10	477.24	2.15558	0.159722	3.01835e-42	1.30303e-40
METTL8	228.048	1.19567	0.144116	4.35632e-17	5.79135e-16			TNFSF14	535.13	2.14972	0.153401	1.81666e-45	9.17594e-44
ACVR1C	47.3939	-2.99152	0.314777	3.60552e-22	6.88977e-21			FOSB	33.9634	2.16129	0.433933	9.22756e-08	4.98898e-07
BAZ2B	98.9562	-2.27643	0.2524	2.26458e-20	3.81553e-19			OPA3	106.056	1.25924	0.265097	7.36827e-07	3.64906e-06
LPGAT1	838.559	-1.55179	0.140387	5.30981e-29	1.50364e-27			SNRPD2	1686.57	1.45657	0.179465	1.42158e-16	1.61695e-15
BATF3	247.106	2.79146	0.15897	6.2055e-70	1.11339e-67			RTN2	15.1581	-1.40821	0.420172	0.000229213	0.000800277
G0S2	334.925	7.09266	0.717601	2.74419e-24	5.89574e-23			GPCPD1	1107.67	-1.13732	0.137047	3.94885e-17	4.68017e-16
EXOSC9	1427.59	1.84791	0.164428	5.14111e-30	1.54128e-28			DTD1	514.571	1.5205	0.158498	2.28245e-22	3.80319e-21
ZNF137P	102.175	-1.92311	0.276226	5.88845e-13	5.57399e-12			SNRPB	1405.38	1.53504	0.135051	1.67754e-30	4.27006e-29
MXD4	324.331	-2.34465	0.229357	2.29302e-25	5.24273e-24			BFSP1	20.2291	-1.42445	0.504678	0.00113427	0.00350097
CKS2	1190.42	1.22764	0.265243	1.34431e-06	6.65611e-06			SNRPB2	1264.27	1.10049	0.135007	1.59006e-16	1.80132e-15
DNPEP	402.382	1.24413	0.137036	4.2949e-20	7.11899e-19			ITPA	225.043	1.15444	0.167527	2.43406e-12	2.0079e-11
OBSL1	3.83023	1.48292	0.931647	0.0192217	0.0443362			MCM8	692.06	1.35261	0.112612	1.01886e-33	2.99529e-32
FAM124B	5.82276	-1.57299	0.839571	0.0104707	0.0260951			MRPS26	600.681	2.24721	0.137441	6.26963e-61	5.94772e-59
ENKD1	72.444	1.10001	0.208741	6.27768e-08	3.64233e-07			NCLN	746.608	1.27485	0.179952	5.10091e-13	4.43467e-12
HMGB1P1	11.3103	2.14109	0.510282	4.54707e-06	2.09842e-05			HNRNPR	3795.95	1.19861	0.0785229	5.18861e-53	3.68391e-51
PREX1	1338.52	-1.26048	0.194969	3.56504e-11	2.89639e-10			EIF2S2	2350.45	1.24405	0.0940455	2.30116e-40	9.14712e-39
KCNS1	34.5858	-2.01768	0.403664	1.00071e-07	5.66903e-07			ROMO1	282.781	1.24269	0.203693	3.96872e-10	2.70713e-09
SDC4	947.091	3.34008	0.242035	2.35482e-44	1.47594e-42			PLAGL2	948.745	2.63722	0.104746	9.43233e-141	1.06482e-137
PARD6B	138.41	-1.12286	0.196333	4.53553e-09	2.99784e-08			PSMB2	994.753	1.61705	0.133268	1.7632e-34	5.37968e-33
CHD6	464.27	-1.77815	0.228708	1.4907e-15	1.74925e-14			UROD	775.922	2.26504	0.165347	1.89407e-43	8.51877e-42
TOX2	14.2991	-1.29992	0.562544	0.00591154	0.015716			MCF2L	28.2472	-1.15809	0.432498	0.00255767	0.00734042
ZNF831	34.2073	-2.2487	0.420948	1.23749e-08	7.77698e-08			SLURP1	11.6125	-1.60562	0.511954	0.000385662	0.00129633
CSE1L	1988.82	1.70821	0.0924834	8.7009e-77	2.13027e-74			LRFN3	27.6715	1.05751	0.472818	0.0100313	0.0248013
PTGIS	292.671	3.20405	0.178817	1.65117e-72	3.2889e-70			PDCD2L	89.804	2.56092	0.257697	3.71679e-24	6.86723e-23
PMEPA1	69.8883	-2.19778	0.29295	8.74565e-15	9.69612e-14			RBM42	628.403	1.08026	0.154848	1.39721e-12	1.17142e-11
ZBP1	77.5081	-6.52149	0.536219	7.5387e-34	2.83958e-32			HCST	15.768	-1.77679	0.512397	8.95065e-05	0.000331525
IL9R	76.8209	-2.53093	0.244772	8.78645e-26	2.05285e-24			NR1D1	62.9875	1.05399	0.270957	4.4615e-05	0.000173108
STAMBP	488.571	1.02441	0.164538	2.28934e-10	1.73074e-09			BCL2L12	108.891	1.22612	0.182757	7.22618e-12	5.74684e-11
SNRNP27	393.712	1.45851	0.185146	9.37017e-16	1.11966e-14			PRMT1	2627.68	2.82875	0.117282	2.33229e-129	1.81581e-126
MPHOSPH10	2222.35	1.21997	0.130214	2.81187e-21	5.05664e-20			RRAS	38.5848	-1.60106	0.32911	2.75391e-07	1.42511e-06
IL17C	4.23319	-2.73865	1.02378	0.000967104	0.00305112			TSKS	36.4203	-1.01411	0.364821	0.0022732	0.0066029
ATP8A1	577.842	-1.20627	0.178475	5.17273e-12	4.50296e-11			STAT5A	2270.15	1.1435	0.172596	1.3967e-11	1.08702e-10
ZNF576	21.2169	1.10784	0.381962	0.00151485	0.00459776			TRAP1	1247.44	2.35662	0.110774	3.30944e-101	1.09883e-98
IRGC	2.14117	-4.79848	2.77709	0.00156176	0.00473159			DNAJC8	2216.26	1.12303	0.105785	1.11198e-26	2.32251e-25
[truncated: 4,918 more rows]

## Sheet: Table S7
Differentially expressed genes (DEGs) from RNA-sequencing data comparing activated and non-activated T cells treated with pregnenlone sulfate for 24 hours								Differentially expressed genes (DEGs) from RNA-sequencing data comparing activated and non-activated T cells not treated with pregnenlone sulfate for 24 hours
[truncated: 5,195 more rows]

[truncated: 2 more sheets: Table S8, Table S9]
